# Supplementary material for: Identification of nasopharyngeal carcinoma metastasis-related biomarkers by iTRAQ combined with 2D-LC-MS/MS
Source: Oncotarget. 2016 Apr 27;7(23):34022–37. doi: 10.18632/oncotarget.9067 (PMC5085135; doi:10.18632/oncotarget.9067)
Supplement: Supplementary file 2 [file oncotarget-07-34022-s002.xls]

## Sheet: Sheet1
The information of peptide sequences of 862 nonredundant proteins repeatedly identified by the two 2D LC-MS/MS analyses
Note1: M/Z: mass to charge ratio. ∆Mass: Difference (error) between the experimental and calculated masses. Prec MW: molecular weight of the precursor. z: Charge of precursor.
Note 2: The detailed information of the differentially expressed proteins between 5-8F and 6-10B was shown in bold.
The first 2D LC-MS/MS analysis														The second 2D LC-MS/MS analysis
N	Accessions	Names	Sequence Coverage	# Peptides(95%)	Sequence	Conf	Modifications	Cleavages	Prec m/z	dMass	Prec MW	Theor z	Sc	N	Accessions	Names	Sequence Coverage	# Peptides(95%)	Sequence	Conf	Modifications	Cleavages	Prec m/z	dMass	Prec MW	Theor z	Sc
1	sp|Q09666|AHNK_HUMAN	Neuroblast differentiation-associated protein AHNAK OS=Homo sapiens GN=AHNAK PE=1 SV=2	45.25	237	ADIDVSGPK	99	iTRAQ8plex@N-term; iTRAQ8plex(K)@9		755.446	0.0115553	1508.88	2	15	1	sp|Q09666|AHNK_HUMAN	Neuroblast differentiation-associated protein AHNAK OS=Homo sapiens GN=AHNAK PE=1 SV=2	38.81	197	ADIDVSGPK	99	iTRAQ8plex@N-term; No iTRAQ8plex(K)@9		603.343	0.0118877	1204.67	2	15
					ADIDVSGPSVDTDAPDLDIEGPEGK	99	iTRAQ8plex@N-term; No iTRAQ8plex(K)@25		939.462	0.00819458	2815.36	3	27						ADIDVSGPSVDTDAPDLDIEGPEGK	99	iTRAQ8plex@N-term; No iTRAQ8plex(K)@25		939.459	0.000681872	2815.36	3	26
					AEGPEVDVNLPK	99	Acetyl@N-term; iTRAQ8plex(K)@12		807.422	-0.0326526	1612.83	2	16						AEGPEVDVNLPK	99	Acetyl@N-term; iTRAQ8plex(K)@12		807.428	-0.0191291	1612.84	2	16
					ASLGSLEGEAEAEASSPK	99	No iTRAQ8plex@N-term; No iTRAQ8plex(K)@18		866.915	-0.000390561	1731.82	2	28						APSLDIKGPEVDVSGPK	99	iTRAQ8plex@N-term; iTRAQ8plex(K)@7; iTRAQ8plex(K)@17	missed K-G@7	655.885	-1.00851	2619.51	4	16
					DDGVFVQEVTQNSPAAR	99	iTRAQ8plex@N-term		713.035	0.00831287	2136.08	3	19						ASLGSLEGEAEAEASSPK	99	No iTRAQ8plex@N-term; No iTRAQ8plex(K)@18		866.916	0.000540304	1731.82	2	28
					DIDISSPEFK	99	iTRAQ8plex@N-term; iTRAQ8plex(K)@10		586.993	-0.00964568	1757.96	3	13						DDGVFVQEVTQNSPAAR	99	iTRAQ8plex@N-term		713.04	0.0243299	2136.1	3	17
					ELLLPNWQGSGSHGLTIAQR	99	No iTRAQ8plex@N-term		726.396	0.0283337	2176.17	3	23						ELLLPNWQGSGSHGLTIAQR	99	iTRAQ8plex@N-term		827.781	-0.0228322	2480.32	3	30
					FGTFGGLGSK	99	iTRAQ8plex@N-term; iTRAQ8plex(K)@10		526.975	0.00129972	1577.9	3	15						FAGGLHFSGPK	99	iTRAQ8plex@N-term; iTRAQ8plex(K)@11		576.017	0.0478865	1725.03	3	14
					FKMPEINIK	99	iTRAQ8plex@N-term; iTRAQ8plex(K)@2; iTRAQ8plex(K)@9	missed K-M@2	678.076	-0.0267458	2031.21	3	13						FKMPEMNIK	99	iTRAQ8plex@N-term; iTRAQ8plex(K)@2; iTRAQ8plex(K)@9	missed K-M@2	684.075	0.0140047	2049.2	3	15
					FKMPEMHFK	99	iTRAQ8plex@N-term; iTRAQ8plex(K)@2; iTRAQ8plex(K)@9	missed K-M@2	527.56	0.0220579	2106.21	4	12						FKMPFLSISSPK	99	iTRAQ8plex@N-term; iTRAQ8plex(K)@2; iTRAQ8plex(K)@12	missed K-M@2	574.347	-0.00420382	2293.36	4	12
					FKMPFLSISSPK	99	iTRAQ8plex@N-term; iTRAQ8plex(K)@2; iTRAQ8plex(K)@12	missed K-M@2	574.349	0.00425982	2293.37	4	12						FSMPGFKGEGPDVDVNLPK	99	iTRAQ8plex@N-term; iTRAQ8plex(K)@7; No iTRAQ8plex(K)@19	missed K-G@7	881.479	0.0103012	2641.41	3	24
					FSMPGFK	99	iTRAQ8plex@N-term; iTRAQ8plex(K)@7		474.615	0.022877	1420.82	3	12						FSMPGFKGEGPDVDVSLPK	99	iTRAQ8plex@N-term; iTRAQ8plex(K)@7; No iTRAQ8plex(K)@19	missed K-G@7	872.48	0.025763	2614.42	3	20
					FSMPGFKGEGPDVDVNLPK	99	iTRAQ8plex@N-term; iTRAQ8plex(K)@7; iTRAQ8plex(K)@19	missed K-G@7	737.406	-0.0126125	2945.6	4	15						GEIDASVPELEGDLR	99	iTRAQ8plex@N-term		952.493	-0.0122819	1902.97	2	23
					FSMPGFKGEGPEVDVNLPK	99	iTRAQ8plex@N-term; iTRAQ8plex(K)@7; No iTRAQ8plex(K)@19	missed K-G@7	886.137	-0.0306916	2655.39	3	19						GPAFNMASPESDFGINLK	99	iTRAQ8plex@N-term; No iTRAQ8plex(K)@18		1100.06	-0.00247748	2198.1	2	27
					GEGPEVDVNLPK	99	iTRAQ8plex@N-term; No iTRAQ8plex(K)@12		779.42	-0.00927215	1556.83	2	19						GPFVEAEVPDVDLECPDAK	99	iTRAQ8plex@N-term; Methylthio(C)@15; iTRAQ8plex(K)@19		895.453	0.00520099	2683.34	3	24
					GEIDASVPELEGDLR	99	iTRAQ8plex@N-term		952.492	-0.0140838	1902.97	2	23						GPSLDIDTPDVNIEGPEGK	99	iTRAQ8plex@N-term; No iTRAQ8plex(K)@19		753.057	0.00749383	2256.15	3	24
					GGQIGLQAPGLSVSGPQGHLESGSGK	99	iTRAQ8plex@N-term; No iTRAQ8plex(K)@26		908.183	0.091095	2721.53	3	29						IDVDAPDIDIHGPDAK	99	No iTRAQ8plex@N-term; iTRAQ8plex(K)@16		665.679	-0.010516	1994.02	3	22
					GGVQVPAVDISSSLGGR	99	iTRAQ8plex@N-term		952.043	0.0229935	1902.07	2	25						IDVTAPDVSIEEPEGK	99	No iTRAQ8plex@N-term; No iTRAQ8plex(K)@16		849.92	-0.0114251	1697.82	2	20
					GPAFNMASPESDFGINLK	99	iTRAQ8plex@N-term; iTRAQ8plex(K)@18		835.106	-0.00928915	2502.29	3	21						IEGEMQVPDVDIR	99	iTRAQ8plex@N-term		602.319	0.00208667	1803.94	3	15
					GPFVEAEVPDVDLECPDAK	99	iTRAQ8plex@N-term; Methylthio(C)@15; iTRAQ8plex(K)@19		895.455	0.00829879	2683.34	3	20						IKGDVDVSVPEVEGK	99	iTRAQ8plex@N-term; iTRAQ8plex(K)@2; iTRAQ8plex(K)@15	missed K-G@2	621.615	-0.010837	2482.43	4	14
					GPGVDLPSVNLSMPK	99	iTRAQ8plex@N-term; iTRAQ8plex(K)@15		706.736	-1.01022	2117.19	3	19						IKGDVPSVGLEGPDVDLQGPEAK	99	iTRAQ8plex@N-term; iTRAQ8plex(K)@2; iTRAQ8plex(K)@23	missed K-G@2	808.959	-0.00369368	3231.81	4	22
					GPHVDVSGPDIDIEGPEGK	99	iTRAQ8plex@N-term; iTRAQ8plex(K)@19		842.443	-1.01477	2524.31	3	24						IPMPDFDLHLKGPK	99	iTRAQ8plex@N-term; iTRAQ8plex(K)@11; iTRAQ8plex(K)@14	missed K-G@11	630.628	-0.986448	2518.48	4	19
					GPSLDIDTPDVNIEGPEGK	99	iTRAQ8plex@N-term; No iTRAQ8plex(K)@19		1129.08	0.0063373	2256.15	2	27						ISIPDVDLDLK	99	iTRAQ8plex@N-term; iTRAQ8plex(K)@11		612.364	-1.0153	1834.07	3	14
					IDVDAPDIDIHGPDAK	99	iTRAQ8plex@N-term; iTRAQ8plex(K)@16		575.318	-0.990312	2297.24	4	16						ISIPDVGLHLKGPK	99	iTRAQ8plex@N-term; iTRAQ8plex(K)@11; iTRAQ8plex(K)@14	missed K-G@11	597.375	-0.0148731	2385.47	4	16
					IDVTAPDVSIEEPEGK	99	No iTRAQ8plex@N-term; No iTRAQ8plex(K)@16		849.913	-0.0238749	1697.81	2	22						ISMPDFDLHLK	99	iTRAQ8plex@N-term; iTRAQ8plex(K)@11		642.027	-0.0159979	1923.06	3	16
					IEGEMQVPDVDIR	99	iTRAQ8plex@N-term		902.967	-0.0152388	1803.92	2	23						ISMPDFDLHLKGPK	99	iTRAQ8plex@N-term; iTRAQ8plex(K)@11; iTRAQ8plex(K)@14	missed K-G@11	628.359	-0.0448261	2509.41	4	20
					IKGDVDVSVPEVEGK	99	iTRAQ8plex@N-term; iTRAQ8plex(K)@2; iTRAQ8plex(K)@15	missed K-G@2	621.367	-1.00288	2481.44	4	15						ISMPDFDLNLK	99	iTRAQ8plex@N-term; No iTRAQ8plex(K)@11		798.927	-0.0144821	1595.84	2	19
					IPMPDFDLHLKGPK	99	iTRAQ8plex@N-term; iTRAQ8plex(K)@11; iTRAQ8plex(K)@14	missed K-G@11	630.625	-0.999424	2518.47	4	21						ISMPDFDLNLKGPK	99	iTRAQ8plex@N-term; No iTRAQ8plex(K)@11; iTRAQ8plex(K)@14	missed K-G@11	728.407	-0.0302599	2182.2	3	23
					ISAPNVDFNLEGPK	99	iTRAQ8plex@N-term; No iTRAQ8plex(K)@14		902.997	0.0112452	1803.98	2	25						ISMPDIDFNLK	99	iTRAQ8plex@N-term; iTRAQ8plex(K)@11		634.358	-0.00715708	1900.05	3	15
					ISIPDVGLHLKGPK	99	iTRAQ8plex@N-term; iTRAQ8plex(K)@11; iTRAQ8plex(K)@14	missed K-G@11	597.369	-0.0426555	2385.45	4	17						ISMPDIDLNLKGPK	99	iTRAQ8plex@N-term; iTRAQ8plex(K)@11; iTRAQ8plex(K)@14	missed K-G@11	614.38	1.04268	2453.49	4	21
					ISMPDFDLHLKGPK	99	iTRAQ8plex@N-term; iTRAQ8plex(K)@11; iTRAQ8plex(K)@14	missed K-G@11	628.61	0.962371	2510.41	4	23						ISMPDIDLNLTGPK	99	iTRAQ8plex@N-term; No iTRAQ8plex(K)@14		909.497	-0.0119537	1816.98	2	23
					ISMPDFDLNLK	99	iTRAQ8plex@N-term; Deamidated(N)@9; iTRAQ8plex(K)@11		476.276	0.0330386	1901.08	4	12						ISMPDVDFNLKGPK	99	iTRAQ8plex@N-term; iTRAQ8plex(K)@11; No iTRAQ8plex(K)@14	missed K-G@11	723.742	-0.0094209	2168.2	3	23
					ISMPDFDLNLKGPK	99	iTRAQ8plex@N-term; iTRAQ8plex(K)@11; iTRAQ8plex(K)@14	missed K-G@11	829.475	-1.02996	2485.4	3	20						ISMPDVDLHLK	99	No iTRAQ8plex@N-term; iTRAQ8plex(K)@11		524.636	0.0158561	1570.89	3	10
					ISMPDIDFNLK	99	iTRAQ8plex@N-term; iTRAQ8plex(K)@11		634.358	-0.00653801	1900.05	3	14						ISMPDVDLHVK	99	iTRAQ8plex@N-term; No iTRAQ8plex(K)@11		519.965	0.0204539	1556.87	3	14
					ISMPDIDFNLKGPK	99	iTRAQ8plex@N-term; No iTRAQ8plex(K)@11; iTRAQ8plex(K)@14	missed K-G@11	728.408	-0.0276162	2182.2	3	24						ISMPDVGLNLK	99	iTRAQ8plex@N-term; No iTRAQ8plex(K)@11		745.924	-0.0146981	1489.83	2	20
					ISMPDIDLNLK	99	iTRAQ8plex@N-term; No iTRAQ8plex(K)@11		781.931	-0.0212354	1561.85	2	17						ISMPDVNLNLK	99	iTRAQ8plex@N-term; No iTRAQ8plex(K)@11		774.443	0.00276975	1546.87	2	19
					ISMPDIDLNLKGPK	99	iTRAQ8plex@N-term; iTRAQ8plex(K)@11; iTRAQ8plex(K)@14	missed K-G@11	818.484	-0.0204611	2452.43	3	22						ISMPDVNLNLKGPK	99	iTRAQ8plex@N-term; iTRAQ8plex(K)@11; No iTRAQ8plex(K)@14	missed K-G@11	712.085	-0.0101364	2133.23	3	22
					ISMPDIDLNLTGPK	99	iTRAQ8plex@N-term; iTRAQ8plex(K)@14		708.715	1.92666	2123.12	3	18						ISMSEVDLNVAAPK	99	iTRAQ8plex@N-term; iTRAQ8plex(K)@14		694.39	-1.0172	2080.15	3	18
					ISMPDLDLHLK	99	iTRAQ8plex@N-term; No iTRAQ8plex(K)@11		529.302	-0.00190955	1584.88	3	15						LDADMPEVAVEGPNGK	99	iTRAQ8plex@N-term; Deamidated(N)@14; No iTRAQ8plex(K)@16		973.987	-0.000478004	1945.96	2	28
					ISMPDLDLHLKSPK	99	iTRAQ8plex@N-term; iTRAQ8plex(K)@11; No iTRAQ8plex(K)@14	missed K-S@11	551.326	0.00561184	2201.28	4	21						LEGDLTGPSVGVEVPDVELECPDAK	99	iTRAQ8plex@N-term; Methylthio(C)@21; iTRAQ8plex(K)@25		1074.55	-0.992626	3220.64	3	24
					ISMPDVDFNLKGPK	99	iTRAQ8plex@N-term; No iTRAQ8plex(K)@11; iTRAQ8plex(K)@14	missed K-G@11	723.736	-0.0252499	2168.19	3	23						LEGPDVSLKGPGVDLPSVNLSMPK	99	iTRAQ8plex@N-term; iTRAQ8plex(K)@9; No iTRAQ8plex(K)@24	missed K-G@9	765.168	-0.0601788	3056.64	4	18
					ISMPDVDLHLK	99	iTRAQ8plex@N-term; iTRAQ8plex(K)@11		626.028	-0.0117729	1875.06	3	18						MDAEVPDVNIEGPDAK	99	iTRAQ8plex@N-term; No iTRAQ8plex(K)@16		1002.5	0.00763305	2002.99	2	26
					ISMPDVDLHLKGPK	99	iTRAQ8plex@N-term; iTRAQ8plex(K)@11; iTRAQ8plex(K)@14	missed K-G@11	616.12	-1.00023	2460.45	4	22						MDIDAPDVDVHGPDWHLK	99	iTRAQ8plex@N-term; No iTRAQ8plex(K)@18		591.806	0.0424719	2363.2	4	17
					ISMPDVDLHMK	99	iTRAQ8plex@N-term; iTRAQ8plex(K)@11		632.007	-0.0334567	1893	3	16						MDIDAPDVEVQGPDWHLK	99	iTRAQ8plex@N-term; No iTRAQ8plex(K)@18		790.401	0.0122478	2368.18	3	22
					ISMPDVDLNLKGPK	99	iTRAQ8plex@N-term; No iTRAQ8plex(K)@11; iTRAQ8plex(K)@14	missed K-G@11	712.407	-0.0277244	2134.2	3	22						MDIDVPDVEVQGPDWHLK	99	iTRAQ8plex@N-term; iTRAQ8plex(K)@18		900.808	-1.0022	2699.4	3	22
					ISMPEIDLNLK	99	iTRAQ8plex@N-term; iTRAQ8plex(K)@11		627.694	-0.0293605	1880.06	3	17						MDVNVGDIDIEGPEGK	99	iTRAQ8plex@N-term; iTRAQ8plex(K)@16		766.067	-0.00733953	2295.18	3	20
					ISMPEIDLNLKGSK	99	iTRAQ8plex@N-term; iTRAQ8plex(K)@11; No iTRAQ8plex(K)@14	missed K-G@11	718.412	-0.0251543	2152.21	3	21						MEGGGAEVHAQLPSLEGDLRGPDVK	99	iTRAQ8plex@N-term; iTRAQ8plex(K)@25	missed R-G@20	635.36	2.0973	3171.76	5	19
					ISMPEVDLNLKGPK	99	iTRAQ8plex@N-term; iTRAQ8plex(K)@11; No iTRAQ8plex(K)@14	missed K-G@11	717.08	-0.0271508	2148.22	3	24						MKLPQFGISTPGSDLHVNAK	99	iTRAQ8plex@N-term; iTRAQ8plex(K)@2; iTRAQ8plex(K)@20	missed K-L@2	763.947	0.0280993	3051.76	4	21
					ISMQDVDLSLGSPK	99	iTRAQ8plex@N-term; iTRAQ8plex(K)@14		700.056	-0.0131858	2097.15	3	20						PDVNIEGPDAK	99	No iTRAQ8plex@N-term; iTRAQ8plex(K)@11	cleaved V-P@N-term	729.871	-0.0391132	1457.73	2	14
					LDADMPEVAVEGPNGK	99	iTRAQ8plex@N-term; Deamidated(N)@14; No iTRAQ8plex(K)@16		973.985	-0.0065306	1945.95	2	26						VDIDAPDVDVHGPDWHLK	99	No iTRAQ8plex@N-term; No iTRAQ8plex(K)@18		507.756	0.0206745	2027	4	18
					LEGDLKGPEVDIK	99	iTRAQ8plex@N-term; No iTRAQ8plex(K)@6; iTRAQ8plex(K)@13	missed K-G@6	674.38	-0.0494921	2020.12	3	22						VDIDAPDVDVHGPDWHLKMPK	99	iTRAQ8plex@N-term; iTRAQ8plex(K)@18; iTRAQ8plex(K)@21	missed K-M@18	660.169	0.0302856	3295.81	5	17
					LEGDLTGPSVGVEVPDVELECPDAK	99	iTRAQ8plex@N-term; Methylthio(C)@21; iTRAQ8plex(K)@25		1074.56	-0.977334	3220.65	3	26						VDIDAPDVEVHDPDWHLK	99	iTRAQ8plex@N-term; No iTRAQ8plex(K)@18		601.813	0.0222442	2403.22	4	19
					LKMPDMHVNMPK	99	iTRAQ8plex@N-term; iTRAQ8plex(K)@2; iTRAQ8plex(K)@12	missed K-M@2	589.092	0.0141131	2352.34	4	17						VDIDAPDVSIEGPDAK	99	No iTRAQ8plex@N-term; No iTRAQ8plex(K)@16		820.903	-0.00174628	1639.79	2	25
					LPQFGISTPGSDLHVNAK	99	No iTRAQ8plex@N-term; iTRAQ8plex(K)@18		729.069	-0.000207441	2184.18	3	29						VDIDTPDIDIHGPEGK	99	iTRAQ8plex@N-term; iTRAQ8plex(K)@16		583.066	-0.00733698	2328.23	4	16
					MDAEVPDVNIEGPDAK	99	iTRAQ8plex@N-term; No iTRAQ8plex(K)@16		1002.49	-0.0156198	2002.97	2	26						VDIDTPDINIEGSEGK	99	No iTRAQ8plex@N-term; No iTRAQ8plex(K)@16		851.415	0.00585534	1700.82	2	22
					MDIDAPDVDVHGPDWHLK	99	iTRAQ8plex@N-term; iTRAQ8plex(K)@18		667.846	-0.0014019	2667.36	4	26						VDIDVPDVGVQGPDWHLK	99	iTRAQ8plex@N-term; iTRAQ8plex(K)@18	cleaved Q-V@N-term	866.471	-0.020691	2596.39	3	25
					MDIDAPDVEVQGPDWHLK	99	iTRAQ8plex@N-term; No iTRAQ8plex(K)@18		790.401	0.014729	2368.18	3	21						VDIDVPDVNIEGPDAK	99	iTRAQ8plex@N-term; No iTRAQ8plex(K)@16		1000.53	-0.0014547	1999.04	2	24
					MDIDVPDVEVQGPDWHLK	99	iTRAQ8plex@N-term; iTRAQ8plex(K)@18		675.859	-0.996686	2699.41	4	22						VDIDVPDVNIEGPEGK	99	iTRAQ8plex@N-term; iTRAQ8plex(K)@16		768.418	-1.01428	2302.23	3	20
					MDVNVGDIDIEGPEGK	99	iTRAQ8plex@N-term; No iTRAQ8plex(K)@16		996.494	-0.00991687	1990.97	2	25						VDIDVPDVNLEAPEGK	99	iTRAQ8plex@N-term; No iTRAQ8plex(K)@16		1007.53	-0.00356759	2013.05	2	25
					MEGDLKAPEVDIK	99	iTRAQ8plex@N-term; No iTRAQ8plex(K)@6; iTRAQ8plex(K)@13	missed K-A@6	685.051	-0.00912473	2052.13	3	17						VDIDVPDVNVQGPDWHLK	99	iTRAQ8plex@N-term; No iTRAQ8plex(K)@18		784.07	-0.0376224	2349.19	3	21
					MEGGGAEVHAQLPSLEGDLR	99	iTRAQ8plex@N-term		790.406	-0.997991	2368.2	3	24						VDIEAPDVSLEGPEGK	99	iTRAQ8plex@N-term; iTRAQ8plex(K)@16		755.07	-0.0313959	2262.19	3	21
					MEGGGAEVHAQLPSLEGDLRGPDVK	99	iTRAQ8plex@N-term; No iTRAQ8plex(K)@25	missed R-G@20	717.378	0.0233857	2865.48	4	23						VDIEGPDVNIEGPEGK	99	iTRAQ8plex@N-term; No iTRAQ8plex(K)@16		986.508	-0.00839138	1971	2	26
					MKLPQFGISTPGSDLHVNAK	99	iTRAQ8plex@N-term; iTRAQ8plex(K)@2; iTRAQ8plex(K)@20	missed K-L@2	763.692	-0.992698	3050.74	4	22						VDIETPNLEGTLTGPR	99	iTRAQ8plex@N-term		673.358	1.9675	2017.05	3	18
					MPEMNIK	99	No iTRAQ8plex@N-term; iTRAQ8plex(K)@7		583.832	0.0343629	1165.65	2	11						VDINAPDVDVQGPDWHLK	99	iTRAQ8plex@N-term; No iTRAQ8plex(K)@18		774.74	0.00180433	2321.2	3	23
					MSLPDVDLDLKGPK	99	iTRAQ8plex@N-term; No iTRAQ8plex(K)@11; iTRAQ8plex(K)@14	missed K-G@11	712.734	-0.0328844	2135.18	3	24						VDINAPDVDVRGPDWHLK	99	iTRAQ8plex@N-term; iTRAQ8plex(K)@18	missed R-G@11	664.367	-0.00529668	2653.44	4	19
					PDIDIHGPDAK	99	No iTRAQ8plex@N-term; iTRAQ8plex(K)@11	cleaved A-P@N-term	494.608	0.0184969	1480.8	3	14						VDINAPDVEVHGPDWHLK	99	No iTRAQ8plex@N-term; iTRAQ8plex(K)@18		587.07	0.039288	2344.25	4	15
					VDIDAPDVDVHGPDWHLK	99	No iTRAQ8plex@N-term; No iTRAQ8plex(K)@18		507.759	0.0301573	2027.01	4	17						VDINAPDVEVQGK	99	iTRAQ8plex@N-term; iTRAQ8plex(K)@13		664.716	0.0110189	1991.13	3	15
					VDIDAPDVEVHDPDWHLK	99	iTRAQ8plex@N-term; No iTRAQ8plex(K)@18		601.816	0.0336759	2403.23	4	16						VDINAPDVGVQGPDWHLK	99	iTRAQ8plex@N-term; No iTRAQ8plex(K)@18		755.402	-0.00666067	2263.18	3	23
					VDIDAPDVSIEGPDAK	99	No iTRAQ8plex@N-term; No iTRAQ8plex(K)@16		820.897	-0.0148386	1639.78	2	22						VDINTPDVDVHGPDWHLK	99	iTRAQ8plex@N-term; No iTRAQ8plex(K)@18		787.75	0.0196686	2360.23	3	24
					VDIDTPDIDIHGPEGK	99	iTRAQ8plex@N-term; iTRAQ8plex(K)@16		777.084	-0.0116864	2328.23	3	24						VDISAPDVDVHGPDWHLK	99	iTRAQ8plex@N-term; No iTRAQ8plex(K)@18		576.812	0.0317026	2303.22	4	17
					VDIDTPDINIEGSEGK	99	iTRAQ8plex@N-term; No iTRAQ8plex(K)@16		1003.5	-0.0220416	2004.99	2	26						VDTNAPDLSLEGPEGK	99	iTRAQ8plex@N-term; No iTRAQ8plex(K)@16		649.343	0.0124814	1945.01	3	18
					VDIDVPDVDVQGPDWHLK	99	No iTRAQ8plex@N-term; No iTRAQ8plex(K)@18		682.997	-0.0368237	2045.97	3	20						VDVDVPDVNIEGPDAK	99	No iTRAQ8plex@N-term; No iTRAQ8plex(K)@16		841.415	-0.00571978	1680.81	2	21
					VDIDVPDVGVQGPDWHLK	99	iTRAQ8plex@N-term; iTRAQ8plex(K)@18	cleaved Q-V@N-term	650.108	-0.00706792	2596.4	4	20						VDVECPDVNIEGPEGK	99	iTRAQ8plex@N-term; Methylthio(C)@5; iTRAQ8plex(K)@16		785.399	0.000245161	2353.18	3	19
					VDIDVPDVNIEGPDAK	99	iTRAQ8plex@N-term; No iTRAQ8plex(K)@16		1000.52	-0.00839438	1999.03	2	28						VDVEGPDVNIEGPEGK	99	iTRAQ8plex@N-term; No iTRAQ8plex(K)@16		653.345	0.0182062	1957.01	3	22
					VDIDVPDVNIEGPEGK	99	iTRAQ8plex@N-term; iTRAQ8plex(K)@16		768.417	-1.01771	2302.23	3	19						VDVEVPDVSLEGPEGK	99	iTRAQ8plex@N-term; iTRAQ8plex(K)@16		760.04	0.862504	2277.1	3	19
					VDIDVPDVNLEAPEGK	99	iTRAQ8plex@N-term; No iTRAQ8plex(K)@16		1007.53	-0.00648012	2013.05	2	25						VDVNAPDVQAPDWHLK	99	No iTRAQ8plex@N-term; No iTRAQ8plex(K)@16		601.983	0.0315116	1802.93	3	19
					VDIEAPDVSLEGPEGK	99	iTRAQ8plex@N-term; iTRAQ8plex(K)@16		755.07	-0.0317905	2262.19	3	22						VDVSAPDVEAHGPEWNLK	99	iTRAQ8plex@N-term; No iTRAQ8plex(K)@18		756.387	-0.0133507	2266.14	3	27
					VDIEGPDVNIEGPEGK	99	iTRAQ8plex@N-term; No iTRAQ8plex(K)@16		986.503	-0.018615	1970.99	2	25						VDVSAPDVEMQGPDWNLK	99	iTRAQ8plex@N-term; No iTRAQ8plex(K)@18		1152.58	0.0111157	2303.15	2	26
					VDIETPNLEGTLTGPR	99	iTRAQ8plex@N-term		1008.55	-0.00405295	2015.08	2	16						VEGDMQVPDLDIKGPK	99	iTRAQ8plex@N-term; iTRAQ8plex(K)@13; iTRAQ8plex(K)@16	missed K-G@13	664.369	0.952832	2653.45	4	15
					VDINAPDVDVQGPDWHLK	99	iTRAQ8plex@N-term; No iTRAQ8plex(K)@18		774.73	-0.0276286	2321.17	3	27						VESDLKGPEVDIEGPEGK	99	iTRAQ8plex@N-term; iTRAQ8plex(K)@6; No iTRAQ8plex(K)@18	missed K-G@6	836.105	-0.0506985	2505.29	3	24
					VDINAPDVDVRGPDWHLK	99	iTRAQ8plex@N-term; iTRAQ8plex(K)@18	missed R-G@11	664.365	-0.0118143	2653.43	4	18						VGIDTPDIDIHGPEGK	99	iTRAQ8plex@N-term; iTRAQ8plex(K)@16		568.317	-0.998291	2269.24	4	16
					VDINAPDVEVHGPDWHLK	99	iTRAQ8plex@N-term; iTRAQ8plex(K)@18		663.622	2.04044	2650.46	4	27						VGVEVPDVNIEGPEGK	99	iTRAQ8plex@N-term; No iTRAQ8plex(K)@16		648.016	-0.00852104	1941.03	3	19
					VDINAPDVEVQGK	99	iTRAQ8plex@N-term; iTRAQ8plex(K)@13		664.711	-0.00423565	1991.11	3	21						VKGDLDIAGPNLEGDFKGPK	99	iTRAQ8plex@N-term; iTRAQ8plex(K)@2; No iTRAQ8plex(K)@17; iTRAQ8plex(K)@20	missed K-G@2; missed K-G@17	746.425	-0.0257072	2981.67	4	21
					VDINAPDVGVQGPDWHLK	99	iTRAQ8plex@N-term; No iTRAQ8plex(K)@18		755.37	-0.102112	2263.09	3	21						VNVEAPDVNLEGLGGK	99	iTRAQ8plex@N-term; No iTRAQ8plex(K)@16		958.026	0.00120734	1914.04	2	29
					VDINTPDVDVHGPDWHLK	99	No iTRAQ8plex@N-term; iTRAQ8plex(K)@18		591.063	0.0183631	2360.22	4	17						VQANLGAPDINIEGLDAK	99	No iTRAQ8plex@N-term; No iTRAQ8plex(K)@18		919.488	0.00405208	1836.96	2	17
					VDTNAPDLSLEGPEGK	99	iTRAQ8plex@N-term; iTRAQ8plex(K)@16		750.733	-0.0216313	2249.18	3	22						VSMPDVELNLK	99	iTRAQ8plex@N-term; iTRAQ8plex(K)@11		618.366	0.0174461	1852.08	3	14
					VDVDIPDVNIEGPDAK	99	iTRAQ8plex@N-term; No iTRAQ8plex(K)@16		1000.52	-0.00717351	1999.04	2	27						ISIPDVGLHLK	99	iTRAQ8plex@N-term; iTRAQ8plex(K)@11		600.361	-1.05092	1798.06	3	16
					VDVDVPDVNIEGPDAK	99	iTRAQ8plex@N-term; iTRAQ8plex(K)@16		764.072	-0.0384086	2289.19	3	20						ISMPDLDLHLKSPK	99	iTRAQ8plex@N-term; iTRAQ8plex(K)@11; iTRAQ8plex(K)@14	missed K-S@11	627.121	-1.01909	2504.46	4	14
					VDVECPDVNIEGPEGK	99	iTRAQ8plex@N-term; Methylthio(C)@5; No iTRAQ8plex(K)@16		1025.49	-0.000289257	2048.97	2	27						MPFLSISSPK	99	iTRAQ8plex@N-term; No iTRAQ8plex(K)@10		705.898	-0.00738105	1409.78	2	18
					VDVEGPDVNIEGPEGK	99	iTRAQ8plex@N-term; iTRAQ8plex(K)@16		754.734	-0.021234	2261.18	3	20						VDVDIPDVNIEGPDAK	97.65	iTRAQ8plex@N-term; iTRAQ8plex(K)@16		768.418	-1.01428	2302.23	3	19
					VDVEVPDVSLEGPEGK	99	iTRAQ8plex@N-term; No iTRAQ8plex(K)@16		987.019	-0.00819011	1972.02	2	29						ADVDVSGPK	99	iTRAQ8plex@N-term; No iTRAQ8plex(K)@9		596.318	-0.0224429	1190.62	2	14
					VDVNAPDVQAPDWHLK	99	iTRAQ8plex@N-term; No iTRAQ8plex(K)@16		703.368	-0.0187074	2107.08	3	22						ISMPDLDLHLK	99	iTRAQ8plex@N-term; No iTRAQ8plex(K)@11		529.304	0.00519972	1584.89	3	15
					VDVSAPDVEAHGPEWNLK	99	iTRAQ8plex@N-term; No iTRAQ8plex(K)@18		756.388	-0.0113799	2266.14	3	29						VKTPSFGISAPQVSIPDVNVNLKGPK	98.06	iTRAQ8plex@N-term; iTRAQ8plex(K)@2; iTRAQ8plex(K)@23; iTRAQ8plex(K)@26	missed K-T@2; missed K-G@23	652.37	-0.143097	3908.17	6	15
					VDVSAPDVEMQGPDWNLK	99	iTRAQ8plex@N-term; No iTRAQ8plex(K)@18		768.717	-0.0104761	2303.13	3	21						FKMPEMHFK	99	iTRAQ8plex@N-term; iTRAQ8plex(K)@2; No iTRAQ8plex(K)@9	missed K-M@2	601.687	0.0543009	1802.04	3	14
					VEGDLKGPEIDIK	99	iTRAQ8plex@N-term; iTRAQ8plex(K)@6; iTRAQ8plex(K)@13	missed K-G@6	775.783	-0.0446111	2324.33	3	19						IPMPDFDLHLK	99	iTRAQ8plex@N-term; No iTRAQ8plex(K)@11		543.974	0.00972232	1628.9	3	13
					VEGDMQVPDLDIK	99	No iTRAQ8plex@N-term; No iTRAQ8plex(K)@13		729.868	0.0140621	1457.72	2	19						ISMPDVDLHLKGPK	99	iTRAQ8plex@N-term; No iTRAQ8plex(K)@11; iTRAQ8plex(K)@14	missed K-G@11	540.326	0.0321288	2157.28	4	14
					VESDLKGPEVDIEGPEGK	99	iTRAQ8plex@N-term; iTRAQ8plex(K)@6; No iTRAQ8plex(K)@18	missed K-G@6	836.102	-0.0593654	2505.28	3	24						ADIDVSGPSVDTDAPDLDIEGPEGK	99	iTRAQ8plex@N-term; iTRAQ8plex(K)@25		1040.53	-0.994532	3118.57	3	25
					VESEIKVPDVELK	99	iTRAQ8plex@N-term; iTRAQ8plex(K)@6; No iTRAQ8plex(K)@13	missed K-V@6	698.405	-0.0302184	2092.19	3	16						ADLDVSGPK	99	iTRAQ8plex@N-term; No iTRAQ8plex(K)@9		603.343	0.0118877	1204.67	2	15
					VGIDTPDIDIHGPEGK	99	iTRAQ8plex@N-term; No iTRAQ8plex(K)@16		656.346	-0.0162912	1966.01	3	27						APSLDIKGPEVDVSGPK	99	iTRAQ8plex@N-term; iTRAQ8plex(K)@7; iTRAQ8plex(K)@17	missed K-G@7	655.885	-1.00851	2619.51	4	22
					VGVEVPDVNIEGPEGK	99	No iTRAQ8plex@N-term; iTRAQ8plex(K)@16		971.518	-0.0139921	1941.02	2	18						APSLDIKGPEVDVSGPK	99	iTRAQ8plex@N-term; iTRAQ8plex(K)@7; iTRAQ8plex(K)@17	missed K-G@7	655.885	-1.00851	2619.51	4	18
					VNVEAPDVNLEGLGGK	99	iTRAQ8plex@N-term; No iTRAQ8plex(K)@16		958.019	-0.0119939	1914.02	2	28						ASLGSLEGEAEAEASSPK	99	No iTRAQ8plex@N-term; iTRAQ8plex(K)@18		679.685	0.0115063	2036.03	3	17
					VQANLGAPDINIEGLDAK	99	iTRAQ8plex@N-term; No iTRAQ8plex(K)@18		1071.58	-0.0222181	2141.14	2	32						ASLGSLEGEAEAEASSPK	99	iTRAQ8plex@N-term; No iTRAQ8plex(K)@18		679.692	0.0340281	2036.06	3	19
					VSMPDVELNLK	99	iTRAQ8plex@N-term; iTRAQ8plex(K)@11		618.355	-0.0149915	1852.04	3	14						ASLGSLEGEAEAEASSPK	99	iTRAQ8plex@N-term; No iTRAQ8plex(K)@18		1019.01	-0.00894879	2036.01	2	28
					VSVGAPDLSLEASEGSIKLPK	99	iTRAQ8plex@N-term; No iTRAQ8plex(K)@18; iTRAQ8plex(K)@21	missed K-L@18	902.509	-0.0414513	2704.51	3	22						ASLGSLEGEAEAEASSPK	99	iTRAQ8plex@N-term; No iTRAQ8plex(K)@18		679.692	0.0340281	2036.06	3	25
					FKMPEMNIKAPK	98.29	iTRAQ8plex@N-term; iTRAQ8plex(K)@2; iTRAQ8plex(K)@9; iTRAQ8plex(K)@12	missed K-M@2; missed K-A@9	663.388	-0.0564933	2649.52	4	12						ASLGSLEGEAEAEASSPK	99	iTRAQ8plex@N-term; No iTRAQ8plex(K)@18		1019.02	-0.00410039	2036.02	2	30
					ISIPDVGLHLK	99	iTRAQ8plex@N-term; iTRAQ8plex(K)@11		600.357	-1.06476	1798.05	3	16						ASLGSLEGEAEAEASSPK	99	iTRAQ8plex@N-term; iTRAQ8plex(K)@18		781.068	-0.0450526	2340.18	3	23
					ISMPDVDLNLK	97.36	iTRAQ8plex@N-term; Deamidated(N)@9; iTRAQ8plex(K)@11		464.273	0.021386	1853.06	4	12						ASLGSLEGEAEAEASSPK	99	iTRAQ8plex@N-term; iTRAQ8plex(K)@18		781.07	-0.0399252	2340.19	3	22
					PDIDIHGPEGK	99	No iTRAQ8plex@N-term; iTRAQ8plex(K)@11	cleaved T-P@N-term	494.608	0.0184969	1480.8	3	14						ASLGSLEGEAEAEASSPK	99	iTRAQ8plex@N-term; No iTRAQ8plex(K)@18		679.692	0.0340281	2036.06	3	18
					VHAPGLNLSGVGGK	99	iTRAQ8plex@N-term; iTRAQ8plex(K)@14		639.043	0.974818	1914.11	3	13						ELLLPNWQGSGSHGLTIAQR	99	Glu->pyro-Glu@N-term		1080.08	0.022902	2158.15	2	26
					FKMPEMNIK	99	iTRAQ8plex@N-term; iTRAQ8plex(K)@2; iTRAQ8plex(K)@9	missed K-M@2	683.714	-1.06764	2048.12	3	14						ELLLPNWQGSGSHGLTIAQR	99	No iTRAQ8plex@N-term		726.399	0.0358858	2176.18	3	19
					VDISAPDVDVHGPDWHLK	99	iTRAQ8plex@N-term; No iTRAQ8plex(K)@18		576.807	0.0147946	2303.2	4	18						ELLLPNWQGSGSHGLTIAQR	98.56	No iTRAQ8plex@N-term; Deamidated(N)@6		726.735	0.0599893	2177.18	3	15
					ISMPDFDLHLK	99	iTRAQ8plex@N-term; No iTRAQ8plex(K)@11		540.629	-0.00486799	1618.86	3	17						FKMPEMNIK	97.14	iTRAQ8plex@N-term; iTRAQ8plex(K)@2; No iTRAQ8plex(K)@9	missed K-M@2	582.682	0.0396416	1745.02	3	13
					ADVDISGPK	99	iTRAQ8plex@N-term; No iTRAQ8plex(K)@9		603.327	-0.0211621	1204.64	2	16						FKMPFLSISSPK	99	iTRAQ8plex@N-term; iTRAQ8plex(K)@2; No iTRAQ8plex(K)@12	missed K-M@2	664.057	-0.00996633	1989.15	3	18
					ISMPDVDLHVK	99	iTRAQ8plex@N-term; No iTRAQ8plex(K)@11		519.959	0.00138423	1556.86	3	16						FKMPFLSISSPK	99	iTRAQ8plex@N-term; iTRAQ8plex(K)@2; No iTRAQ8plex(K)@12	missed K-M@2	664.057	-0.00996633	1989.15	3	16
					MPFLSISSPK	99	iTRAQ8plex@N-term; No iTRAQ8plex(K)@10		705.896	-0.011568	1409.78	2	17						FSMPGFKGEGPDVDVNLPK	99	iTRAQ8plex@N-term; iTRAQ8plex(K)@7; iTRAQ8plex(K)@19	missed K-G@7	737.405	-0.0170815	2945.59	4	15
					APSLDIKGPEVDVSGPK	99	iTRAQ8plex@N-term; No iTRAQ8plex(K)@7; iTRAQ8plex(K)@17	missed K-G@7	580.09	0.0155508	2316.33	4	14						GPSLDIDTPDVNIEGPEGK	99	iTRAQ8plex@N-term; iTRAQ8plex(K)@19		854.455	-0.00479671	2560.34	3	24
					ADVDVSGPK	97.14	iTRAQ8plex@N-term; No iTRAQ8plex(K)@9		596.31	-0.0388844	1190.61	2	14						IDVTAPDVSIEEPEGK	99	No iTRAQ8plex@N-term; iTRAQ8plex(K)@16		1002.02	-0.0109354	2002.03	2	22
					ADIDVSGPSVDTDAPDLDIEGPEGK	99	iTRAQ8plex@N-term; iTRAQ8plex(K)@25		1040.53	-1.00088	3118.56	3	29						IDVTAPDVSIEEPEGK	99	iTRAQ8plex@N-term; No iTRAQ8plex(K)@16		1002.02	-0.00556389	2002.04	2	24
					ADLDVSGPK	99	iTRAQ8plex@N-term; iTRAQ8plex(K)@9		755.446	0.0115553	1508.88	2	15						IDVTAPDVSIEEPEGK	99	iTRAQ8plex@N-term; iTRAQ8plex(K)@16		769.409	-1.04217	2305.2	3	19
					ADVDISGPK	99	iTRAQ8plex@N-term; iTRAQ8plex(K)@9		755.446	0.0115553	1508.88	2	15						IEGEMQVPDVDIR	99	No iTRAQ8plex@N-term		750.869	-0.0047929	1499.72	2	19
					ASLGSLEGEAEAEASSPK	99	iTRAQ8plex@N-term; No iTRAQ8plex(K)@18		1019.02	-0.00338143	2036.02	2	30						IPMPDFDLHLKGPK	97.11	iTRAQ8plex@N-term; No iTRAQ8plex(K)@11; iTRAQ8plex(K)@14	missed K-G@11	554.836	0.0488764	2215.31	4	15
					ASLGSLEGEAEAEASSPK	99	iTRAQ8plex@N-term; No iTRAQ8plex(K)@18		679.683	0.00611203	2036.03	3	23						ISIPDVGLHLK	99	iTRAQ8plex@N-term; iTRAQ8plex(K)@11		600.363	-1.04616	1798.07	3	15
					ASLGSLEGEAEAEASSPK	99	iTRAQ8plex@N-term; No iTRAQ8plex(K)@18		1019.01	-0.0201949	2036	2	30						ISIPDVGLHLK	99	iTRAQ8plex@N-term; No iTRAQ8plex(K)@11		499.314	0.0113285	1494.92	3	13
					ASLGSLEGEAEAEASSPK	99	iTRAQ8plex@N-term; iTRAQ8plex(K)@18		781.066	-0.0499244	2340.18	3	24						ISIPDVGLHLKGPK	99	iTRAQ8plex@N-term; iTRAQ8plex(K)@11; iTRAQ8plex(K)@14	missed K-G@11	597.372	-0.0295231	2385.46	4	15
					ASLGSLEGEAEAEASSPK	99	iTRAQ8plex@N-term; iTRAQ8plex(K)@18		781.39	0.921388	2341.15	3	20						ISMPDFDLHLK	99	iTRAQ8plex@N-term; No iTRAQ8plex(K)@11		540.634	0.011851	1618.88	3	15
					ASLGSLEGEAEAEASSPK	99	iTRAQ8plex@N-term; No iTRAQ8plex(K)@18		679.687	0.0160009	2036.04	3	19						ISMPDFDLHLK	99	iTRAQ8plex@N-term; No iTRAQ8plex(K)@11		540.631	0.000314136	1618.87	3	15
					ASLGSLEGEAEAEASSPK	99	iTRAQ8plex@N-term; No iTRAQ8plex(K)@18		679.687	0.0160009	2036.04	3	18						ISMPDFDLHLKGPK	99	iTRAQ8plex@N-term; iTRAQ8plex(K)@11; iTRAQ8plex(K)@14	missed K-G@11	628.365	-0.0172352	2509.43	4	19
					DDGVFVQEVTQNSPAAR	99	No iTRAQ8plex@N-term		916.945	0.00457212	1831.87	2	26						ISMPDFDLHLKGPK	99	iTRAQ8plex@N-term; iTRAQ8plex(K)@11; iTRAQ8plex(K)@14	missed K-G@11	628.359	-0.0448261	2509.41	4	22
					DDGVFVQEVTQNSPAAR	99	iTRAQ8plex@N-term		713.04	0.0220477	2136.1	3	16						ISMPDFDLHLKGPK	99	iTRAQ8plex@N-term; iTRAQ8plex(K)@11; No iTRAQ8plex(K)@14	missed K-G@11	552.322	0.0134218	2205.26	4	14
					DDGVFVQEVTQNSPAAR	99	iTRAQ8plex@N-term; Deamidated(Q)@7; Ammonia-loss(N)@12		707.703	0.0549233	2120.09	3	14						ISMPDFDLNLK	99	iTRAQ8plex@N-term; iTRAQ8plex(K)@11		634.357	-0.00825583	1900.05	3	15
					ELLLPNWQGSGSHGLTIAQR	99	No iTRAQ8plex@N-term		726.396	0.0283337	2176.17	3	20						ISMPDFDLNLKGPK	99	iTRAQ8plex@N-term; iTRAQ8plex(K)@11; iTRAQ8plex(K)@14	missed K-G@11	829.479	-1.0191	2485.41	3	19
					ELLLPNWQGSGSHGLTIAQR	99	iTRAQ8plex@N-term		827.779	-0.0278006	2480.32	3	29						ISMPDFDLNLKGPK	99	No iTRAQ8plex@N-term; No iTRAQ8plex(K)@11; iTRAQ8plex(K)@14	missed K-G@11	627.009	-0.0176389	1878.01	3	16
					ELLLPNWQGSGSHGLTIAQR	99	Glu->pyro-Glu@N-term		1080.08	0.0131503	2158.14	2	30						ISMPDIDLNLKGPK	99	iTRAQ8plex@N-term; iTRAQ8plex(K)@11; No iTRAQ8plex(K)@14	missed K-G@11	717.068	-0.0621896	2148.18	3	22
					FKMPEMNIKAPK	97.45	iTRAQ8plex@N-term; iTRAQ8plex(K)@2; iTRAQ8plex(K)@9; iTRAQ8plex(K)@12	missed K-M@2; missed K-A@9	663.357	-0.178092	2649.4	4	12						ISMPDIDLNLKGPK	99	iTRAQ8plex@N-term; iTRAQ8plex(K)@11; iTRAQ8plex(K)@14	missed K-G@11	614.117	-0.0118748	2452.44	4	21
					FKMPFLSISSPK	99	iTRAQ8plex@N-term; iTRAQ8plex(K)@2; No iTRAQ8plex(K)@12	missed K-M@2	664.055	-0.014617	1989.14	3	17						ISMPDIDLNLKGPK	99	iTRAQ8plex@N-term; No iTRAQ8plex(K)@11; iTRAQ8plex(K)@14	missed K-G@11	717.079	-0.0297764	2148.21	3	19
					FSMPGFKGEGPDVDVNLPK	99	iTRAQ8plex@N-term; iTRAQ8plex(K)@7; No iTRAQ8plex(K)@19	missed K-G@7	881.468	-0.0224587	2641.38	3	25						ISMPDIDLNLKGPK	99	iTRAQ8plex@N-term; iTRAQ8plex(K)@11; iTRAQ8plex(K)@14	missed K-G@11	614.116	-0.0130956	2452.44	4	17
					GEGPEVDVNLPK	94.55	iTRAQ8plex@N-term; iTRAQ8plex(K)@12		621.347	-0.0216379	1861.02	3	12						ISMPDIDLNLKGPK	99	iTRAQ8plex@N-term; iTRAQ8plex(K)@11; iTRAQ8plex(K)@14	missed K-G@11	818.486	-0.0136224	2452.44	3	21
					GPHVDVSGPDIDIEGPEGK	98.58	iTRAQ8plex@N-term; No iTRAQ8plex(K)@19		741.386	0.0207003	2221.14	3	24						ISMPDIDLNLKGPK	99	iTRAQ8plex@N-term; iTRAQ8plex(K)@11; iTRAQ8plex(K)@14	missed K-G@11	614.12	0.00131025	2452.45	4	22
					GPSLDIDTPDVNIEGPEGK	99	iTRAQ8plex@N-term; iTRAQ8plex(K)@19		854.115	-1.02597	2559.32	3	23						ISMPDIDLNLKGPK	99	iTRAQ8plex@N-term; iTRAQ8plex(K)@11; iTRAQ8plex(K)@14	missed K-G@11	818.485	-0.0172849	2452.43	3	21
					IDVDAPDIDIHGPDAK	99	iTRAQ8plex@N-term; iTRAQ8plex(K)@16		575.566	0.00274547	2298.23	4	16						ISMPDIDLNLKGPK	99	iTRAQ8plex@N-term; iTRAQ8plex(K)@11; iTRAQ8plex(K)@14	missed K-G@11	614.38	1.0422	2453.49	4	18
					IDVDAPDIDIHGPDAK	99	iTRAQ8plex@N-term; iTRAQ8plex(K)@16		575.566	0.00274547	2298.23	4	16						ISMPDIDLNLKGPK	99	No iTRAQ8plex@N-term; iTRAQ8plex(K)@11; No iTRAQ8plex(K)@14	missed K-G@11	615.689	0.006105	1844.04	3	16
					IDVTAPDVSIEEPEGK	99	No iTRAQ8plex@N-term; iTRAQ8plex(K)@16		1002.02	-0.0176259	2002.02	2	24						ISMPDIDLNLKGPK	99	iTRAQ8plex@N-term; No iTRAQ8plex(K)@11; iTRAQ8plex(K)@14	missed K-G@11	717.083	-0.0177937	2148.23	3	21
					IDVTAPDVSIEEPEGK	99	iTRAQ8plex@N-term; No iTRAQ8plex(K)@16		1002.02	-0.0247069	2002.02	2	24						ISMPDIDLNLKGPK	99	iTRAQ8plex@N-term; No iTRAQ8plex(K)@11; iTRAQ8plex(K)@14	missed K-G@11	538.072	0.0168342	2148.26	4	15
					IDVTAPDVSIEEPEGK	99	iTRAQ8plex@N-term; iTRAQ8plex(K)@16		769.411	-1.03502	2305.21	3	20						ISMPDIDLNLTGPK	99	iTRAQ8plex@N-term; iTRAQ8plex(K)@14		708.405	0.996485	2122.19	3	13
					IDVTAPDVSIEEPEGK	99	iTRAQ8plex@N-term; iTRAQ8plex(K)@16		577.314	-1.02	2305.23	4	15						ISMPDLDLNLKGPK	99	iTRAQ8plex@N-term; iTRAQ8plex(K)@11; No iTRAQ8plex(K)@14	missed K-G@11	717.068	-0.0621896	2148.18	3	22
					IDVTAPDVSIEEPEGK	95.54	iTRAQ8plex@N-term; iTRAQ8plex(K)@16		770.073	0.951559	2307.2	3	19						ISMPDLDLNLKGPK	99	iTRAQ8plex@N-term; iTRAQ8plex(K)@11; iTRAQ8plex(K)@14	missed K-G@11	614.117	-0.0118748	2452.44	4	21
					IEGEMQVPDVDIR	99	No iTRAQ8plex@N-term		750.869	-0.00640757	1499.72	2	20						ISMPDLDLNLKGPK	99	iTRAQ8plex@N-term; No iTRAQ8plex(K)@11; iTRAQ8plex(K)@14	missed K-G@11	717.079	-0.0297764	2148.21	3	19
					IKGDVDVSVPEVEGK	99	iTRAQ8plex@N-term; iTRAQ8plex(K)@2; iTRAQ8plex(K)@15	missed K-G@2	621.367	-1.00288	2481.44	4	14						ISMPDLDLNLKGPK	99	iTRAQ8plex@N-term; iTRAQ8plex(K)@11; iTRAQ8plex(K)@14	missed K-G@11	614.116	-0.0130956	2452.44	4	17
					IKGDVDVSVPEVEGK	99	iTRAQ8plex@N-term; iTRAQ8plex(K)@2; iTRAQ8plex(K)@15	missed K-G@2	621.367	-1.00288	2481.44	4	14						ISMPDLDLNLKGPK	99	iTRAQ8plex@N-term; iTRAQ8plex(K)@11; iTRAQ8plex(K)@14	missed K-G@11	818.486	-0.0136224	2452.44	3	21
					IPMPDFDLHLKGPK	99	iTRAQ8plex@N-term; No iTRAQ8plex(K)@11; iTRAQ8plex(K)@14	missed K-G@11	554.834	0.040968	2215.31	4	15						ISMPDLDLNLKGPK	99	iTRAQ8plex@N-term; iTRAQ8plex(K)@11; iTRAQ8plex(K)@14	missed K-G@11	614.12	0.00131025	2452.45	4	22
					IPMPDFDLHLKGPK	99	No iTRAQ8plex@N-term; iTRAQ8plex(K)@11; iTRAQ8plex(K)@14	missed K-G@11	554.832	0.0337245	2215.3	4	14						ISMPDLDLNLKGPK	99	iTRAQ8plex@N-term; iTRAQ8plex(K)@11; iTRAQ8plex(K)@14	missed K-G@11	614.38	1.04268	2453.49	4	21
					ISIPDVGLHLK	99	iTRAQ8plex@N-term; No iTRAQ8plex(K)@11		499.311	0.00434462	1494.91	3	15						ISMPDLDLNLKGPK	99	iTRAQ8plex@N-term; iTRAQ8plex(K)@11; iTRAQ8plex(K)@14	missed K-G@11	818.485	-0.0172849	2452.43	3	21
					ISIPDVGLHLK	99	iTRAQ8plex@N-term; iTRAQ8plex(K)@11		600.357	-1.06476	1798.05	3	14						ISMPDLDLNLKGPK	99	iTRAQ8plex@N-term; iTRAQ8plex(K)@11; iTRAQ8plex(K)@14	missed K-G@11	614.38	1.0422	2453.49	4	18
					ISMPDFDLHLK	99	iTRAQ8plex@N-term; iTRAQ8plex(K)@11		642.028	-0.0142564	1923.06	3	18						ISMPDLDLNLKGPK	99	No iTRAQ8plex@N-term; iTRAQ8plex(K)@11; No iTRAQ8plex(K)@14	missed K-G@11	615.689	0.006105	1844.04	3	16
					ISMPDFDLHLKGPK	99	iTRAQ8plex@N-term; No iTRAQ8plex(K)@11; iTRAQ8plex(K)@14	missed K-G@11	552.323	0.0174671	2205.26	4	17						ISMPDLDLNLKGPK	99	iTRAQ8plex@N-term; No iTRAQ8plex(K)@11; iTRAQ8plex(K)@14	missed K-G@11	717.083	-0.0177937	2148.23	3	21
					ISMPDFDLHLKGPK	99	iTRAQ8plex@N-term; iTRAQ8plex(K)@11; iTRAQ8plex(K)@14	missed K-G@11	628.362	-0.0294605	2509.42	4	23						ISMPDLDLNLKGPK	99	iTRAQ8plex@N-term; No iTRAQ8plex(K)@11; iTRAQ8plex(K)@14	missed K-G@11	538.072	0.0168342	2148.26	4	15
					ISMPDFDLHLKGPK	99	iTRAQ8plex@N-term; iTRAQ8plex(K)@11; iTRAQ8plex(K)@14	missed K-G@11	628.362	-0.0294605	2509.42	4	24						ISMPDVDLHLKGPK	99	iTRAQ8plex@N-term; iTRAQ8plex(K)@11; No iTRAQ8plex(K)@14	missed K-G@11	540.326	0.0321288	2157.28	4	14
					ISMPDFDLHLKGPK	99	iTRAQ8plex@N-term; iTRAQ8plex(K)@11; iTRAQ8plex(K)@14	missed K-G@11	628.362	-0.0294605	2509.42	4	24						ISMPDVDLHVK	99	iTRAQ8plex@N-term; iTRAQ8plex(K)@11		621.36	-0.00182732	1861.06	3	17
					ISMPDFDLHLKGPK	97.05	No iTRAQ8plex@N-term; No iTRAQ8plex(K)@11; iTRAQ8plex(K)@14	missed K-G@11	476.27	0.0107406	1901.05	4	12						LDADMPEVAVEGPNGK	99	iTRAQ8plex@N-term; Deamidated(N)@14; iTRAQ8plex(K)@16		751.056	-0.0194891	2250.15	3	18
					ISMPDIDLNLK	99	iTRAQ8plex@N-term; iTRAQ8plex(K)@11		623.024	-0.0255715	1866.05	3	18						LEGPDVSLKGPGVDLPSVNLSMPK	99	iTRAQ8plex@N-term; iTRAQ8plex(K)@9; iTRAQ8plex(K)@24	missed K-G@9	840.977	-1.03131	3359.88	4	23
					ISMPDIDLNLKGPK	99	iTRAQ8plex@N-term; iTRAQ8plex(K)@11; iTRAQ8plex(K)@14	missed K-G@11	614.116	-0.0121559	2452.44	4	19						MDAEVPDVNIEGPDAK	99	iTRAQ8plex@N-term; iTRAQ8plex(K)@16		769.708	-1.0847	2306.1	3	21
					ISMPDIDLNLKGPK	99	iTRAQ8plex@N-term; iTRAQ8plex(K)@11; No iTRAQ8plex(K)@14	missed K-G@11	717.064	-0.0735651	2148.17	3	23						MDIDAPDVDVHGPDWHLK	99	iTRAQ8plex@N-term; No iTRAQ8plex(K)@18		591.806	0.0424719	2363.2	4	17
					ISMPDIDLNLKGPK	99	iTRAQ8plex@N-term; No iTRAQ8plex(K)@11; iTRAQ8plex(K)@14	missed K-G@11	717.077	-0.0351078	2148.21	3	23						MDIDAPDVDVHGPDWHLK	99	iTRAQ8plex@N-term; No iTRAQ8plex(K)@18		591.806	0.0424719	2363.2	4	18
					ISMPDIDLNLKGPK	99	No iTRAQ8plex@N-term; No iTRAQ8plex(K)@11; iTRAQ8plex(K)@14	missed K-G@11	615.687	0.00115421	1844.04	3	18						MDIDAPDVDVHGPDWHLK	99	iTRAQ8plex@N-term; iTRAQ8plex(K)@18		667.849	0.0102548	2667.37	4	28
					ISMPDIDLNLKGPK	99	iTRAQ8plex@N-term; iTRAQ8plex(K)@11; iTRAQ8plex(K)@14	missed K-G@11	614.114	-0.0211297	2452.43	4	18						MDIDAPDVEVQGPDWHLK	99	iTRAQ8plex@N-term; iTRAQ8plex(K)@18		891.455	-1.02851	2671.34	3	24
					ISMPDIDLNLKGPK	99	iTRAQ8plex@N-term; iTRAQ8plex(K)@11; iTRAQ8plex(K)@14	missed K-G@11	614.114	-0.021618	2452.43	4	23						MDIDVPDVEVQGPDWHLK	99	iTRAQ8plex@N-term; iTRAQ8plex(K)@18		900.808	-1.00147	2699.4	3	22
					ISMPDIDLNLKGPK	99	iTRAQ8plex@N-term; iTRAQ8plex(K)@11; iTRAQ8plex(K)@14	missed K-G@11	818.476	-0.0425003	2452.41	3	22						MDIDVPDVEVQGPDWHLK	99	iTRAQ8plex@N-term; iTRAQ8plex(K)@18		675.867	-0.964129	2699.44	4	15
					ISMPDIDLNLKGPK	99	iTRAQ8plex@N-term; iTRAQ8plex(K)@11; iTRAQ8plex(K)@14	missed K-G@11	614.117	-0.00965352	2452.44	4	19						MDVNVGDIDIEGPEGK	99	iTRAQ8plex@N-term; No iTRAQ8plex(K)@16		996.494	-0.00922111	1990.97	2	26
					ISMPDIDLNLKGPK	99	iTRAQ8plex@N-term; iTRAQ8plex(K)@11; iTRAQ8plex(K)@14	missed K-G@11	614.117	-0.00965352	2452.44	4	17						MEGGGAEVHAQLPSLEGDLRGPDVK	99	iTRAQ8plex@N-term; No iTRAQ8plex(K)@25	missed R-G@20	717.378	0.0217487	2865.48	4	25
					ISMPDIDLNLKGPK	99	iTRAQ8plex@N-term; iTRAQ8plex(K)@11; iTRAQ8plex(K)@14	missed K-G@11	614.117	-0.00965352	2452.44	4	17						MEGGGAEVHAQLPSLEGDLRGPDVK	99	iTRAQ8plex@N-term; No iTRAQ8plex(K)@25	missed R-G@20	717.378	0.0217487	2865.48	4	23
					ISMPDIDLNLKGPK	99	No iTRAQ8plex@N-term; iTRAQ8plex(K)@11; iTRAQ8plex(K)@14	missed K-G@11	717.083	-0.0154302	2148.23	3	15						MEGGGAEVHAQLPSLEGDLRGPDVK	99	iTRAQ8plex@N-term; iTRAQ8plex(K)@25	missed R-G@20	793.426	0.0102034	3169.68	4	25
					ISMPDIDLNLKGPK	99	No iTRAQ8plex@N-term; iTRAQ8plex(K)@11; No iTRAQ8plex(K)@14	missed K-G@11	615.687	0.00166258	1844.04	3	16						MEGGGAEVHAQLPSLEGDLRGPDVK	99	iTRAQ8plex@N-term; iTRAQ8plex(K)@25	missed R-G@20	634.743	-0.985138	3168.68	5	25
					ISMPDIDLNLKGPK	99	No iTRAQ8plex@N-term; iTRAQ8plex(K)@11; No iTRAQ8plex(K)@14	missed K-G@11	615.682	-0.0151854	1844.02	3	16						MEGGGAEVHAQLPSLEGDLRGPDVK	99	iTRAQ8plex@N-term; iTRAQ8plex(K)@25	missed R-G@20	793.427	0.0133774	3169.68	4	20
					ISMPDIDLNLKGPK	99	No iTRAQ8plex@N-term; iTRAQ8plex(K)@11; No iTRAQ8plex(K)@14	missed K-G@11	615.681	-0.016101	1844.02	3	16						MKLPQFGISTPGSDLHVNAK	99	iTRAQ8plex@N-term; iTRAQ8plex(K)@2; iTRAQ8plex(K)@20	missed K-L@2	763.947	0.0280993	3051.76	4	21
					ISMPDIDLNLTGPK	99	iTRAQ8plex@N-term; No iTRAQ8plex(K)@14		909.496	-0.0143864	1816.98	2	23						MKLPQFGISTPGSDLHVNAK	99	iTRAQ8plex@N-term; iTRAQ8plex(K)@2; iTRAQ8plex(K)@20	missed K-L@2	763.696	-0.974953	3050.76	4	20
					ISMPDIDLNLTGPK	99	iTRAQ8plex@N-term; iTRAQ8plex(K)@14		708.067	-0.0181652	2121.18	3	14						VDIDAPDVDVHGPDWHLK	99	No iTRAQ8plex@N-term; iTRAQ8plex(K)@18		583.804	0.00602366	2331.19	4	22
					ISMPDLDLHLK	99	iTRAQ8plex@N-term; iTRAQ8plex(K)@11		630.696	-0.0251701	1889.07	3	17						VDIDAPDVDVHGPDWHLK	99	iTRAQ8plex@N-term; No iTRAQ8plex(K)@18		583.804	0.00797688	2331.19	4	19
					ISMPDLDLHLK	99	iTRAQ8plex@N-term; No iTRAQ8plex(K)@11		529.305	0.00684214	1584.89	3	16						VDIDAPDVDVHGPDWHLK	99	iTRAQ8plex@N-term; No iTRAQ8plex(K)@18		583.81	0.0314204	2331.21	4	19
					ISMPDLDLNLK	99	iTRAQ8plex@N-term; No iTRAQ8plex(K)@11		781.931	-0.0212354	1561.85	2	17						VDIDAPDVDVHGPDWHLK	99	iTRAQ8plex@N-term; iTRAQ8plex(K)@18		659.846	-0.0296008	2635.36	4	27
					ISMPDLDLNLK	99	iTRAQ8plex@N-term; iTRAQ8plex(K)@11		623.024	-0.0255715	1866.05	3	18						VDIDAPDVDVHGPDWHLK	99	iTRAQ8plex@N-term; iTRAQ8plex(K)@18		659.842	-0.0464474	2635.34	4	25
					ISMPDLDLNLKGPK	99	iTRAQ8plex@N-term; iTRAQ8plex(K)@11; iTRAQ8plex(K)@14	missed K-G@11	818.484	-0.0204611	2452.43	3	22						VDIDAPDVDVHGPDWHLK	99	iTRAQ8plex@N-term; iTRAQ8plex(K)@18		659.842	-0.0464474	2635.34	4	25
					ISMPDLDLNLKGPK	99	iTRAQ8plex@N-term; iTRAQ8plex(K)@11; iTRAQ8plex(K)@14	missed K-G@11	614.116	-0.0121559	2452.44	4	19						VDIDAPDVDVHGPDWHLK	99	iTRAQ8plex@N-term; iTRAQ8plex(K)@18		659.842	-0.0464474	2635.34	4	27
					ISMPDLDLNLKGPK	99	iTRAQ8plex@N-term; iTRAQ8plex(K)@11; No iTRAQ8plex(K)@14	missed K-G@11	717.064	-0.0735651	2148.17	3	23						VDIDAPDVEVHDPDWHLK	99	iTRAQ8plex@N-term; iTRAQ8plex(K)@18		677.854	-0.0181149	2707.39	4	21
					ISMPDLDLNLKGPK	99	iTRAQ8plex@N-term; No iTRAQ8plex(K)@11; iTRAQ8plex(K)@14	missed K-G@11	717.077	-0.0351078	2148.21	3	23						VDIDAPDVEVHDPDWHLK	99	No iTRAQ8plex@N-term; No iTRAQ8plex(K)@18		525.761	0.0193835	2099.02	4	14
					ISMPDLDLNLKGPK	99	No iTRAQ8plex@N-term; No iTRAQ8plex(K)@11; iTRAQ8plex(K)@14	missed K-G@11	615.687	0.00115421	1844.04	3	18						VDIDAPDVSIEGPDAK	99	No iTRAQ8plex@N-term; iTRAQ8plex(K)@16		973.005	-0.00348831	1944	2	23
					ISMPDLDLNLKGPK	99	iTRAQ8plex@N-term; iTRAQ8plex(K)@11; iTRAQ8plex(K)@14	missed K-G@11	614.114	-0.0211297	2452.43	4	18						VDIDAPDVSIEGPDAK	99	iTRAQ8plex@N-term; No iTRAQ8plex(K)@16		973.003	-0.00751696	1943.99	2	25
					ISMPDLDLNLKGPK	99	iTRAQ8plex@N-term; iTRAQ8plex(K)@11; iTRAQ8plex(K)@14	missed K-G@11	614.114	-0.021618	2452.43	4	23						VDIDAPDVSIEGPDAK	99	iTRAQ8plex@N-term; iTRAQ8plex(K)@16		750.395	-0.041542	2248.16	3	19
					ISMPDLDLNLKGPK	99	iTRAQ8plex@N-term; iTRAQ8plex(K)@11; iTRAQ8plex(K)@14	missed K-G@11	818.476	-0.0425003	2452.41	3	22						VDIDTPDIDIHGPEGK	99	iTRAQ8plex@N-term; iTRAQ8plex(K)@16		583.066	-0.00611622	2328.24	4	17
					ISMPDLDLNLKGPK	99	iTRAQ8plex@N-term; iTRAQ8plex(K)@11; iTRAQ8plex(K)@14	missed K-G@11	614.117	-0.00965352	2452.44	4	19						VDIDTPDIDIHGPEGK	99	No iTRAQ8plex@N-term; No iTRAQ8plex(K)@16		574.292	0.0219439	1719.85	3	15
					ISMPDLDLNLKGPK	99	iTRAQ8plex@N-term; iTRAQ8plex(K)@11; iTRAQ8plex(K)@14	missed K-G@11	614.117	-0.00965352	2452.44	4	17						VDIDTPDIDIHGPEGK	99	No iTRAQ8plex@N-term; iTRAQ8plex(K)@16		675.682	-0.0133573	2024.02	3	19
					ISMPDLDLNLKGPK	99	iTRAQ8plex@N-term; iTRAQ8plex(K)@11; iTRAQ8plex(K)@14	missed K-G@11	614.117	-0.00965352	2452.44	4	17						VDIDTPDIDIHGPEGK	99	iTRAQ8plex@N-term; No iTRAQ8plex(K)@16		675.681	-0.0168366	2024.02	3	21
					ISMPDLDLNLKGPK	99	No iTRAQ8plex@N-term; iTRAQ8plex(K)@11; iTRAQ8plex(K)@14	missed K-G@11	717.083	-0.0154302	2148.23	3	15						VDIDTPDINIEGSEGK	99	iTRAQ8plex@N-term; No iTRAQ8plex(K)@16		1003.5	-0.0245129	2004.99	2	26
					ISMPDLDLNLKGPK	99	No iTRAQ8plex@N-term; iTRAQ8plex(K)@11; No iTRAQ8plex(K)@14	missed K-G@11	615.687	0.00166258	1844.04	3	16						VDIDTPDINIEGSEGK	99	iTRAQ8plex@N-term; iTRAQ8plex(K)@16		1155.12	-1.00584	2308.22	2	21
					ISMPDLDLNLKGPK	99	No iTRAQ8plex@N-term; iTRAQ8plex(K)@11; No iTRAQ8plex(K)@14	missed K-G@11	615.682	-0.0151854	1844.02	3	16						VDIDTPDINIEGSEGK	99	iTRAQ8plex@N-term; iTRAQ8plex(K)@16		770.406	-1.02578	2308.2	3	21
					ISMPDLDLNLKGPK	99	No iTRAQ8plex@N-term; iTRAQ8plex(K)@11; No iTRAQ8plex(K)@14	missed K-G@11	615.681	-0.016101	1844.02	3	16						VDIDVPDVDVQGPDWHLK	99	iTRAQ8plex@N-term; No iTRAQ8plex(K)@18		784.402	-0.0275066	2350.18	3	26
					ISMPDVDLHLK	99	iTRAQ8plex@N-term; No iTRAQ8plex(K)@11		524.631	0.000175659	1570.87	3	14						VDIDVPDVDVQGPDWHLK	99	iTRAQ8plex@N-term; iTRAQ8plex(K)@18		885.48	-0.998677	2653.42	3	26
					ISMPDVDLHLK	96.83	iTRAQ8plex@N-term; No iTRAQ8plex(K)@11		524.63	-0.000190609	1570.87	3	13						VDIDVPDVDVQGPDWHLK	99	iTRAQ8plex@N-term; iTRAQ8plex(K)@18		664.364	-0.989798	2653.43	4	17
					ISMPDVDLHLKGPK	99	iTRAQ8plex@N-term; iTRAQ8plex(K)@11; No iTRAQ8plex(K)@14	missed K-G@11	540.321	0.0095612	2157.25	4	19						VDIDVPDVDVQGPDWHLK	99	iTRAQ8plex@N-term; iTRAQ8plex(K)@18		664.865	1.01372	2655.43	4	17
					ISMPDVDLHLKGPK	99	iTRAQ8plex@N-term; iTRAQ8plex(K)@11; No iTRAQ8plex(K)@14	missed K-G@11	540.324	0.0221727	2157.27	4	16						VDIDVPDVDVQGPDWHLK	99	iTRAQ8plex@N-term; iTRAQ8plex(K)@18		664.617	0.0219734	2654.44	4	19
					ISMPDVDLHLKGPK	99	iTRAQ8plex@N-term; iTRAQ8plex(K)@11; iTRAQ8plex(K)@14	missed K-G@11	616.868	1.99243	2463.44	4	14						VDIDVPDVNIEGPDAK	99	iTRAQ8plex@N-term; iTRAQ8plex(K)@16		768.418	-1.01428	2302.23	3	20
					ISMPDVDLHLKGPK	99	iTRAQ8plex@N-term; iTRAQ8plex(K)@11; iTRAQ8plex(K)@14	missed K-G@11	616.866	1.98657	2463.44	4	13						VDIDVPDVNIEGPDAK	99	No iTRAQ8plex@N-term; No iTRAQ8plex(K)@16		848.416	-0.0188722	1694.82	2	17
					ISMPDVDLHLKGPK	98.57	iTRAQ8plex@N-term; No iTRAQ8plex(K)@11; iTRAQ8plex(K)@14	missed K-G@11	540.321	0.0095612	2157.25	4	14						VDIDVPDVNIEGPDAK	99	No iTRAQ8plex@N-term; iTRAQ8plex(K)@16		1000.52	-0.0117599	1999.03	2	22
					ISMPDVDLHVK	99	iTRAQ8plex@N-term; iTRAQ8plex(K)@11		621.354	-0.0184682	1861.04	3	18						VDIDVPDVNIEGPEGK	99	No iTRAQ8plex@N-term; No iTRAQ8plex(K)@16		848.416	-0.0188722	1694.82	2	17
					ISMPDVDLNLKGPK	99	iTRAQ8plex@N-term; No iTRAQ8plex(K)@11; iTRAQ8plex(K)@14	missed K-G@11	712.387	-0.0895123	2134.14	3	20						VDIDVPDVNIEGPEGK	99	No iTRAQ8plex@N-term; iTRAQ8plex(K)@16		1000.52	-0.0117599	1999.03	2	22
					ISMPDVDLNLKGPK	99	No iTRAQ8plex@N-term; No iTRAQ8plex(K)@11; iTRAQ8plex(K)@14	missed K-G@11	611.011	-0.0115233	1830.01	3	16						VDIDVPDVNIEGPEGK	99	iTRAQ8plex@N-term; iTRAQ8plex(K)@16		767.424	-3.99593	2299.25	3	13
					ISMPDVDLNLKGPK	99	No iTRAQ8plex@N-term; No iTRAQ8plex(K)@11; iTRAQ8plex(K)@14	missed K-G@11	611.005	-0.0301338	1829.99	3	16						VDIDVPDVNIEGPEGK	96.04	iTRAQ8plex@N-term; No iTRAQ8plex(K)@16		1000.53	-0.0014547	1999.04	2	23
					ISMPDVNLNLKGPK	99	iTRAQ8plex@N-term; No iTRAQ8plex(K)@11; iTRAQ8plex(K)@14	missed K-G@11	712.078	-0.0314016	2133.21	3	24						VDIDVPDVNLEAPEGK	99	iTRAQ8plex@N-term; iTRAQ8plex(K)@16		773.425	-0.00977646	2317.25	3	20
					ISMPDVNLNLKGPK	99	iTRAQ8plex@N-term; iTRAQ8plex(K)@11; iTRAQ8plex(K)@14	missed K-G@11	813.484	-0.0202932	2437.43	3	18						VDIDVPDVNLEAPEGK	99	No iTRAQ8plex@N-term; No iTRAQ8plex(K)@16		855.429	-0.00835625	1708.84	2	22
					ISMPDVNLNLKGPK	97.23	iTRAQ8plex@N-term; Deamidated(N)@7; No iTRAQ8plex(K)@11; iTRAQ8plex(K)@14	missed K-G@11	712.407	-0.0277244	2134.2	3	22						VDIDVPDVNVQGPDWHLK	99	iTRAQ8plex@N-term; iTRAQ8plex(K)@18		885.478	-0.0197885	2653.41	3	25
					ISMPDVNLNLKGPK	97.06	iTRAQ8plex@N-term; Deamidated(N)@7; No iTRAQ8plex(K)@11; iTRAQ8plex(K)@14	missed K-G@11	712.387	-0.0895123	2134.14	3	20						VDIDVPDVNVQGPDWHLK	99	iTRAQ8plex@N-term; Deamidated(N)@9; No iTRAQ8plex(K)@18		784.402	-0.0275066	2350.18	3	26
					ISMPEVDLNLKGPK	99	iTRAQ8plex@N-term; iTRAQ8plex(K)@11; iTRAQ8plex(K)@14	missed K-G@11	614.118	-0.00483051	2452.44	4	17						VDIEAPDVSLEGPEGK	99	No iTRAQ8plex@N-term; iTRAQ8plex(K)@16		980.013	-0.00383053	1958.01	2	25
					ISMPEVDLNLKGPK	96.33	No iTRAQ8plex@N-term; No iTRAQ8plex(K)@11; iTRAQ8plex(K)@14	missed K-G@11	615.687	0.00115421	1844.04	3	17						VDIEAPDVSLEGPEGK	99	iTRAQ8plex@N-term; No iTRAQ8plex(K)@16		980.004	-0.0209218	1957.99	2	27
					LDADMPEVAVEGPNGK	99	iTRAQ8plex@N-term; Deamidated(N)@14; iTRAQ8plex(K)@16		751.051	-0.033973	2250.13	3	20						VDIEAPDVSLEGPEGK	99	iTRAQ8plex@N-term; iTRAQ8plex(K)@16		755.066	-0.0429967	2262.18	3	19
					LEGDLKGPEVDIK	98.79	iTRAQ8plex@N-term; iTRAQ8plex(K)@6; iTRAQ8plex(K)@13	missed K-G@6	582.1	-0.00229617	2324.37	4	13						VDIEGPDVNIEGPEGK	99	No iTRAQ8plex@N-term; iTRAQ8plex(K)@16		986.51	-0.00533938	1971.01	2	23
					MDAEVPDVNIEGPDAK	99	iTRAQ8plex@N-term; iTRAQ8plex(K)@16		769.714	-1.06726	2306.12	3	20						VDIEGPDVNIEGPEGK	99	iTRAQ8plex@N-term; iTRAQ8plex(K)@16		759.402	-0.0323104	2275.18	3	19
					MDIDAPDVEVQGPDWHLK	99	iTRAQ8plex@N-term; iTRAQ8plex(K)@18		891.801	0.00658896	2672.38	3	28						VDIEGPDVNIEGPEGK	99	iTRAQ8plex@N-term; iTRAQ8plex(K)@16		569.81	-0.00640535	2275.21	4	16
					MDIDAPDVEVQGPDWHLK	99	iTRAQ8plex@N-term; iTRAQ8plex(K)@18		669.1	-0.00356936	2672.37	4	23						VDIETPNLEGTLTGPR	99	iTRAQ8plex@N-term		1008.55	-0.00657823	2015.08	2	21
					MDIDVPDVEVQGPDWHLK	99	iTRAQ8plex@N-term; iTRAQ8plex(K)@18		900.818	-0.971523	2699.43	3	23						VDINAPDVDVHGPDWHLK	99	No iTRAQ8plex@N-term; iTRAQ8plex(K)@18		583.566	0.0390664	2330.24	4	16
					MDIDVPDVEVQGPDWHLK	99	iTRAQ8plex@N-term; iTRAQ8plex(K)@18		675.859	-0.996686	2699.41	4	21						VDINAPDVDVHGPDWHLK	99	iTRAQ8plex@N-term; Deamidated(N)@4; No iTRAQ8plex(K)@18		583.81	0.0314204	2331.21	4	19
					MDVNVGDIDIEGPEGK	99	iTRAQ8plex@N-term; iTRAQ8plex(K)@16		766.068	-0.00645292	2295.18	3	18						VDINAPDVDVHGPDWHLK	99	iTRAQ8plex@N-term; iTRAQ8plex(K)@18		659.603	-0.017804	2634.38	4	27
					MEGDLKAPEVDIK	99	iTRAQ8plex@N-term; iTRAQ8plex(K)@6; iTRAQ8plex(K)@13	missed K-A@6	590.086	-0.0302746	2356.31	4	18						VDINAPDVDVHGPDWHLK	99	No iTRAQ8plex@N-term; Deamidated(N)@4; iTRAQ8plex(K)@18		583.804	0.00602366	2331.19	4	22
					MEGDLKAPEVDIK	99	iTRAQ8plex@N-term; iTRAQ8plex(K)@6; iTRAQ8plex(K)@13	missed K-A@6	589.841	-1.00891	2355.34	4	16						VDINAPDVDVHGPDWHLK	99	iTRAQ8plex@N-term; Deamidated(N)@4; No iTRAQ8plex(K)@18		583.804	0.00797688	2331.19	4	19
					MEGDLKAPEVDIK	99	iTRAQ8plex@N-term; iTRAQ8plex(K)@6; iTRAQ8plex(K)@13	missed K-A@6	589.841	-1.00891	2355.34	4	13						VDINAPDVDVQGPDWHLK	99	No iTRAQ8plex@N-term; iTRAQ8plex(K)@18		774.74	0.00217056	2321.2	3	23
					MEGGGAEVHAQLPSLEGDLRGPDVK	99	iTRAQ8plex@N-term; No iTRAQ8plex(K)@25	missed R-G@20	717.378	0.0233857	2865.48	4	25						VDINAPDVDVQGPDWHLK	99	iTRAQ8plex@N-term; No iTRAQ8plex(K)@18		1161.61	0.00508438	2321.2	2	21
					MEGGGAEVHAQLPSLEGDLRGPDVK	99	iTRAQ8plex@N-term; iTRAQ8plex(K)@25	missed R-G@20	793.427	0.0152947	3169.68	4	22						VDINAPDVDVQGPDWHLK	99	iTRAQ8plex@N-term; iTRAQ8plex(K)@18		876.135	-0.018079	2625.38	3	25
					MSLPDVDLDLKGPK	99	iTRAQ8plex@N-term; No iTRAQ8plex(K)@11; iTRAQ8plex(K)@14	missed K-G@11	712.734	-0.0327013	2135.18	3	21						VDINAPDVEVHGPDWHLK	99	iTRAQ8plex@N-term; Deamidated(N)@4; No iTRAQ8plex(K)@18		782.749	0.0283226	2345.22	3	16
					MSLPDVDLDLKGPK	99	iTRAQ8plex@N-term; iTRAQ8plex(K)@11; iTRAQ8plex(K)@14	missed K-G@11	610.859	-0.00895692	2439.41	4	15						VDINAPDVEVHGPDWHLK	99	iTRAQ8plex@N-term; iTRAQ8plex(K)@18		663.107	-0.0192941	2648.4	4	25
					MSLPDVDLDLKGPK	99	iTRAQ8plex@N-term; iTRAQ8plex(K)@11; iTRAQ8plex(K)@14	missed K-G@11	610.859	-0.0092011	2439.41	4	15						VDINAPDVEVHGPDWHLK	99	iTRAQ8plex@N-term; iTRAQ8plex(K)@18		663.107	-0.0170967	2648.4	4	22
					VDIDAPDVDVHGPDWHLK	99	No iTRAQ8plex@N-term; iTRAQ8plex(K)@18		583.805	0.011659	2331.19	4	15						VDINTPDVDVHGPDWHLK	99	No iTRAQ8plex@N-term; iTRAQ8plex(K)@18		591.066	0.0295865	2360.24	4	14
					VDIDAPDVDVHGPDWHLK	99	No iTRAQ8plex@N-term; iTRAQ8plex(K)@18		583.805	0.011659	2331.19	4	22						VDINTPDVDVHGPDWHLK	99	No iTRAQ8plex@N-term; iTRAQ8plex(K)@18		591.066	0.0295865	2360.24	4	13
					VDIDAPDVDVHGPDWHLK	99	No iTRAQ8plex@N-term; iTRAQ8plex(K)@18		583.805	0.011659	2331.19	4	19						VDINTPDVDVHGPDWHLK	99	iTRAQ8plex@N-term; No iTRAQ8plex(K)@18		591.067	0.0315397	2360.24	4	18
					VDIDAPDVDVHGPDWHLK	99	iTRAQ8plex@N-term; No iTRAQ8plex(K)@18		583.805	0.0101069	2331.19	4	20						VDINTPDVDVHGPDWHLK	99	iTRAQ8plex@N-term; iTRAQ8plex(K)@18		667.108	-0.00751315	2664.4	4	20
					VDIDAPDVDVHGPDWHLK	99	iTRAQ8plex@N-term; iTRAQ8plex(K)@18		659.603	-1.00267	2634.38	4	26						VDISAPDVDVHGPDWHLK	99	iTRAQ8plex@N-term; iTRAQ8plex(K)@18		652.855	0.00145004	2607.39	4	23
					VDIDAPDVDVHGPDWHLK	99	iTRAQ8plex@N-term; iTRAQ8plex(K)@18		659.838	-0.0638152	2635.32	4	26						VDTNAPDLSLEGPEGK	99	iTRAQ8plex@N-term; iTRAQ8plex(K)@16		750.734	-0.0193747	2249.18	3	23
					VDIDAPDVDVHGPDWHLK	99	iTRAQ8plex@N-term; iTRAQ8plex(K)@18		660.094	0.960009	2636.35	4	26						VDTNAPDLSLEGPEGK	99	iTRAQ8plex@N-term; iTRAQ8plex(K)@16		750.398	-1.02709	2248.17	3	15
					VDIDAPDVDVHGPDWHLK	99	iTRAQ8plex@N-term; iTRAQ8plex(K)@18		659.351	-2.01212	2633.37	4	18						VDVDVPDVNIEGPDAK	99	iTRAQ8plex@N-term; iTRAQ8plex(K)@16		764.075	-0.0268614	2289.2	3	20
					VDIDAPDVDVHGPDWHLK	99	iTRAQ8plex@N-term; iTRAQ8plex(K)@18		528.09	0.0274319	2635.41	5	18						VDVDVPDVNIEGPDAK	99	No iTRAQ8plex@N-term; No iTRAQ8plex(K)@16		841.418	3.37e-05	1680.82	2	23
					VDIDAPDVDVHGPDWHLK	98.73	No iTRAQ8plex@N-term; Dehydrated(D)@4; Oxidation(P)@6; iTRAQ8plex(K)@18		583.313	0.0594186	2329.22	4	15						VDVDVPDVNIEGPDAK	99	No iTRAQ8plex@N-term; iTRAQ8plex(K)@16		993.516	-0.0076342	1985.02	2	24
					VDIDAPDVDVHGPDWHLK	98.25	No iTRAQ8plex@N-term; iTRAQ8plex(K)@18		583.807	0.0187401	2331.2	4	12						VDVDVPDVNIEGPDAK	99	iTRAQ8plex@N-term; No iTRAQ8plex(K)@16		993.497	-0.0460895	1984.98	2	22
					VDIDAPDVEVHDPDWHLK	99	iTRAQ8plex@N-term; No iTRAQ8plex(K)@18		601.816	0.0336759	2403.23	4	16						VDVDVPDVNIEGPDAK	99	iTRAQ8plex@N-term; iTRAQ8plex(K)@16		764.077	-0.0235097	2289.21	3	20
					VDIDAPDVEVHDPDWHLK	99	iTRAQ8plex@N-term; iTRAQ8plex(K)@18		677.855	-0.0166521	2707.39	4	23						VDVDVPDVNIEGPDAK	99	No iTRAQ8plex@N-term; Deamidated(N)@9; iTRAQ8plex(K)@16		663.011	-2.88e-05	1986.01	3	13
					VDIDAPDVEVHDPDWHLK	99	iTRAQ8plex@N-term; iTRAQ8plex(K)@18		677.855	-0.0166521	2707.39	4	31						VDVECPDVNIEGPEGK	99	iTRAQ8plex@N-term; Methylthio(C)@5; No iTRAQ8plex(K)@16		684.001	0.0101782	2048.98	3	14
					VDIDAPDVEVHDPDWHLK	99	iTRAQ8plex@N-term; iTRAQ8plex(K)@18		677.855	-0.0166521	2707.39	4	27						VDVEGPDVNIEGPEGK	99	iTRAQ8plex@N-term; iTRAQ8plex(K)@16		754.735	-0.0165726	2261.18	3	20
					VDIDAPDVEVHDPDWHLK	99	No iTRAQ8plex@N-term; iTRAQ8plex(K)@18		601.813	0.0204905	2403.22	4	14						VDVEVPDVSLEGPEGK	99	No iTRAQ8plex@N-term; No iTRAQ8plex(K)@16		834.911	-0.0176164	1667.81	2	22
					VDIDAPDVSIEGPDAK	99	No iTRAQ8plex@N-term; iTRAQ8plex(K)@16		973.001	-0.0126777	1943.99	2	23						VDVEVPDVSLEGPEGK	99	No iTRAQ8plex@N-term; iTRAQ8plex(K)@16		658.348	-0.00949825	1972.02	3	20
					VDIDAPDVSIEGPDAK	99	iTRAQ8plex@N-term; No iTRAQ8plex(K)@16		972.995	-0.0242758	1943.98	2	27						VDVEVPDVSLEGPEGK	99	iTRAQ8plex@N-term; No iTRAQ8plex(K)@16		658.348	-0.00730081	1972.02	3	18
					VDIDAPDVSIEGPDAK	99	iTRAQ8plex@N-term; iTRAQ8plex(K)@16		750.73	0.964095	2249.17	3	19						VDVNAPDVQAPDWHLK	99	iTRAQ8plex@N-term; No iTRAQ8plex(K)@16		703.374	-0.00108799	2107.1	3	22
					VDIDAPDVSIEGPDAK	99	iTRAQ8plex@N-term; iTRAQ8plex(K)@16		751.087	2.03576	2250.24	3	16						VDVNAPDVQAPDWHLK	99	iTRAQ8plex@N-term; iTRAQ8plex(K)@16		804.769	-0.0207504	2411.29	3	24
					VDIDTPDIDIHGPEGK	99	No iTRAQ8plex@N-term; iTRAQ8plex(K)@16		675.681	-0.0172589	2024.02	3	18						VDVNAPDVQAPDWHLK	99	iTRAQ8plex@N-term; iTRAQ8plex(K)@16		804.769	-0.0207504	2411.29	3	23
					VDIDTPDIDIHGPEGK	99	iTRAQ8plex@N-term; No iTRAQ8plex(K)@16		675.676	-0.0295285	2024.01	3	23						VDVSAPDVEAHGPEWNLK	99	iTRAQ8plex@N-term; iTRAQ8plex(K)@18		643.351	-0.983796	2569.38	4	19
					VDIDTPDIDIHGPEGK	99	iTRAQ8plex@N-term; iTRAQ8plex(K)@16		583.07	0.00901839	2328.25	4	17						VDVSAPDVEAHGPEWNLK	99	iTRAQ8plex@N-term; iTRAQ8plex(K)@18		643.351	-0.98404	2569.38	4	19
					VDIDTPDIDIHGPEGK	99	iTRAQ8plex@N-term; iTRAQ8plex(K)@16		583.07	0.00901839	2328.25	4	15						VDVSAPDVEAHGPEWNLK	99	iTRAQ8plex@N-term; iTRAQ8plex(K)@18		643.351	-0.983796	2569.38	4	16
					VDIDTPDIDIHGPEGK	99	No iTRAQ8plex@N-term; No iTRAQ8plex(K)@16		574.289	0.0139092	1719.85	3	15						VDVSAPDVEMQGPDWNLK	99	iTRAQ8plex@N-term; iTRAQ8plex(K)@18		870.118	-0.0156551	2607.33	3	20
					VDIDTPDINIEGSEGK	99	iTRAQ8plex@N-term; iTRAQ8plex(K)@16		770.405	-1.02655	2308.19	3	20						VDVSAPDVEMQGPDWNLK	99	iTRAQ8plex@N-term; iTRAQ8plex(K)@18		870.118	-0.0151057	2607.33	3	24
					VDIDTPDINIEGSEGK	99	iTRAQ8plex@N-term; iTRAQ8plex(K)@16		770.073	-2.02295	2307.2	3	21						VESDLKGPEVDIEGPEGK	99	iTRAQ8plex@N-term; iTRAQ8plex(K)@6; No iTRAQ8plex(K)@18	missed K-G@6	627.345	0.0066689	2505.35	4	17
					VDIDTPDINIEGSEGK	97.85	iTRAQ8plex@N-term; iTRAQ8plex(K)@16		770.073	-2.02295	2307.2	3	19						VESDLKGPEVDIEGPEGK	99	iTRAQ8plex@N-term; iTRAQ8plex(K)@6; No iTRAQ8plex(K)@18	missed K-G@6	627.344	0.00349482	2505.35	4	20
					VDIDVPDVDVQGPDWHLK	99	iTRAQ8plex@N-term; No iTRAQ8plex(K)@18		784.397	-0.0410549	2350.17	3	29						VESDLKGPEVDIEGPEGK	99	iTRAQ8plex@N-term; iTRAQ8plex(K)@6; No iTRAQ8plex(K)@18	missed K-G@6	627.343	0.0005649	2505.34	4	20
					VDIDVPDVDVQGPDWHLK	99	iTRAQ8plex@N-term; iTRAQ8plex(K)@18		664.357	-1.01927	2653.4	4	20						VESDLKGPEVDIEGPEGK	99	iTRAQ8plex@N-term; No iTRAQ8plex(K)@6; iTRAQ8plex(K)@18	missed K-G@6	836.115	-0.0192018	2505.32	3	26
					VDIDVPDVDVQGPDWHLK	99	iTRAQ8plex@N-term; iTRAQ8plex(K)@18		885.806	-0.0197076	2654.4	3	30						VESDLKGPEVDIEGPEGK	99	iTRAQ8plex@N-term; iTRAQ8plex(K)@6; iTRAQ8plex(K)@18	missed K-G@6	703.386	-0.0306846	2809.52	4	21
					VDIDVPDVDVQGPDWHLK	98.41	iTRAQ8plex@N-term; iTRAQ8plex(K)@18		664.356	-1.02098	2653.4	4	13						VGIDTPDIDIHGPEGK	99	iTRAQ8plex@N-term; iTRAQ8plex(K)@16		568.566	-0.00385987	2270.23	4	18
					VDIDVPDVGVQGPDWHLK	99	iTRAQ8plex@N-term; iTRAQ8plex(K)@18	cleaved Q-V@N-term	650.108	-0.00706792	2596.4	4	22						VGIDTPDIDIHGPEGK	99	iTRAQ8plex@N-term; iTRAQ8plex(K)@16		568.317	-0.99585	2269.24	4	17
					VDIDVPDVNIEGPDAK	99	iTRAQ8plex@N-term; iTRAQ8plex(K)@16		768.417	-1.01771	2302.23	3	19						VGIDTPDIDIHGPEGK	99	No iTRAQ8plex@N-term; iTRAQ8plex(K)@16		656.351	0.000853079	1966.03	3	13
					VDIDVPDVNIEGPDAK	99	iTRAQ8plex@N-term; No iTRAQ8plex(K)@16		1000.52	-0.00717351	1999.04	2	27						VGVEVPDVNIEGPEGK	99	iTRAQ8plex@N-term; iTRAQ8plex(K)@16		749.411	-0.029011	2245.21	3	19
					VDIDVPDVNIEGPDAK	99	No iTRAQ8plex@N-term; iTRAQ8plex(K)@16		1000.52	-0.00820221	1999.03	2	24						VNVEAPDVNLEGLGGK	99	iTRAQ8plex@N-term; iTRAQ8plex(K)@16		740.414	-0.021302	2218.22	3	21
					VDIDVPDVNIEGPDAK	99	No iTRAQ8plex@N-term; No iTRAQ8plex(K)@16		848.421	-0.00844154	1694.83	2	16						VQANLGAPDINIEGLDAK	99	iTRAQ8plex@N-term; No iTRAQ8plex(K)@18		1071.59	-0.00577155	2141.16	2	27
					VDIDVPDVNIEGPEGK	99	No iTRAQ8plex@N-term; No iTRAQ8plex(K)@16		848.421	-0.00844154	1694.83	2	16						VQANLGAPDINIEGLDAK	99	iTRAQ8plex@N-term; iTRAQ8plex(K)@18		816.123	-0.0205122	2445.35	3	25
					VDIDVPDVNLEAPEGK	99	iTRAQ8plex@N-term; iTRAQ8plex(K)@16		773.424	-0.0131582	2317.25	3	20	2	sp|P05787|K2C8_HUMAN	Keratin, type II cytoskeletal 8 OS=Homo sapiens GN=KRT8 PE=1 SV=7	65.01	84	AIADAEQR	99	No iTRAQ8plex@N-term	cleaved A-A@N-term	437.222	-0.00623643	872.429	2	11
					VDIDVPDVNLEAPEGK	99	No iTRAQ8plex@N-term; No iTRAQ8plex(K)@16		855.427	-0.0123331	1708.84	2	25						AQYEDIANR	99	iTRAQ8plex@N-term		692.374	0.0244687	1382.73	2	15
					VDIDVPDVNVQGPDWHLK	99	iTRAQ8plex@N-term; No iTRAQ8plex(K)@18		784.078	-0.0135319	2349.21	3	20						ASLEAAIADAEQR	99	No iTRAQ8plex@N-term		672.839	-0.00432279	1343.66	2	22
					VDIDVPDVNVQGPDWHLK	99	iTRAQ8plex@N-term; iTRAQ8plex(K)@18		664.363	-0.00863866	2653.42	4	17						DANAKLSELEAALQR	99	No iTRAQ8plex@N-term; iTRAQ8plex(K)@5	missed K-L@5	645.029	0.00712932	1932.07	3	20
					VDIDVPDVNVQGPDWHLK	98.82	iTRAQ8plex@N-term; Deamidated(N)@9; No iTRAQ8plex(K)@18		784.397	-0.0410549	2350.17	3	29						DVDEAYMNKVELESR	99	iTRAQ8plex@N-term; iTRAQ8plex(K)@9	missed K-V@9	602.317	0.00244582	2405.24	4	17
					VDIEAPDVSLEGPEGK	99	No iTRAQ8plex@N-term; iTRAQ8plex(K)@16		980.006	-0.016567	1958	2	25						ELQSQISDTSVVLSMDNSR	99	iTRAQ8plex@N-term		805.079	0.00496792	2412.22	3	25
					VDIEAPDVSLEGPEGK	99	iTRAQ8plex@N-term; No iTRAQ8plex(K)@16		980.003	-0.0235258	1957.99	2	26						FASFIDK	99	iTRAQ8plex@N-term; iTRAQ8plex(K)@7		718.402	-0.0436574	1434.79	2	12
					VDIEAPDVSLEGPEGK	99	iTRAQ8plex@N-term; iTRAQ8plex(K)@16		755.069	-0.0347957	2262.19	3	19						FASFIDKVR	99	iTRAQ8plex@N-term; iTRAQ8plex(K)@7	missed K-V@7	564.334	-0.0238359	1689.98	3	13
					VDIEGPDVNIEGPEGK	99	No iTRAQ8plex@N-term; iTRAQ8plex(K)@16		986.506	-0.0121444	1971	2	25						GGLGGGYGGASGMGGITAVTVNQSLLSPLVLEVD	99	iTRAQ8plex@N-term	cleaved D-P@C-term	1150.93	-0.0182121	3449.78	3	34
					VDIEGPDVNIEGPEGK	99	iTRAQ8plex@N-term; No iTRAQ8plex(K)@16		986.506	-0.012999	1971	2	25						GGLGGGYGGASGMGGITAVTVNQSLLSPLVLEVDPNIQAVR	99	iTRAQ8plex@N-term		1410.44	0.0415684	4228.29	3	38
					VDIEGPDVNIEGPEGK	99	iTRAQ8plex@N-term; iTRAQ8plex(K)@16		759.402	-0.0323307	2275.18	3	19						LEAELGNMQGLVEDFK	99	iTRAQ8plex@N-term; No iTRAQ8plex(K)@16		1049.05	0.0150226	2096.09	2	24
					VDINAPDVDVHGPDWHLK	99	No iTRAQ8plex@N-term; No iTRAQ8plex(K)@18		507.511	0.0229069	2026.01	4	19						LEGLTDEINFLR	99	No iTRAQ8plex@N-term		710.367	-0.020907	1418.72	2	19
					VDINAPDVDVHGPDWHLK	99	iTRAQ8plex@N-term; iTRAQ8plex(K)@18		659.603	-0.0193834	2634.38	4	27						LESGMQNMSIHTK	99	iTRAQ8plex@N-term; iTRAQ8plex(K)@13		695.372	-0.00660069	2083.1	3	18
					VDINAPDVDVHGPDWHLK	98.82	iTRAQ8plex@N-term; Deamidated(N)@4; No iTRAQ8plex(K)@18		583.805	0.0101069	2331.19	4	20						LLEGEESR	99	iTRAQ8plex@N-term		618.848	0.0156361	1235.68	2	12
					VDINAPDVDVHGPDWHLK	98.61	No iTRAQ8plex@N-term; Deamidated(N)@4; iTRAQ8plex(K)@18		583.805	0.011659	2331.19	4	15						LQAEIEGLK	99	iTRAQ8plex@N-term; iTRAQ8plex(K)@9		536.995	-0.00779347	1607.96	3	13
					VDINAPDVDVHGPDWHLK	98.61	No iTRAQ8plex@N-term; Deamidated(N)@4; iTRAQ8plex(K)@18		583.805	0.011659	2331.19	4	22						LQAEIEGLKGQR	99	Acetyl@N-term; iTRAQ8plex(K)@9	missed K-G@9	844.482	-0.00797051	1686.95	2	17
					VDINAPDVDVHGPDWHLK	98.61	No iTRAQ8plex@N-term; Deamidated(N)@4; iTRAQ8plex(K)@18		583.805	0.011659	2331.19	4	19						LSELEAALQR	99	Acetyl@N-term		586.324	0.00885047	1170.63	2	16
					VDINAPDVDVHGPDWHLK	97.04	No iTRAQ8plex@N-term; Ammonia-loss(N)@4; Oxidation(P)@6; iTRAQ8plex(K)@18		583.313	0.0594186	2329.22	4	15						LSPLVLEVDPNIQAVR	99	iTRAQ8plex@N-term	cleaved L-L@N-term	689.736	-0.0196042	2066.18	3	21
					VDINAPDVDVQGPDWHLK	99	iTRAQ8plex@N-term; iTRAQ8plex(K)@18		657.356	-0.00833633	2625.39	4	24						SLDMDSIIA	99	iTRAQ8plex@N-term; Dehydrated(S)@6	cleaved A-E@C-term	625.835	0.00265979	1249.66	2	13
					VDINAPDVDVQGPDWHLK	99	iTRAQ8plex@N-term; iTRAQ8plex(K)@18		526.091	0.0171019	2625.42	5	14						SLDMDSIIAEV	99	iTRAQ8plex@N-term; Dehydrated(E)@10	cleaved V-K@C-term	739.886	-0.00745005	1477.76	2	14
					VDINAPDVDVRGPDWHLK	99	iTRAQ8plex@N-term; iTRAQ8plex(K)@18	missed R-G@11	664.365	-0.0118143	2653.43	4	20						SLDMDSIIAEVK	99	iTRAQ8plex@N-term; Oxidation(M)@4; iTRAQ8plex(K)@12		649.028	-0.00877584	1944.06	3	17
					VDINAPDVGVQGPDWHLK	99	No iTRAQ8plex@N-term; iTRAQ8plex(K)@18		755.398	-0.0173226	2263.17	3	18						SLDMDSIIAEVKAQYEDIANR	99	iTRAQ8plex@N-term; iTRAQ8plex(K)@12	missed K-A@12	748.161	0.0470969	2988.62	4	23
					VDINAPDVGVQGPDWHLK	99	iTRAQ8plex@N-term; No iTRAQ8plex(K)@18		755.373	-0.0944207	2263.1	3	19						SLLSPLVLEVDPNIQAVR	99	iTRAQ8plex@N-term	cleaved Q-S@N-term	756.778	0.991506	2267.31	3	21
					VDINTPDVDVHGPDWHLK	99	No iTRAQ8plex@N-term; iTRAQ8plex(K)@18		591.068	0.0344786	2360.24	4	19						SNMDNMFESYINNLR	99	No iTRAQ8plex@N-term		924.42	0.0279554	1846.83	2	23
					VDINTPDVDVHGPDWHLK	99	iTRAQ8plex@N-term; iTRAQ8plex(K)@18		667.104	-0.0255315	2664.39	4	26						SNMDNMFESYINNLRR	99	iTRAQ8plex@N-term	missed R-R@15	770.023	-0.0558798	2307.05	3	20
					VDISAPDVDVHGPDWHLK	99	iTRAQ8plex@N-term; iTRAQ8plex(K)@18		652.854	-0.00589148	2607.39	4	24						SYTSGPGSR	99	iTRAQ8plex@N-term		608.325	0.015788	1214.64	2	13
					VDISAPDVDVHGPDWHLK	99	Delta:H(2)C(2)@N-term; iTRAQ8plex(K)@18		583.313	0.0230331	2329.22	4	14						TEMENEFVLIK	99	iTRAQ8plex@N-term; No iTRAQ8plex(K)@11		828.943	-0.00389644	1655.87	2	17
					VDVDIPDVNIEGPDAK	99	iTRAQ8plex@N-term; iTRAQ8plex(K)@16		768.417	-1.01771	2302.23	3	19						TEMENEFVLIKK	99	iTRAQ8plex@N-term; iTRAQ8plex(K)@11; No iTRAQ8plex(K)@12	missed K-K@11	697.065	-0.00183546	2088.17	3	18
					VDVDIPDVNIEGPDAK	99	iTRAQ8plex@N-term; iTRAQ8plex(K)@16		768.749	-0.0212968	2303.23	3	21						TLNNKFASFIDK	99	iTRAQ8plex@N-term; iTRAQ8plex(K)@5; No iTRAQ8plex(K)@12	missed K-F@5	669.371	-0.0554609	2005.09	3	20
					VDVDIPDVNIEGPDAK	99	No iTRAQ8plex@N-term; No iTRAQ8plex(K)@16		848.421	-0.00844154	1694.83	2	16						TLNNKFASFIDKVR	99	iTRAQ8plex@N-term; iTRAQ8plex(K)@5; iTRAQ8plex(K)@12	missed K-F@5; missed K-V@12	642.136	-0.00609309	2564.51	4	21
					VDVDVPDVNIEGPDAK	99	No iTRAQ8plex@N-term; No iTRAQ8plex(K)@16		841.413	-0.00931121	1680.81	2	18						VGSSNFR	99	iTRAQ8plex@N-term		535.799	0.00193859	1069.58	2	10
					VDVDVPDVNIEGPDAK	99	No iTRAQ8plex@N-term; iTRAQ8plex(K)@16		993.509	-0.0232365	1985	2	25						WSLLQQQK	99	iTRAQ8plex@N-term; iTRAQ8plex(K)@8		546.998	0.00094741	1637.97	3	12
					VDVDVPDVNIEGPDAK	99	No iTRAQ8plex@N-term; iTRAQ8plex(K)@16		662.676	-0.0192734	1985.01	3	20						YEELQSLAGK	99	iTRAQ8plex@N-term; No iTRAQ8plex(K)@10		721.382	-0.0273935	1440.75	2	18
					VDVDVPDVNIEGPDAK	99	iTRAQ8plex@N-term; No iTRAQ8plex(K)@16		993.494	-0.0516825	1984.97	2	28						YEELQSLAGKHGDDLR	99	iTRAQ8plex@N-term; iTRAQ8plex(K)@10	missed K-H@10	610.341	-0.966638	2437.33	4	18
					VDVDVPDVNIEGPDAK	99	iTRAQ8plex@N-term; No iTRAQ8plex(K)@16		662.676	-0.0201891	1985.01	3	19						YEELQSLAGKHGDDLRR	99	iTRAQ8plex@N-term; iTRAQ8plex(K)@10	missed K-H@10; missed R-R@16	649.619	0.0454524	2594.45	4	17
					VDVDVPDVNIEGPDAK	99	iTRAQ8plex@N-term; iTRAQ8plex(K)@16		764.075	-0.0284107	2289.2	3	20						ISSSSFSR	98.89	iTRAQ8plex@N-term		587.822	-0.000196329	1173.63	2	10
					VDVDVPDVNIEGPDAK	99	No iTRAQ8plex@N-term; No iTRAQ8plex(K)@16		841.411	-0.0135979	1680.81	2	19						EQIKTLNNKFASFIDKVR	99	iTRAQ8plex@N-term; iTRAQ8plex(K)@4; iTRAQ8plex(K)@9; iTRAQ8plex(K)@16	missed K-T@4; missed K-F@9; missed K-V@16	842.514	-0.980843	3366.03	4	23
					VDVECPDVNIEGPEGK	99	iTRAQ8plex@N-term; Methylthio(C)@5; iTRAQ8plex(K)@16		785.397	-0.00581318	2353.17	3	20						FLEQQNK	98.51	iTRAQ8plex@N-term; iTRAQ8plex(K)@7		757.942	-0.00278112	1513.87	2	10
					VDVEVPDVSLEGPEGK	99	iTRAQ8plex@N-term; iTRAQ8plex(K)@16		760.058	0.915626	2277.15	3	19						VELESR	98	iTRAQ8plex@N-term		518.808	0.0136998	1035.6	2	9
					VDVEVPDVSLEGPEGK	99	No iTRAQ8plex@N-term; No iTRAQ8plex(K)@16		834.912	-0.0160509	1667.81	2	18						AEAESMYQIK	99	Acetyl@N-term; iTRAQ8plex(K)@10		758.38	-0.013669	1514.75	2	13
					VDVEVPDVSLEGPEGK	99	No iTRAQ8plex@N-term; iTRAQ8plex(K)@16		658.346	-0.0160592	1972.01	3	22						IADAEQR	99	No iTRAQ8plex@N-term	cleaved A-I@N-term	401.703	-0.00586411	801.392	2	10
					VDVEVPDVSLEGPEGK	99	iTRAQ8plex@N-term; iTRAQ8plex(K)@16		759.719	-0.101849	2276.13	3	17						AAIADAEQR	98.73	No iTRAQ8plex@N-term	cleaved E-A@N-term	472.742	-0.00297681	943.469	2	10
					VDVEVPDVSLEGPEGK	99	iTRAQ8plex@N-term; Oxidation(P)@13; iTRAQ8plex(K)@16		765.075	-0.0287907	2292.2	3	13						ASLEAAIADAEQRGELAIKDANAK	99	No iTRAQ8plex@N-term; iTRAQ8plex(K)@19; No iTRAQ8plex(K)@24	missed R-G@13; missed K-D@19	920.497	-0.00661352	2758.47	3	26
					VDVNAPDVQAPDWHLK	99	iTRAQ8plex@N-term; No iTRAQ8plex(K)@16		527.788	0.0229418	2107.12	4	17						GQRASLEAAIADAEQR	99	No iTRAQ8plex@N-term; Oxidation(R)@3	missed R-A@3	567.938	-0.0520204	1700.79	3	14
					VDVNAPDVQAPDWHLK	99	iTRAQ8plex@N-term; iTRAQ8plex(K)@16		804.768	-0.023501	2411.28	3	25						EQIKTLNNKFASFIDK	99	iTRAQ8plex@N-term; iTRAQ8plex(K)@4; iTRAQ8plex(K)@9; No iTRAQ8plex(K)@16	missed K-T@4; missed K-F@9	702.914	-0.0024903	2807.63	4	19
					VDVNAPDVQAPDWHLK	99	iTRAQ8plex@N-term; No iTRAQ8plex(K)@16		527.789	0.024651	2107.13	4	14						SNFRGGLGGGYGGASGMGGITAVTVNQSLLSPLVLEVDPNIQAVR	99	iTRAQ8plex@N-term; Ammonia-loss(N)@2	cleaved S-S@N-term; missed R-G@4	1179.88	0.0314889	4715.49	4	30
					VDVSAPDVEAHGPEWNLK	99	iTRAQ8plex@N-term; iTRAQ8plex(K)@18		643.349	-0.992729	2569.37	4	24						LVSESSDVLPK	99	No iTRAQ8plex@N-term; No iTRAQ8plex(K)@11		587.33	0.0164227	1172.65	2	12
					VDVSAPDVEMQGPDWNLK	99	iTRAQ8plex@N-term; No iTRAQ8plex(K)@18		768.717	-0.0104761	2303.13	3	23						GELAIKDANAKLSELEAALQR	99	No iTRAQ8plex@N-term; No iTRAQ8plex(K)@6; iTRAQ8plex(K)@11	missed K-D@6; missed K-L@11	636.868	0.0209439	2543.44	4	16
					VDVSAPDVEMQGPDWNLK	99	iTRAQ8plex@N-term; iTRAQ8plex(K)@18		870.121	-0.00505269	2607.34	3	20						ASLEAAIADA	96.69	iTRAQ8plex@N-term; Dehydrated(D)@9	cleaved A-E@C-term	609.33	-0.0159633	1216.64	2	12
					VDVSAPDVEMQGPDWNLK	99	iTRAQ8plex@N-term; Deamidated(Q)@11; No iTRAQ8plex(K)@18		769.061	0.0372678	2304.16	3	15						ASLEAAIADAEQR	99	No iTRAQ8plex@N-term		672.844	0.00568688	1343.67	2	22
					VEGDLKGPEIDIK	99	iTRAQ8plex@N-term; iTRAQ8plex(K)@6; iTRAQ8plex(K)@13	missed K-G@6	582.102	0.00771498	2324.38	4	18						ASLEAAIADAEQR	99	No iTRAQ8plex@N-term		672.84	-0.00359038	1343.66	2	16
					VEGDLKGPEIDIK	99	iTRAQ8plex@N-term; iTRAQ8plex(K)@6; iTRAQ8plex(K)@13	missed K-G@6	582.102	0.00771498	2324.38	4	15						ASLEAAIADAEQR	99	Formyl@N-term		686.842	0.00625128	1371.67	2	18
					VESDLKGPEVDIEGPEGK	99	iTRAQ8plex@N-term; iTRAQ8plex(K)@6; No iTRAQ8plex(K)@18	missed K-G@6	627.341	-0.0075609	2505.33	4	21						ASLEAAIADAEQR	99	Formyl@N-term		686.841	0.00527473	1371.67	2	17
					VESDLKGPEVDIEGPEGK	99	iTRAQ8plex@N-term; iTRAQ8plex(K)@6; No iTRAQ8plex(K)@18	missed K-G@6	627.341	-0.0075609	2505.33	4	22						ASLEAAIADAEQR	99	Acetyl@N-term		693.851	0.00915327	1385.69	2	23
					VESDLKGPEVDIEGPEGK	99	iTRAQ8plex@N-term; iTRAQ8plex(K)@6; No iTRAQ8plex(K)@18	missed K-G@6	836.103	-0.0553366	2505.29	3	22						ASLEAAIADAEQR	99	Acetyl@N-term		693.852	0.00988568	1385.69	2	22
					VESDLKGPEVDIEGPEGK	99	iTRAQ8plex@N-term; No iTRAQ8plex(K)@6; iTRAQ8plex(K)@18	missed K-G@6	836.113	-0.025853	2505.32	3	24						ASLEAAIADAEQR	99	iTRAQ8plex@N-term		550.297	-0.00352928	1647.87	3	15
					VESDLKGPEVDIEGPEGK	99	iTRAQ8plex@N-term; iTRAQ8plex(K)@6; iTRAQ8plex(K)@18	missed K-G@6	703.386	-0.0322315	2809.52	4	20						ASLEAAIADAEQR	99	iTRAQ8plex@N-term		550.296	-0.00829024	1647.87	3	22
					VESEIKVPDVELK	99	iTRAQ8plex@N-term; iTRAQ8plex(K)@6; iTRAQ8plex(K)@13	missed K-V@6	599.862	-1.0085	2395.42	4	16						ASLEAAIADAEQR	99	iTRAQ8plex@N-term		550.302	0.0107274	1647.88	3	14
					VESEIKVPDVELK	99	iTRAQ8plex@N-term; iTRAQ8plex(K)@6; iTRAQ8plex(K)@13	missed K-V@6	799.463	-1.06112	2395.37	3	16						ASLEAAIADAEQR	99	iTRAQ8plex@N-term		550.293	-0.0149094	1647.86	3	17
					VESEIKVPDVELK	99	iTRAQ8plex@N-term; iTRAQ8plex(K)@6; iTRAQ8plex(K)@13	missed K-V@6	599.862	-1.0085	2395.42	4	14						ASLEAAIADAEQR	99	iTRAQ8plex@N-term; Dehydrated(D)@9		544.291	-0.0109034	1629.85	3	17
					VESEIKVPDVELK	99	iTRAQ8plex@N-term; iTRAQ8plex(K)@6; iTRAQ8plex(K)@13	missed K-V@6	599.862	-1.0085	2395.42	4	14						ASLEAAIADAEQR	99	iTRAQ8plex@N-term		824.908	-0.0730511	1647.8	2	23
					VESEIKVPDVELK	99	iTRAQ8plex@N-term; iTRAQ8plex(K)@6; iTRAQ8plex(K)@13	missed K-V@6	799.798	-0.0588439	2396.37	3	16						ASLEAAIADAEQR	99	iTRAQ8plex@N-term		824.899	-0.0898982	1647.78	2	23
					VESEIKVPDVELK	99	iTRAQ8plex@N-term; No iTRAQ8plex(K)@6; iTRAQ8plex(K)@13	missed K-V@6	524.065	0.00634376	2092.23	4	13						ASLEAAIADAEQR	99	iTRAQ8plex@N-term; Dehydrated(E)@11		544.292	-0.00907222	1629.85	3	17
					VESEIKVPDVELK	99	iTRAQ8plex@N-term; No iTRAQ8plex(K)@6; iTRAQ8plex(K)@13	missed K-V@6	524.065	0.00634376	2092.23	4	13						ASLEAAIADAEQR	99	iTRAQ8plex@N-term		550.291	-0.0229667	1647.85	3	22
					VGIDTPDIDIHGPEGK	99	iTRAQ8plex@N-term; iTRAQ8plex(K)@16		757.415	-1.01387	2269.22	3	23						ASLEAAIADAEQR	99	iTRAQ8plex@N-term		824.904	-0.079033	1647.79	2	23
					VGIDTPDIDIHGPEGK	99	iTRAQ8plex@N-term; iTRAQ8plex(K)@16		568.571	0.0194341	2270.26	4	17						ASLEAAIADAEQR	99	iTRAQ8plex@N-term		550.293	-0.015825	1647.86	3	22
					VGIDTPDIDIHGPEGK	99	iTRAQ8plex@N-term; iTRAQ8plex(K)@16		568.571	0.0194341	2270.26	4	15						ASLEAAIADAEQR	99	iTRAQ8plex@N-term		550.3	0.00523378	1647.88	3	14
					VGVEVPDVNIEGPEGK	99	iTRAQ8plex@N-term; No iTRAQ8plex(K)@16		971.523	-0.00556804	1941.03	2	26						ASLEAAIADAEQR	99	iTRAQ8plex@N-term		825.444	1.00089	1648.87	2	19
					VGVEVPDVNIEGPEGK	99	iTRAQ8plex@N-term; iTRAQ8plex(K)@16		749.414	-0.0226734	2245.22	3	20						ASLEAAIADAEQR	99	Acetyl@N-term		693.855	0.0165466	1385.7	2	16
					VGVEVPDVNIEGPEGK	97.42	iTRAQ8plex@N-term; Oxidation(P)@6; No iTRAQ8plex(K)@16		979.503	-0.039269	1956.99	2	14						ASLEAAIADAEQR	99	No iTRAQ8plex@N-term		672.839	-0.00529935	1343.66	2	16
					VNVEAPDVNLEGLGGK	99	iTRAQ8plex@N-term; iTRAQ8plex(K)@16		740.74	0.957801	2219.2	3	21						ASLEAAIADAEQR	99	Acetyl@N-term		693.849	0.00512499	1385.68	2	14
					VQANLGAPDINIEGLDAK	99	iTRAQ8plex@N-term; iTRAQ8plex(K)@18		816.124	-0.0193906	2445.35	3	28						DANAKLSELEAALQR	99	No iTRAQ8plex@N-term; iTRAQ8plex(K)@5	missed K-L@5	645.03	0.00859424	1932.07	3	22
					VSVGAPDLSLEASEGSIKLPK	99	iTRAQ8plex@N-term; iTRAQ8plex(K)@18; No iTRAQ8plex(K)@21	missed K-L@18	902.512	-0.0321114	2704.52	3	30						DANAKLSELEAALQR	99	No iTRAQ8plex@N-term; Deamidated(N)@3; iTRAQ8plex(K)@5; Deamidated(Q)@14	missed K-L@5	645.69	0.0231497	1934.05	3	13
2	sp|P05787|K2C8_HUMAN	Keratin, type II cytoskeletal 8 OS=Homo sapiens GN=KRT8 PE=1 SV=7	70.39	111	AEAESMYQIK	99	iTRAQ8plex@N-term; No iTRAQ8plex(K)@10		737.403	0.041908	1472.79	2	18						FASFIDK	99	iTRAQ8plex@N-term; iTRAQ8plex(K)@7		479.288	0.00755735	1434.84	3	12
					AEAESMYQIKYEELQSLAGK	99	iTRAQ8plex@N-term; iTRAQ8plex(K)@10; iTRAQ8plex(K)@20	missed K-Y@10	801.442	2.01637	3201.74	4	16						FASFIDK	98.97	iTRAQ8plex@N-term; iTRAQ8plex(K)@7		718.409	-0.0304724	1434.8	2	12
					AIADAEQR	99	No iTRAQ8plex@N-term	cleaved A-A@N-term	437.223	-0.00322883	872.432	2	12						FASFIDK	98.78	iTRAQ8plex@N-term; iTRAQ8plex(K)@7		718.39	-0.0677079	1434.77	2	12
					AQYEDIANR	99	iTRAQ8plex@N-term		692.371	0.0184539	1382.73	2	13						FASFIDK	97.14	iTRAQ8plex@N-term; iTRAQ8plex(K)@7		717.894	-1.05903	1433.77	2	12
					ASLEAAIADAEQR	99	No iTRAQ8plex@N-term		672.831	-0.020343	1343.65	2	22						FASFIDKVR	99	iTRAQ8plex@N-term; No iTRAQ8plex(K)@7	missed K-V@7	462.945	0.0162148	1385.81	3	15
					ASLEAAIADAEQRGELAIKDANAK	99	No iTRAQ8plex@N-term; iTRAQ8plex(K)@19; No iTRAQ8plex(K)@24	missed R-G@13; missed K-D@19	920.505	0.0164574	2758.49	3	26						FASFIDKVR	99	iTRAQ8plex@N-term; No iTRAQ8plex(K)@7	missed K-V@7	462.943	0.0105982	1385.81	3	15
					DANAKLSELEAALQR	99	iTRAQ8plex@N-term; iTRAQ8plex(K)@5	missed K-L@5	746.419	-0.0277989	2236.24	3	22						FASFIDKVR	97.37	iTRAQ8plex@N-term; No iTRAQ8plex(K)@7	missed K-V@7	462.947	0.0223679	1385.82	3	14
					DVDEAYMNKVELESR	99	iTRAQ8plex@N-term; iTRAQ8plex(K)@9	missed K-V@9	802.419	-1.00174	2404.23	3	23						GGLGGGYGGASGMGGITAVTVNQSLLSPLVLEVDPNIQAVR	99	iTRAQ8plex@N-term		1058.06	-0.0303298	4228.21	4	36
					ELQSQISDTSVVLSMDNSR	99	iTRAQ8plex@N-term		805.077	-0.00191395	2412.21	3	24						GGLGGGYGGASGMGGITAVTVNQSLLSPLVLEVDPNIQAVR	99	iTRAQ8plex@N-term		1058.06	-0.0435153	4228.2	4	41
					EQIKTLNNKFASFIDK	99	iTRAQ8plex@N-term; iTRAQ8plex(K)@4; iTRAQ8plex(K)@9; No iTRAQ8plex(K)@16	missed K-T@4; missed K-F@9	702.913	-0.00646016	2807.62	4	21						GGLGGGYGGASGMGGITAVTVNQSLLSPLVLEVDPNIQAVR	99	iTRAQ8plex@N-term		1410.27	-0.453504	4227.79	3	35
					EQIKTLNNKFASFIDKVR	99	iTRAQ8plex@N-term; iTRAQ8plex(K)@4; iTRAQ8plex(K)@9; iTRAQ8plex(K)@16	missed K-T@4; missed K-F@9; missed K-V@16	842.509	-0.99912	3366.01	4	23						IADAEQR	94.72	No iTRAQ8plex@N-term	cleaved A-I@N-term	401.704	-0.00427707	801.394	2	9
					FASFIDK	99	iTRAQ8plex@N-term; iTRAQ8plex(K)@7		718.404	-0.0387228	1434.79	2	12						LEAELGNMQGLVEDFK	99	iTRAQ8plex@N-term; iTRAQ8plex(K)@16		801.108	0.0189442	2400.3	3	19
					FASFIDKVR	99	iTRAQ8plex@N-term; No iTRAQ8plex(K)@7	missed K-V@7	462.945	0.0142044	1385.81	3	15						LESGMQNMSIHTK	99	iTRAQ8plex@N-term; No iTRAQ8plex(K)@13		593.975	0.00749958	1778.9	3	14
					FLEQQNKMLETKWSLLQQQK	99	No iTRAQ8plex@N-term; iTRAQ8plex(K)@7; iTRAQ8plex(K)@12; No iTRAQ8plex(K)@20	missed K-M@7; missed K-W@12	782.947	0.0254735	3127.76	4	20						LQAEIEGLK	99	iTRAQ8plex@N-term; iTRAQ8plex(K)@9		536.996	-0.00577922	1607.96	3	12
					GELAIKDANAK	99	iTRAQ8plex@N-term; No iTRAQ8plex(K)@6; iTRAQ8plex(K)@11	missed K-D@6	580.031	0.0478239	1737.07	3	14						LQAEIEGLK	99	iTRAQ8plex@N-term; No iTRAQ8plex(K)@9		652.871	-0.0369216	1303.73	2	16
					GELAIKDANAKLSELEAALQR	99	iTRAQ8plex@N-term; No iTRAQ8plex(K)@6; iTRAQ8plex(K)@11	missed K-D@6; missed K-L@11	712.913	-0.00521443	2847.62	4	23						LQAEIEGLK	99	iTRAQ8plex@N-term; No iTRAQ8plex(K)@9		652.871	-0.0381423	1303.73	2	15
					GGLGGGYGGASGMGGITAVTVNQSLLSPLVLEVDPNIQAVR	99	iTRAQ8plex@N-term		1058.08	0.0307967	4228.28	4	35						LQAEIEGLKGQR	99	iTRAQ8plex@N-term; iTRAQ8plex(K)@9	missed K-G@9	650.718	-0.0198067	1949.13	3	18
					ISSSSFSR	99	iTRAQ8plex@N-term		587.842	0.039872	1173.67	2	14						LQAEIEGLKGQR	99	iTRAQ8plex@N-term; iTRAQ8plex(K)@9	missed K-G@9	650.702	-0.0672335	1949.08	3	19
					LEAELGNMQGLVEDFK	99	iTRAQ8plex@N-term; No iTRAQ8plex(K)@16		1049.06	0.0293387	2096.11	2	26						LQAEIEGLKGQR	99	iTRAQ8plex@N-term; iTRAQ8plex(K)@9	missed K-G@9	650.366	-1.07565	1948.08	3	19
					LEGLTDEINFLR	99	iTRAQ8plex@N-term		576.021	2.09504	1725.04	3	15						LQAEIEGLKGQR	99	iTRAQ8plex@N-term; iTRAQ8plex(K)@9	missed K-G@9	650.365	-1.07894	1948.07	3	17
					LESGMQNMSIHTK	99	iTRAQ8plex@N-term; iTRAQ8plex(K)@13		695.396	0.0639501	2083.17	3	20						LQAEIEGLKGQR	99	iTRAQ8plex@N-term; iTRAQ8plex(K)@9	missed K-G@9	650.701	-0.0705296	1949.08	3	17
					LKLEAELGNMQGLVEDFK	99	iTRAQ8plex@N-term; iTRAQ8plex(K)@2; iTRAQ8plex(K)@18	missed K-L@2	737.426	0.00971753	2945.68	4	17						LSELEAALQR	99	iTRAQ8plex@N-term		717.408	-0.0173323	1432.8	2	16
					LLEGEESR	99	iTRAQ8plex@N-term		618.841	0.000330186	1235.67	2	14						LSELEAALQR	99	iTRAQ8plex@N-term		717.389	-0.0552981	1432.76	2	17
					LQAEIEGLK	99	iTRAQ8plex@N-term; No iTRAQ8plex(K)@9		652.863	-0.0532496	1303.71	2	16						LSELEAALQR	99	iTRAQ8plex@N-term		717.385	-0.063111	1432.76	2	17
					LQAEIEGLKGQR	99	iTRAQ8plex@N-term; No iTRAQ8plex(K)@9	missed K-G@9	549.33	0.0201974	1644.97	3	19						LSELEAALQR	99	iTRAQ8plex@N-term		717.39	-0.0538332	1432.77	2	17
					LSELEAALQR	99	iTRAQ8plex@N-term		717.411	-0.0111793	1432.81	2	16						LSELEAALQR	99	iTRAQ8plex@N-term		717.394	-0.045654	1432.77	2	17
					LSPLVLEVDPNIQAVR	99	iTRAQ8plex@N-term	cleaved L-L@N-term	689.401	-1.0232	2065.18	3	21						LSELEAALQR	99	iTRAQ8plex@N-term		717.41	-0.0134258	1432.81	2	16
					SLDMDSIIAEVK	99	iTRAQ8plex@N-term; No iTRAQ8plex(K)@12		812.93	-0.0239225	1623.85	2	21						LSELEAALQR	99	Acetyl@N-term		586.324	0.00994916	1170.63	2	16
					SLDMDSIIAEVKAQYEDIANR	99	No iTRAQ8plex@N-term; iTRAQ8plex(K)@12; Deamidated(Q)@14; Oxidation(Y)@15; Dehydrated(E)@16	missed K-A@12	895.466	0.0429777	2683.37	3	18						LSELEAALQR	99	iTRAQ8plex@N-term; Deamidated(Q)@9		717.908	-0.0012957	1433.8	2	14
					SLLSPLVLEVDPNIQAVR	99	iTRAQ8plex@N-term	cleaved Q-S@N-term	756.1	-1.04294	2265.28	3	19						LSPLVLEVDPNIQAVR	99	iTRAQ8plex@N-term	cleaved L-L@N-term	689.736	-0.0194211	2066.18	3	20
					SNMDNMFESYINNLR	99	No iTRAQ8plex@N-term		924.421	0.0305592	1846.83	2	20						SLDMDSIIAEVK	99	iTRAQ8plex@N-term; iTRAQ8plex(S)@6; iTRAQ8plex(K)@12		745.092	-0.0267606	2232.25	3	17
					SNMDNMFESYINNLRR	99	No iTRAQ8plex@N-term	missed R-R@15	668.638	-0.00760448	2002.89	3	14						SLDMDSIIAEVK	99	iTRAQ8plex@N-term; Dehydrated(D)@5; iTRAQ8plex(K)@12		637.693	-0.00758225	1910.06	3	15
					TEISEMNR	99	iTRAQ8plex@N-term		642.341	0.0177052	1282.67	2	13						SLDMDSIIAEVK	99	iTRAQ8plex@N-term; No iTRAQ8plex(K)@12		812.909	-0.0650972	1623.8	2	20
					TEMENEFVLIK	99	iTRAQ8plex@N-term; No iTRAQ8plex(K)@11		828.938	-0.0126908	1655.86	2	20						SLDMDSIIAEVK	99	No iTRAQ8plex@N-term; No iTRAQ8plex(K)@12		660.844	0.00955021	1319.67	2	18
					TEMENEFVLIKK	99	iTRAQ8plex@N-term; No iTRAQ8plex(K)@11; iTRAQ8plex(K)@12	missed K-K@11	697.061	-0.0135897	2088.16	3	22						SLDMDSIIAEVK	99	iTRAQ8plex@N-term; No iTRAQ8plex(K)@12		812.899	-0.0867048	1623.78	2	22
					TKTEISEMNR	99	iTRAQ8plex@N-term; iTRAQ8plex(K)@2	missed K-T@2	606.353	0.0396019	1816.04	3	14						SLDMDSIIAEVK	99	iTRAQ8plex@N-term; No iTRAQ8plex(K)@12		812.899	-0.0867048	1623.78	2	22
					TLNNKFASFIDK	99	iTRAQ8plex@N-term; iTRAQ8plex(K)@5; No iTRAQ8plex(K)@12	missed K-F@5	669.367	-0.0672494	2005.08	3	19						SLDMDSIIAEVK	99	iTRAQ8plex@N-term; No iTRAQ8plex(K)@12		812.905	-0.0735205	1623.8	2	21
					TLNNKFASFIDKVR	99	No iTRAQ8plex@N-term; iTRAQ8plex(K)@5; iTRAQ8plex(K)@12	missed K-F@5; missed K-V@12	754.436	-0.0284309	2260.29	3	19						SLDMDSIIAEVK	99	iTRAQ8plex@N-term; No iTRAQ8plex(K)@12		812.937	-0.0112614	1623.86	2	21
					VGSSNFR	99	iTRAQ8plex@N-term		535.813	0.0290923	1069.61	2	12						SLDMDSIIAEVK	99	iTRAQ8plex@N-term; iTRAQ8plex(K)@12		643.69	-0.0280093	1928.05	3	16
					WSLLQQQK	99	iTRAQ8plex@N-term; iTRAQ8plex(K)@8		819.467	-1.05287	1636.92	2	14						SLDMDSIIAEVK	99	iTRAQ8plex@N-term; iTRAQ8plex(K)@12		643.342	-1.07177	1927	3	17
					YEELQSLAGK	99	No iTRAQ8plex@N-term; iTRAQ8plex(K)@10		721.409	0.0271955	1440.8	2	16						SLDMDSIIAEVK	99	iTRAQ8plex@N-term; iTRAQ8plex(K)@12		643.342	-1.07122	1927	3	16
					YEELQSLAGKHGDDLR	99	iTRAQ8plex@N-term; iTRAQ8plex(K)@10	missed K-H@10	610.334	-0.994851	2437.31	4	18						SLDMDSIIAEVK	99	iTRAQ8plex@N-term; iTRAQ8plex(K)@12		965.011	-0.0666983	1928.01	2	21
					YEELQSLAGKHGDDLRR	99	iTRAQ8plex@N-term; iTRAQ8plex(K)@10	missed K-H@10; missed R-R@16	649.605	-0.0101388	2594.39	4	25						SLDMDSIIAEVK	99	No iTRAQ8plex@N-term; iTRAQ8plex(K)@12		812.936	-0.0123601	1623.86	2	18
					GELAIK	98.74	iTRAQ8plex@N-term; iTRAQ8plex(K)@6		619.912	0.0238743	1237.81	2	10						SLDMDSIIAEVK	99	iTRAQ8plex@N-term; iTRAQ8plex(K)@12		643.689	-0.0294742	1928.05	3	16
					SLDMDSIIAEV	99	iTRAQ8plex@N-term	cleaved V-K@C-term	748.903	0.017017	1495.79	2	13						SLDMDSIIAEVK	99	iTRAQ8plex@N-term; iTRAQ8plex(K)@12		644.357	1.97582	1930.05	3	14
					SYTSGPGSR	96.69	iTRAQ8plex@N-term		608.333	0.0316547	1214.65	2	11						SLDMDSIIAEVK	99	iTRAQ8plex@N-term; iTRAQ8plex(K)@12		643.36	-1.01683	1927.06	3	15
					FLEQQNK	99	No iTRAQ8plex@N-term; iTRAQ8plex(K)@7		605.858	0.0355384	1209.7	2	10						SLDMDSIIAEVK	99	Formyl@N-term; iTRAQ8plex(K)@12		826.943	0.00699789	1651.87	2	18
					VELESR	94.95	iTRAQ8plex@N-term		518.798	-0.00571126	1035.58	2	10						SLDMDSIIAEVK	99	Acetyl@N-term; iTRAQ8plex(K)@12		833.947	-0.000356399	1665.88	2	18
					LVSESSDVLPK	99	iTRAQ8plex@N-term; iTRAQ8plex(K)@11		594.339	-1.04428	1780	3	13						SLDMDSIIAEVK	99	No iTRAQ8plex@N-term; iTRAQ8plex(K)@12		812.939	-0.00642649	1623.86	2	18
					AAIADAEQR	99	No iTRAQ8plex@N-term	cleaved E-A@N-term	472.743	-0.000106727	943.472	2	11						SLDMDSIIAEVK	99	iTRAQ8plex@N-term; iTRAQ8plex(K)@12		643.697	-0.00640173	1928.07	3	14
					ELEAALQR	98.76	iTRAQ8plex@N-term	cleaved S-E@N-term	617.341	-0.0354604	1232.67	2	10						SLDMDSIIAEVK	99	No iTRAQ8plex@N-term; No iTRAQ8plex(K)@12		660.844	0.00897	1319.67	2	14
					IADAEQR	99	No iTRAQ8plex@N-term	cleaved A-I@N-term	401.705	-0.00206814	801.396	2	10						SLDMDSIIAEVK	99	iTRAQ8plex@N-term; Oxidation(M)@4; iTRAQ8plex(K)@12		649.017	-0.0410092	1944.03	3	14
					ASLEAAIADA	99	iTRAQ8plex@N-term; Dehydrated(D)@9	cleaved A-E@C-term	609.331	-0.0133212	1216.65	2	14						SLDMDSIIAEVKAQYEDIANR	99	iTRAQ8plex@N-term; iTRAQ8plex(K)@12	missed K-A@12	748.161	0.0470969	2988.62	4	23
					EYQELMNVK	95.19	iTRAQ8plex@N-term; iTRAQ8plex(K)@9		587.652	-1.02607	1759.93	3	12						SLDMDSIIAEVKAQYEDIANR	99	iTRAQ8plex@N-term; iTRAQ8plex(K)@12	missed K-A@12	748.161	0.0470969	2988.62	4	26
					LEAALQR	96.68	No iTRAQ8plex@N-term	cleaved E-L@N-term	400.736	0.00247841	799.458	2	9						SLDMDSIIAEVKAQYEDIANR	98.56	No iTRAQ8plex@N-term; iTRAQ8plex(K)@12; Deamidated(Q)@14; Oxidation(Y)@15; Dehydrated(E)@16	missed K-A@12	895.476	0.0756878	2683.41	3	18
					SLDMDSIIA	99	iTRAQ8plex@N-term; Dehydrated(S)@6	cleaved A-E@C-term	625.833	-0.000819976	1249.65	2	13						SNMDNMFESYINNLR	99	iTRAQ8plex@N-term		718.004	-0.0120252	2150.99	3	21
					SLDMDSIIAE	98.58	iTRAQ8plex@N-term; Dehydrated(E)@10	cleaved E-V@C-term	690.351	-0.00849978	1378.69	2	13						SNMDNMFESYINNLR	99	iTRAQ8plex@N-term		1076.03	-0.95701	2150.05	2	19
					AEAESMYQIK	99	iTRAQ8plex@N-term; iTRAQ8plex(K)@10		593.338	0.0379828	1776.99	3	14						SNMDNMFESYINNLRR	99	iTRAQ8plex@N-term	missed R-R@15	770.026	-0.0483715	2307.06	3	22
					AEAESMYQIK	99	No iTRAQ8plex@N-term; iTRAQ8plex(K)@10		737.392	0.0209796	1472.77	2	16						TEMENEFVLIK	99	iTRAQ8plex@N-term; iTRAQ8plex(K)@11		654.366	-0.00248873	1960.08	3	14
					AEAESMYQIK	99	iTRAQ8plex@N-term; No iTRAQ8plex(K)@10		737.394	0.024398	1472.77	2	17						TEMENEFVLIKK	99	iTRAQ8plex@N-term; iTRAQ8plex(K)@11; No iTRAQ8plex(K)@12	missed K-K@11	697.066	-0.000370536	2088.17	3	18
					ASLEAAIADAEQR	99	No iTRAQ8plex@N-term		672.832	-0.0197326	1343.65	2	22						TEMENEFVLIKK	99	iTRAQ8plex@N-term; iTRAQ8plex(K)@11; No iTRAQ8plex(K)@12	missed K-K@11	697.066	0.00109438	2088.18	3	18
					ASLEAAIADAEQR	99	No iTRAQ8plex@N-term		672.836	-0.0115529	1343.66	2	22						TEMENEFVLIKK	99	iTRAQ8plex@N-term; iTRAQ8plex(K)@11; No iTRAQ8plex(K)@12	missed K-K@11	697.067	0.00347488	2088.18	3	16
					ASLEAAIADAEQR	99	No iTRAQ8plex@N-term		672.836	-0.0100878	1343.66	2	22						TEMENEFVLIKK	99	iTRAQ8plex@N-term; iTRAQ8plex(K)@11; iTRAQ8plex(K)@12	missed K-K@11	598.85	-1.01082	2391.37	4	14
					ASLEAAIADAEQR	99	Delta:H(4)C(2)@N-term		686.841	-0.0328216	1371.67	2	19						TEMENEFVLIKK	99	iTRAQ8plex@N-term; iTRAQ8plex(K)@11; iTRAQ8plex(K)@12	missed K-K@11	598.85	-1.01082	2391.37	4	17
					ASLEAAIADAEQR	99	Formyl@N-term		686.841	0.00417437	1371.67	2	19						TEMENEFVLIKK	99	iTRAQ8plex@N-term; iTRAQ8plex(K)@11; iTRAQ8plex(K)@12	missed K-K@11	798.123	-1.03302	2391.35	3	18
					ASLEAAIADAEQR	99	Acetyl@N-term		693.872	0.0514552	1385.73	2	17						TLNNKFASFIDK	99	No iTRAQ8plex@N-term; iTRAQ8plex(K)@5; iTRAQ8plex(K)@12	missed K-F@5	669.381	-0.0245127	2005.12	3	18
					ASLEAAIADAEQR	99	Acetyl@N-term		693.871	0.0485251	1385.73	2	22						TLNNKFASFIDK	99	iTRAQ8plex@N-term; iTRAQ8plex(K)@5; No iTRAQ8plex(K)@12	missed K-F@5	669.376	-0.0398952	2005.11	3	20
					ASLEAAIADAEQR	99	Acetyl@N-term		693.871	0.0498681	1385.73	2	21						TLNNKFASFIDK	99	iTRAQ8plex@N-term; iTRAQ8plex(K)@5; iTRAQ8plex(K)@12	missed K-F@5	770.444	-1.03973	2308.31	3	19
					ASLEAAIADAEQR	99	iTRAQ8plex@N-term; iTRAQ8plex(S)@2		651.692	-0.0243004	1952.05	3	21						TLNNKFASFIDK	99	iTRAQ8plex@N-term; iTRAQ8plex(K)@5; iTRAQ8plex(K)@12	missed K-F@5	770.441	-1.04871	2308.3	3	20
					ASLEAAIADAEQR	99	iTRAQ8plex@N-term		824.407	-1.07447	1646.8	2	20						TLNNKFASFIDK	99	iTRAQ8plex@N-term; iTRAQ8plex(K)@5; iTRAQ8plex(K)@12	missed K-F@5	770.783	-0.0228379	2309.33	3	21
					ASLEAAIADAEQR	99	iTRAQ8plex@N-term		824.913	-0.0619966	1647.81	2	23						TLNNKFASFIDK	99	iTRAQ8plex@N-term; iTRAQ8plex(K)@5; No iTRAQ8plex(K)@12	missed K-F@5	669.385	-0.0135297	2005.13	3	18
					ASLEAAIADAEQR	99	iTRAQ8plex@N-term		550.297	-0.00460271	1647.87	3	20						TLNNKFASFIDK	99	iTRAQ8plex@N-term; iTRAQ8plex(K)@5; iTRAQ8plex(K)@12	missed K-F@5	578.346	0.00170524	2309.35	4	16
					ASLEAAIADAEQR	99	iTRAQ8plex@N-term; Dehydrated(E)@11		544.296	0.00384466	1629.87	3	16						TLNNKFASFIDK	99	iTRAQ8plex@N-term; iTRAQ8plex(K)@5; No iTRAQ8plex(K)@12	missed K-F@5	669.383	-0.0181387	2005.13	3	20
					ASLEAAIADAEQR	99	iTRAQ8plex@N-term		550.298	-0.00185574	1647.87	3	21						TLNNKFASFIDK	99	No iTRAQ8plex@N-term; iTRAQ8plex(K)@5; No iTRAQ8plex(K)@12	missed K-F@5	567.997	0.0285979	1700.97	3	15
					ASLEAAIADAEQR	99	iTRAQ8plex@N-term		824.938	-0.0115746	1647.86	2	22						TLNNKFASFIDK	99	iTRAQ8plex@N-term; iTRAQ8plex(K)@5; iTRAQ8plex(K)@12	missed K-F@5	578.347	0.00805358	2309.36	4	14
					ASLEAAIADAEQR	99	iTRAQ8plex@N-term; Dehydrated(E)@11		544.292	-0.00867105	1629.85	3	17						TLNNKFASFIDK	98.38	iTRAQ8plex@N-term; iTRAQ8plex(K)@5; No iTRAQ8plex(K)@12	missed K-F@5	669.39	0.00215669	2005.15	3	15
					ASLEAAIADAEQR	99	iTRAQ8plex@N-term		824.903	-0.0816343	1647.79	2	23						TLNNKFASFIDKVR	99	iTRAQ8plex@N-term; iTRAQ8plex(K)@5; iTRAQ8plex(K)@12	missed K-F@5; missed K-V@12	642.136	-0.00413972	2564.52	4	20
					ASLEAAIADAEQR	99	iTRAQ8plex@N-term		824.899	-0.0900582	1647.78	2	23						TLNNKFASFIDKVR	99	iTRAQ8plex@N-term; iTRAQ8plex(K)@5; iTRAQ8plex(K)@12	missed K-F@5; missed K-V@12	642.136	-0.00609309	2564.51	4	23
					ASLEAAIADAEQR	99	iTRAQ8plex@N-term		550.288	-0.0325656	1647.84	3	23						TLNNKFASFIDKVR	99	iTRAQ8plex@N-term; iTRAQ8plex(K)@5; No iTRAQ8plex(K)@12	missed K-F@5; missed K-V@12	566.082	-0.0164395	2260.3	4	18
					ASLEAAIADAEQR	99	iTRAQ8plex@N-term		824.901	-0.0859073	1647.79	2	23						TLNNKFASFIDKVR	99	iTRAQ8plex@N-term; iTRAQ8plex(K)@5; No iTRAQ8plex(K)@12	missed K-F@5; missed K-V@12	566.086	-0.00129907	2260.31	4	20
					ASLEAAIADAEQR	99	iTRAQ8plex@N-term; Dehydrated(E)@11		544.294	-0.00171218	1629.86	3	17						TLNNKFASFIDKVR	99	iTRAQ8plex@N-term; iTRAQ8plex(K)@5; No iTRAQ8plex(K)@12	missed K-F@5; missed K-V@12	566.086	-0.00129907	2260.31	4	18
					ASLEAAIADAEQR	99	iTRAQ8plex@N-term		550.296	-0.00857584	1647.86	3	24						TLNNKFASFIDKVR	99	No iTRAQ8plex@N-term; iTRAQ8plex(K)@5; No iTRAQ8plex(K)@12	missed K-F@5; missed K-V@12	653.044	0.00115432	1956.11	3	18
					ASLEAAIADAEQR	99	iTRAQ8plex@N-term		824.931	-0.025597	1647.85	2	23						TLNNKFASFIDKVR	99	iTRAQ8plex@N-term; iTRAQ8plex(K)@5; No iTRAQ8plex(K)@12	missed K-F@5; missed K-V@12	566.085	-0.00529852	2260.31	4	20
					ASLEAAIADAEQR	99	Acetyl@N-term		693.852	0.0110283	1385.69	2	19						TLNNKFASFIDKVR	99	iTRAQ8plex@N-term; iTRAQ8plex(K)@5; No iTRAQ8plex(K)@12	missed K-F@5; missed K-V@12	566.085	-0.00481017	2260.31	4	18
					ASLEAAIADAEQR	99	iTRAQ8plex@N-term		550.301	0.00863821	1647.88	3	14						TLNNKFASFIDKVR	99	iTRAQ8plex@N-term; iTRAQ8plex(K)@5; No iTRAQ8plex(K)@12	missed K-F@5; missed K-V@12	566.086	-0.00129907	2260.31	4	15
					ASLEAAIADAEQR	99	iTRAQ8plex@N-term		550.301	0.00644067	1647.88	3	14						TLNNKFASFIDKVR	99	iTRAQ8plex@N-term; iTRAQ8plex(K)@5; No iTRAQ8plex(K)@12	missed K-F@5; missed K-V@12	566.085	-0.00481017	2260.31	4	17
					ASLEAAIADAEQR	99	iTRAQ8plex@N-term		824.944	0.000163003	1647.87	2	20						TLNNKFASFIDKVR	99	No iTRAQ8plex@N-term; iTRAQ8plex(K)@5; iTRAQ8plex(K)@12	missed K-F@5; missed K-V@12	754.442	-0.00974119	2260.31	3	15
					ASLEAAIADAEQR	99	iTRAQ8plex@N-term		550.295	-0.0104071	1647.86	3	13						VELESR	97.85	iTRAQ8plex@N-term		518.808	0.0136998	1035.6	2	9
					ASLEAAIADAEQR	99	iTRAQ8plex@N-term		550.3	0.00528635	1647.88	3	14						VGSSNFR	97.66	iTRAQ8plex@N-term		535.799	0.00193859	1069.58	2	10
					ASLEAAIADAEQR	99	No iTRAQ8plex@N-term		672.837	-0.00886699	1343.66	2	18						WSLLQQQK	99	No iTRAQ8plex@N-term; iTRAQ8plex(K)@8		667.91	0.0390882	1333.81	2	13
					ASLEAAIADAEQR	97.22	No iTRAQ8plex@N-term; Dehydrated(S)@2		663.849	0.0256151	1325.68	2	15						WSLLQQQK	99	iTRAQ8plex@N-term; iTRAQ8plex(K)@8		547.005	0.0216681	1637.99	3	13
					DANAKLSELEAALQR	99	No iTRAQ8plex@N-term; iTRAQ8plex(K)@5	missed K-L@5	645.019	-0.0222081	1932.04	3	23						YEELQSLAGK	99	iTRAQ8plex@N-term; No iTRAQ8plex(K)@10		721.388	-0.0151859	1440.76	2	16
					DANAKLSELEAALQR	99	No iTRAQ8plex@N-term; Deamidated(N)@3; iTRAQ8plex(K)@5; Deamidated(Q)@14	missed K-L@5	645.684	0.00442303	1934.03	3	17						YEELQSLAGK	99	iTRAQ8plex@N-term; No iTRAQ8plex(K)@10		721.375	-0.041768	1440.74	2	18
					DVDEAYMNKVELESR	99	No iTRAQ8plex@N-term; iTRAQ8plex(K)@9	missed K-V@9	701.35	-0.00169125	2101.03	3	25						YEELQSLAGK	99	iTRAQ8plex@N-term; No iTRAQ8plex(K)@10		721.381	-0.0295604	1440.75	2	18
					DVDEAYMNKVELESR	99	iTRAQ8plex@N-term; iTRAQ8plex(K)@9	missed K-V@9	802.409	-1.03102	2404.2	3	22						YEELQSLAGK	99	iTRAQ8plex@N-term; No iTRAQ8plex(K)@10		721.39	-0.0117372	1440.77	2	18
					EQIKTLNNKFASFIDKVR	99	iTRAQ8plex@N-term; iTRAQ8plex(K)@4; iTRAQ8plex(K)@9; iTRAQ8plex(K)@16	missed K-T@4; missed K-F@9; missed K-V@16	842.509	-0.99912	3366.01	4	20						YEELQSLAGK	99	iTRAQ8plex@N-term; Dehydrated(S)@6; iTRAQ8plex(K)@10		576.665	0.00158402	1726.97	3	13
					FASFIDK	99	iTRAQ8plex@N-term; iTRAQ8plex(K)@7		718.402	-0.0445829	1434.79	2	12						YEELQSLAGK	99	iTRAQ8plex@N-term; iTRAQ8plex(K)@10		582.658	-0.0307427	1744.95	3	16
					FASFIDK	99	iTRAQ8plex@N-term; iTRAQ8plex(K)@7		479.286	0.00378248	1434.84	3	12						YEELQSLAGK	99	iTRAQ8plex@N-term; iTRAQ8plex(K)@10		582.669	0.00349981	1744.99	3	16
					FASFIDK	99	iTRAQ8plex@N-term; iTRAQ8plex(K)@7		718.384	-0.079988	1434.75	2	12						YEELQSLAGK	99	Acetyl@N-term; iTRAQ8plex(K)@10		742.394	-0.0146542	1482.77	2	15
					FASFIDK	99	iTRAQ8plex@N-term; iTRAQ8plex(K)@7		718.385	-0.0777905	1434.76	2	12						YEELQSLAGK	99	iTRAQ8plex@N-term; iTRAQ8plex(K)@10		582.669	0.00441538	1744.99	3	13
					FASFIDK	95.4	iTRAQ8plex@N-term; iTRAQ8plex(K)@7		479.284	-0.00449703	1434.83	3	10						YEELQSLAGK	96.04	Acetyl@N-term; iTRAQ8plex(K)@10		742.402	0.00109365	1482.79	2	12
					FASFIDKVR	99	iTRAQ8plex@N-term; iTRAQ8plex(K)@7	missed K-V@7	564.326	-0.0474393	1689.96	3	14						YEELQSLAGKHGDDLR	99	iTRAQ8plex@N-term; iTRAQ8plex(K)@10	missed K-H@10	610.341	-0.966638	2437.33	4	19
					FASFIDKVR	99	iTRAQ8plex@N-term; No iTRAQ8plex(K)@7	missed K-V@7	462.944	0.0132584	1385.81	3	14						YEELQSLAGKHGDDLR	99	iTRAQ8plex@N-term; iTRAQ8plex(K)@10	missed K-H@10	610.588	0.019742	2438.32	4	17
					GELAIK	97.63	iTRAQ8plex@N-term; iTRAQ8plex(K)@6		619.91	0.0200896	1237.81	2	10						YEELQSLAGKHGDDLRR	99	iTRAQ8plex@N-term; iTRAQ8plex(K)@10	missed K-H@10; missed R-R@16	649.62	0.0488705	2594.45	4	18
					GELAIKDANAKLSELEAALQR	99	iTRAQ8plex@N-term; iTRAQ8plex(K)@6; iTRAQ8plex(K)@11	missed K-D@6; missed K-L@11	788.958	-0.0294575	3151.8	4	28						YEELQSLAGKHGDDLRR	99	iTRAQ8plex@N-term; iTRAQ8plex(K)@10	missed K-H@10; missed R-R@16	649.619	0.0454524	2594.45	4	17
					GGLGGGYGGASGMGGITAVTVNQSLLSPLVLEVDPNIQAVR	99	iTRAQ8plex@N-term		1058.07	0.01767	4228.26	4	39	3	sp|P11021|GRP78_HUMAN	78 kDa glucose-regulated protein OS=Homo sapiens GN=HSPA5 PE=1 SV=2	48.32	69	AKFEELNMDLFR	99	iTRAQ8plex@N-term; iTRAQ8plex(K)@2	missed K-F@2	707.708	-0.051629	2120.1	3	19
					GGLGGGYGGASGMGGITAVTVNQSLLSPLVLEVDPNIQAVR	99	iTRAQ8plex@N-term		1410.31	-0.342176	4227.91	3	41						DAGTIAGLNVMR	99	Acetyl@N-term		630.328	0.00687094	1258.64	2	14
					GGLGGGYGGASGMGGITAVTVNQSLLSPLVLEVDPNIQAVR	99	iTRAQ8plex@N-term		1410.31	-0.337415	4227.91	3	35						DIDEIVLVGGSTR	99	iTRAQ8plex@N-term	cleaved S-D@N-term	839.457	-0.0259618	1676.9	2	16
					GGLGGGYGGASGMGGITAVTVNQSLLSPLVLEVDPNIQAVR	99	iTRAQ8plex@N-term		1058.07	-0.00493841	4228.24	4	43						DNHLLGTFDLTGIPPAPR	99	No iTRAQ8plex@N-term		645.361	0.0569436	1933.06	3	18
					GGLGGGYGGASGMGGITAVTVNQSLLSPLVLEVDPNIQAVR	99	iTRAQ8plex@N-term		1058.07	-0.00493841	4228.24	4	41						ELEEIVQPIISK	99	No iTRAQ8plex@N-term; iTRAQ8plex(K)@12		568.001	-0.00435337	1700.98	3	15
					ISSSSFSR	99	iTRAQ8plex@N-term		587.838	0.0325801	1173.66	2	14						FEELNMDLFR	99	iTRAQ8plex@N-term		809.4	-0.0314198	1616.79	2	17
					LEAELGNMQGLVEDFK	99	iTRAQ8plex@N-term; iTRAQ8plex(K)@16		801.116	0.0452736	2400.33	3	21						FLPFKVVEK	99	iTRAQ8plex@N-term; iTRAQ8plex(K)@5; iTRAQ8plex(K)@9	missed K-V@5	505.58	0.0206927	2018.29	4	12
					LEGLTDEINFLR	99	No iTRAQ8plex@N-term		710.377	-0.000435329	1418.74	2	16						FLPFKVVEKK	99	iTRAQ8plex@N-term; iTRAQ8plex(K)@5; iTRAQ8plex(K)@9; iTRAQ8plex(K)@10	missed K-V@5; missed K-K@9	613.651	0.00435515	2450.57	4	15
					LEGLTDEINFLR	99	iTRAQ8plex@N-term		862.466	-0.0283517	1722.92	2	20						IEIESFYEGEDFSETLTR	99	iTRAQ8plex@N-term		1235.11	0.00784837	2468.2	2	26
					LEGLTDEINFLR	99	iTRAQ8plex@N-term		575.325	0.00734986	1722.95	3	16						IEWLESHQD	99	iTRAQ8plex@N-term	cleaved D-A@C-term	730.38	-0.978752	1458.75	2	15
					LEGLTDEINFLR	99	iTRAQ8plex@N-term		862.47	-0.0196835	1722.93	2	20						IEWLESHQDAD	99	iTRAQ8plex@N-term; Dehydrated(D)@11	cleaved D-I@C-term	814.919	0.0441791	1627.82	2	15
					LEGLTDEINFLR	99	No iTRAQ8plex@N-term		710.365	-0.0252126	1418.72	2	20						IEWLESHQDADIED	99	iTRAQ8plex@N-term; Dehydrated(D)@14	cleaved D-F@C-term	993.48	0.0134551	1984.95	2	22
					LEGLTDEINFLR	99	No iTRAQ8plex@N-term		710.376	-0.00201598	1418.74	2	17						IEWLESHQDADIEDFK	99	No iTRAQ8plex@N-term; No iTRAQ8plex(K)@16		658.972	-0.00493125	1973.9	3	21
					LEGLTDEINFLR	99	No iTRAQ8plex@N-term		710.378	-8.82e-05	1418.74	2	18						IEWLESHQDADIEDFKAK	99	iTRAQ8plex@N-term; iTRAQ8plex(K)@16; No iTRAQ8plex(K)@18	missed K-A@16	696.365	-0.0146972	2781.43	4	27
					LESGMQNMSIHTK	99	iTRAQ8plex@N-term; No iTRAQ8plex(K)@13		593.995	0.0655017	1778.96	3	19						IINEPTAAAIAY	99	iTRAQ8plex@N-term	cleaved Y-G@C-term	775.937	-0.00597254	1549.86	2	14
					LESGMQNMSIHTK	99	iTRAQ8plex@N-term; No iTRAQ8plex(K)@13		593.992	0.0585069	1778.95	3	17						IINEPTAAAIAYGLDKR	99	No iTRAQ8plex@N-term; No iTRAQ8plex(K)@16	missed K-R@16	606.015	0.0339507	1815.02	3	22
					LESGMQNMSIHTK	99	iTRAQ8plex@N-term; iTRAQ8plex(K)@13		695.38	0.0168335	2083.12	3	20						IPKIQQLVKEFFNGKEPSR	99	No iTRAQ8plex@N-term; iTRAQ8plex(K)@3; iTRAQ8plex(K)@9; iTRAQ8plex(K)@15	missed K-I@3; missed K-E@9; missed K-E@15	634.989	0.033017	3169.91	5	19
					LQAEIEGLK	99	iTRAQ8plex@N-term; No iTRAQ8plex(K)@9		652.877	-0.0252916	1303.74	2	16						ITITNDQNR	99	iTRAQ8plex@N-term		689.891	0.0161997	1377.77	2	11
					LQAEIEGLK	99	Acetyl@N-term; iTRAQ8plex(K)@9		673.89	-0.0110099	1345.77	2	15						KKELEEIVQPIISK	99	iTRAQ8plex@N-term; No iTRAQ8plex(K)@1; iTRAQ8plex(K)@2; iTRAQ8plex(K)@14	missed K-K@1; missed K-E@2	856.2	-0.00827309	2565.58	3	16
					LQAEIEGLK	99	No iTRAQ8plex@N-term; No iTRAQ8plex(K)@9		500.794	0.0126656	999.573	2	14						KSDIDEIVLVGGSTR	99	iTRAQ8plex@N-term; No iTRAQ8plex(K)@1	missed K-S@1	631.691	-0.000613127	1892.05	3	18
					LQAEIEGLK	99	iTRAQ8plex@N-term; No iTRAQ8plex(K)@9		652.877	-0.0259021	1303.74	2	14						LIGDAAK	99	iTRAQ8plex@N-term; iTRAQ8plex(K)@7		648.416	0.0102939	1294.82	2	11
					LQAEIEGLK	99	iTRAQ8plex@N-term; iTRAQ8plex(K)@9		536.997	-0.000791014	1607.97	3	15						LTPEEIER	99	iTRAQ8plex@N-term		645.875	0.0213585	1289.73	2	10
					LQAEIEGLK	99	iTRAQ8plex@N-term; iTRAQ8plex(K)@9		536.995	-0.00829937	1607.96	3	15						LYGSAGPPPTGEEDTAEKDEL	99	iTRAQ8plex@N-term; No iTRAQ8plex(K)@18	missed K-D@18	827.405	0.00246185	2479.19	3	34
					LQAEIEGLK	98.46	iTRAQ8plex@N-term; iTRAQ8plex(K)@9		536.998	0.00012464	1607.97	3	12						MKETAEAYLGK	99	iTRAQ8plex@N-term; iTRAQ8plex(K)@2; iTRAQ8plex(K)@11	missed K-E@2	718.41	-0.0233819	2152.21	3	18
					LQAEIEGLKGQR	99	iTRAQ8plex@N-term; iTRAQ8plex(K)@9	missed K-G@9	650.363	-1.08437	1948.07	3	17						MVNDAEK	99	iTRAQ8plex@N-term; iTRAQ8plex(K)@7		707.907	0.0242023	1413.8	2	12
					LQAEIEGLKGQR	99	iTRAQ8plex@N-term; iTRAQ8plex(K)@9	missed K-G@9	488.294	-0.00523786	1949.15	4	18						NELESYAYSLK	99	No iTRAQ8plex@N-term; iTRAQ8plex(K)@11		540.952	-0.000140452	1619.83	3	14
					LQAEIEGLKGQR	99	iTRAQ8plex@N-term; iTRAQ8plex(K)@9	missed K-G@9	650.364	-1.08162	1948.07	3	15						NQLTSNPENT	99	iTRAQ8plex@N-term; Dehydrated(T)@10	cleaved T-V@C-term	702.359	0.00411065	1402.7	2	17
					LQAEIEGLKGQR	99	iTRAQ8plex@N-term; iTRAQ8plex(K)@9	missed K-G@9	488.297	0.00672671	1949.16	4	17						NQLTSNPENTVFDAK	99	iTRAQ8plex@N-term; iTRAQ8plex(K)@15		762.395	-1.04666	2284.16	3	22
					LQAEIEGLKGQR	99	Acetyl@N-term; iTRAQ8plex(K)@9	missed K-G@9	844.471	-0.028915	1686.93	2	15						NQLTSNPENTVFDAKR	99	iTRAQ8plex@N-term; iTRAQ8plex(K)@15	missed K-R@15	814.779	0.00278839	2441.32	3	18
					LQAEIEGLKGQR	99	iTRAQ8plex@N-term; iTRAQ8plex(K)@9	missed K-G@9	488.296	0.0019653	1949.15	4	15						SDIDEIVLVGGSTR	99	iTRAQ8plex@N-term		882.983	-0.00599615	1763.95	2	22
					LQAEIEGLKGQR	99	No iTRAQ8plex@N-term; iTRAQ8plex(K)@9	missed K-G@9	549.342	0.0566405	1645	3	12						SQIFSTASDNQPTVTIK	99	iTRAQ8plex@N-term; No iTRAQ8plex(K)@17		1071.1	0.0488544	2140.18	2	29
					LSELEAALQR	99	Formyl@N-term		579.315	0.00579255	1156.61	2	15						TFAPEEISAMVLTK	99	iTRAQ8plex@N-term; No iTRAQ8plex(K)@14		920.956	-0.0979438	1839.9	2	23
					LSELEAALQR	99	Acetyl@N-term		586.329	0.0193852	1170.64	2	17						VEIIANDQGNR	99	No iTRAQ8plex@N-term		614.831	0.0268315	1227.65	2	12
					LSELEAALQR	99	iTRAQ8plex@N-term; Dehydrated(E)@5		472.609	-0.00271729	1414.81	3	15						VTHAVVTVPAYFNDAQR	99	Acetyl@N-term		965.51	0.0307429	1929.01	2	18
					LSELEAALQR	99	iTRAQ8plex@N-term		717.41	-0.0139446	1432.81	2	16						KELEEIVQPIISK	98.88	iTRAQ8plex@N-term; iTRAQ8plex(K)@1; iTRAQ8plex(K)@13	missed K-E@1	610.381	0.000695015	2437.49	4	12
					LSELEAALQR	99	iTRAQ8plex@N-term		717.386	-0.0610703	1432.76	2	17						PTAAAIAYGLDKR	99	No iTRAQ8plex@N-term; iTRAQ8plex(K)@12	cleaved E-P@N-term; missed K-R@12	550.991	0.0102624	1649.95	3	15
					LSELEAALQR	99	iTRAQ8plex@N-term		478.613	-0.00179439	1432.82	3	18						VLEDSDLK	99	iTRAQ8plex@N-term; No iTRAQ8plex(K)@8		611.851	0.0111394	1221.69	2	14
					LSELEAALQR	99	iTRAQ8plex@N-term		478.614	0.00122727	1432.82	3	18						NQLTSNPENTV	97.32	iTRAQ8plex@N-term; Dehydrated(T)@10	cleaved V-F@C-term	751.893	0.0025685	1501.77	2	12
					LSELEAALQR	99	iTRAQ8plex@N-term		717.38	-0.0731569	1432.75	2	17						AVVTVPAYFNDAQR	96.45	iTRAQ8plex@N-term; Methyl(T)@4	cleaved H-A@N-term	935.017	0.00903307	1868.02	2	20
					LSELEAALQR	99	iTRAQ8plex@N-term		717.387	-0.0593611	1432.76	2	15						TFAPEEISAMV	96.46	iTRAQ8plex@N-term; Dehydrated(S)@8	cleaved V-L@C-term	740.882	-0.00850401	1479.75	2	13
					LSELEAALQR	99	iTRAQ8plex@N-term		717.404	-0.0267638	1432.79	2	16						DIDEIVLVGGSTR	99	iTRAQ8plex@N-term	cleaved S-D@N-term	839.464	-0.011923	1676.91	2	16
					LSELEAALQR	99	iTRAQ8plex@N-term		717.381	-0.0721802	1432.75	2	15						DNHLLGTFDLTGIPPAPR	99	iTRAQ8plex@N-term		746.736	-0.0258092	2237.19	3	28
					LSELEAALQR	99	iTRAQ8plex@N-term		717.381	-0.0725465	1432.75	2	15						DNHLLGTFDLTGIPPAPR	99	iTRAQ8plex@N-term		560.314	0.0154734	2237.23	4	18
					LSELEAALQR	99	iTRAQ8plex@N-term; iTRAQ8plex(S)@2		580.01	-0.0168544	1737.01	3	13						DNHLLGTFDLTGIPPAPR	99	iTRAQ8plex@N-term		746.725	-0.0578561	2237.15	3	31
					LSPLVLEVDPNIQAVR	99	iTRAQ8plex@N-term	cleaved L-L@N-term	689.737	-0.0145161	2066.19	3	21						DNHLLGTFDLTGIPPAPR	99	iTRAQ8plex@N-term		746.727	-0.0527286	2237.16	3	30
					LVSESSDVLPK	99	Acetyl@N-term; iTRAQ8plex(K)@11		760.413	-0.0334016	1518.81	2	14						DNHLLGTFDLTGIPPAPR	99	iTRAQ8plex@N-term		746.725	-0.0578561	2237.15	3	31
					SLDMDSIIAEV	98.47	iTRAQ8plex@N-term; Dehydrated(E)@10	cleaved V-K@C-term	739.886	-0.00589781	1477.76	2	13						DNHLLGTFDLTGIPPAPR	99	iTRAQ8plex@N-term		746.731	-0.0395436	2237.17	3	29
					SLDMDSIIAEVK	99	No iTRAQ8plex@N-term; No iTRAQ8plex(K)@12		660.841	0.00286481	1319.67	2	16						DNHLLGTFDLTGIPPAPR	99	iTRAQ8plex@N-term		746.41	-1.0015	2236.21	3	26
					SLDMDSIIAEVK	99	No iTRAQ8plex@N-term; No iTRAQ8plex(K)@12		660.845	0.0110447	1319.68	2	19						DNHLLGTFDLTGIPPAPR	99	iTRAQ8plex@N-term		746.414	-0.991796	2236.22	3	27
					SLDMDSIIAEVK	99	No iTRAQ8plex@N-term; iTRAQ8plex(K)@12		542.303	0.0186339	1623.89	3	16						DNHLLGTFDLTGIPPAPR	99	iTRAQ8plex@N-term		746.745	0.00275439	2237.21	3	30
					SLDMDSIIAEVK	99	No iTRAQ8plex@N-term; iTRAQ8plex(K)@12		542.303	0.0186339	1623.89	3	17						DNHLLGTFDLTGIPPAPR	99	iTRAQ8plex@N-term		746.743	-0.00475385	2237.21	3	28
					SLDMDSIIAEVK	99	iTRAQ8plex@N-term; No iTRAQ8plex(K)@12		812.901	-0.0821216	1623.79	2	21						DNHLLGTFDLTGIPPAPR	99	iTRAQ8plex@N-term		560.318	0.0315884	2237.24	4	17
					SLDMDSIIAEVK	99	iTRAQ8plex@N-term; No iTRAQ8plex(K)@12		812.901	-0.0821216	1623.79	2	22						DNHLLGTFDLTGIPPAPR	99	iTRAQ8plex@N-term		560.315	0.0210892	2237.23	4	17
					SLDMDSIIAEVK	99	iTRAQ8plex@N-term; No iTRAQ8plex(K)@12		812.901	-0.0821216	1623.79	2	22						DNHLLGTFDLTGIPPAPR	99	No iTRAQ8plex@N-term		645.346	0.0109791	1933.02	3	16
					SLDMDSIIAEVK	99	iTRAQ8plex@N-term; No iTRAQ8plex(K)@12		812.901	-0.0821216	1623.79	2	22						DNHLLGTFDLTGIPPAPR	99	No iTRAQ8plex@N-term		645.361	0.0569436	1933.06	3	15
					SLDMDSIIAEVK	99	iTRAQ8plex@N-term; No iTRAQ8plex(K)@12		812.917	-0.0507452	1623.82	2	22						DNHLLGTFDLTGIPPAPR	99	No iTRAQ8plex@N-term		645.359	0.0499848	1933.06	3	14
					SLDMDSIIAEVK	99	iTRAQ8plex@N-term; No iTRAQ8plex(K)@12		812.932	-0.0207117	1623.85	2	21						DNHLLGTFDLTGIPPAPR	99	iTRAQ8plex@N-term		747.077	0.996589	2238.21	3	19
					SLDMDSIIAEVK	99	Formyl@N-term; iTRAQ8plex(K)@12		826.942	0.00461831	1651.87	2	19						DNHLLGTFDLTGIPPAPR	99	Delta:H(4)C(2)@N-term		981.565	0.0777241	1961.11	2	17
					SLDMDSIIAEVK	99	Acetyl@N-term; iTRAQ8plex(K)@12		833.948	0.00104371	1665.88	2	20						DNHLLGTFDLTGIPPAPR	98.56	iTRAQ8plex@N-term		746.087	-1.97228	2235.24	3	15
					SLDMDSIIAEVK	99	iTRAQ8plex@N-term; iTRAQ8plex(K)@12		643.342	-1.07187	1927	3	16						ELEEIVQPIISK	99	Glu->pyro-Glu@N-term; iTRAQ8plex(K)@12		842.499	0.0065107	1682.98	2	16
					SLDMDSIIAEVK	99	iTRAQ8plex@N-term; iTRAQ8plex(K)@12		643.34	-1.07792	1927	3	16						ELEEIVQPIISK	99	iTRAQ8plex@N-term; iTRAQ8plex(K)@12		669.392	-0.0368102	2005.16	3	15
					SLDMDSIIAEVK	99	iTRAQ8plex@N-term; iTRAQ8plex(K)@12		643.362	-1.01071	1927.06	3	16						ELEEIVQPIISK	99	iTRAQ8plex@N-term; No iTRAQ8plex(K)@12		851.47	-0.0606176	1700.93	2	21
					SLDMDSIIAEVK	99	iTRAQ8plex@N-term; iTRAQ8plex(K)@12		643.68	-0.0580619	1928.02	3	16						ELEEIVQPIISK	99	iTRAQ8plex@N-term; No iTRAQ8plex(K)@12		851.477	-0.0481658	1700.94	2	21
					SLDMDSIIAEVK	99	iTRAQ8plex@N-term; iTRAQ8plex(K)@12		965.017	-0.0553686	1928.02	2	21						ELEEIVQPIISK	99	iTRAQ8plex@N-term; iTRAQ8plex(K)@12		669.048	-1.06866	2004.12	3	18
					SLDMDSIIAEVK	99	iTRAQ8plex@N-term; iTRAQ8plex(K)@12		965.024	-0.0413285	1928.03	2	21						ELEEIVQPIISK	99	iTRAQ8plex@N-term; iTRAQ8plex(K)@12		1003.59	-0.0281759	2005.16	2	22
					SLDMDSIIAEVK	99	No iTRAQ8plex@N-term; iTRAQ8plex(K)@12		542.303	0.0179014	1623.89	3	13						ELEEIVQPIISK	99	iTRAQ8plex@N-term; iTRAQ8plex(K)@12		669.048	-1.06976	2004.12	3	18
					SLDMDSIIAEVK	99	No iTRAQ8plex@N-term; iTRAQ8plex(K)@12		542.297	-0.000830103	1623.87	3	14						ELEEIVQPIISK	99	iTRAQ8plex@N-term; iTRAQ8plex(K)@12		669.401	-0.010991	2005.18	3	18
					SLDMDSIIAEVK	99	iTRAQ8plex@N-term; Oxidation(M)@4; iTRAQ8plex(K)@12		649.028	-0.00921582	1944.06	3	16						ELEEIVQPIISK	99	Glu->pyro-Glu@N-term; iTRAQ8plex(K)@12		842.487	-0.0174161	1682.96	2	18
					SLDMDSIIAEVK	99	No iTRAQ8plex@N-term; Dethiomethyl(M)@4; iTRAQ8plex(K)@12		526.318	0.0655606	1575.93	3	14						ELEEIVQPIISK	99	Glu->pyro-Glu@N-term; iTRAQ8plex(K)@12		842.491	-0.00777205	1682.97	2	18
					SLDMDSIIAEVK	99	iTRAQ8plex@N-term; iTRAQ8plex(K)@12		643.714	0.0461396	1928.12	3	12						ELEEIVQPIISK	99	Acetyl@N-term; iTRAQ8plex(K)@12		872.501	-0.0087998	1742.99	2	15
					SLDMDSIIAEVK	99	iTRAQ8plex@N-term; iTRAQ8plex(S)@6; iTRAQ8plex(K)@12		559.077	-0.00102228	2232.28	4	13						ELEEIVQPIISK	99	iTRAQ8plex@N-term; iTRAQ8plex(K)@12		669.375	-0.0884486	2005.1	3	13
					SLDMDSIIAEVK	99	No iTRAQ8plex@N-term; iTRAQ8plex(K)@12		542.298	0.00409256	1623.87	3	11						FEELNMDLFR	99	iTRAQ8plex@N-term		809.412	-0.00724705	1616.81	2	18
					SLDMDSIIAEVK	97.47	iTRAQ8plex@N-term; iTRAQ8plex(S)@6; iTRAQ8plex(K)@12		559.076	-0.0046849	2232.28	4	12						FEELNMDLFR	99	iTRAQ8plex@N-term		809.406	-0.020188	1616.8	2	16
					SLDMDSIIAEVKAQYEDIANR	99	iTRAQ8plex@N-term; iTRAQ8plex(K)@12	missed K-A@12	748.151	0.00550987	2988.57	4	30						FEELNMDLFR	99	No iTRAQ8plex@N-term		657.322	0.0176826	1312.63	2	17
					SLDMDSIIAEVKAQYEDIANR	99	iTRAQ8plex@N-term; iTRAQ8plex(K)@12	missed K-A@12	748.153	0.0123467	2988.58	4	28						FLPFKVVEK	99	iTRAQ8plex@N-term; iTRAQ8plex(K)@5; No iTRAQ8plex(K)@9	missed K-V@5	572.363	0.00248499	1714.07	3	13
					SLDMDSIIAEVKAQYEDIANR	99	iTRAQ8plex@N-term; iTRAQ8plex(K)@12	missed K-A@12	748.153	0.0123467	2988.58	4	29						FLPFKVVEK	98.96	iTRAQ8plex@N-term; No iTRAQ8plex(K)@5; iTRAQ8plex(K)@9	missed K-V@5	572.359	-0.0102203	1714.05	3	14
					SLLSPLVLEVDPNIQAVR	99	iTRAQ8plex@N-term	cleaved Q-S@N-term	756.442	-0.0170466	2266.3	3	17						FLPFKVVEKK	99	iTRAQ8plex@N-term; iTRAQ8plex(K)@5; iTRAQ8plex(K)@9; No iTRAQ8plex(K)@10	missed K-V@5; missed K-K@9	537.607	0.0351272	2146.4	4	17
					SNMDNMFESYINNLR	99	iTRAQ8plex@N-term		717.686	-0.965766	2150.04	3	18						FLPFKVVEKK	98.1	iTRAQ8plex@N-term; iTRAQ8plex(K)@5; iTRAQ8plex(K)@9; iTRAQ8plex(K)@10	missed K-V@5; missed K-K@9	613.398	-1.00578	2449.56	4	14
					SNMDNMFESYINNLR	99	iTRAQ8plex@N-term		717.678	-0.991038	2150.01	3	19						FLPFKVVEKK	96.03	iTRAQ8plex@N-term; iTRAQ8plex(K)@5; iTRAQ8plex(K)@9; iTRAQ8plex(K)@10	missed K-V@5; missed K-K@9	613.398	-1.00578	2449.56	4	13
					SNMDNMFESYINNLRR	99	iTRAQ8plex@N-term	missed R-R@15	770.022	-0.0612668	2307.04	3	23						IEWLESHQDADIED	99	iTRAQ8plex@N-term	cleaved D-F@C-term	1002.48	0.0105351	2002.95	2	20
					SNMDNMFESYINNLRR	99	iTRAQ8plex@N-term	missed R-R@15	770.024	-0.0526597	2307.05	3	22						IEWLESHQDADIEDFK	99	No iTRAQ8plex@N-term; iTRAQ8plex(K)@16		760.376	0.00116773	2278.11	3	16
					TEMENEFVLIK	99	iTRAQ8plex@N-term; No iTRAQ8plex(K)@11		828.94	-0.00915023	1655.87	2	19						IEWLESHQDADIEDFK	99	iTRAQ8plex@N-term; No iTRAQ8plex(K)@16		760.371	-0.0154791	2278.09	3	27
					TEMENEFVLIK	99	iTRAQ8plex@N-term; iTRAQ8plex(K)@11		654.363	-0.0133923	1960.07	3	14						IEWLESHQDADIEDFK	99	iTRAQ8plex@N-term; No iTRAQ8plex(K)@16		1140.04	-0.0330522	2278.07	2	29
					TEMENEFVLIKK	99	iTRAQ8plex@N-term; No iTRAQ8plex(K)@11; iTRAQ8plex(K)@12	missed K-K@11	697.069	0.0113161	2088.19	3	17						IEWLESHQDADIEDFK	99	iTRAQ8plex@N-term; iTRAQ8plex(K)@16		861.441	-1.00898	2581.3	3	29
					TEMENEFVLIKK	99	iTRAQ8plex@N-term; iTRAQ8plex(K)@11; iTRAQ8plex(K)@12	missed K-K@11	599.101	-0.00479584	2392.38	4	17						IEWLESHQDADIEDFK	99	iTRAQ8plex@N-term; iTRAQ8plex(K)@16		646.588	0.0112777	2582.32	4	15
					TEMENEFVLIKK	99	iTRAQ8plex@N-term; iTRAQ8plex(K)@11; iTRAQ8plex(K)@12	missed K-K@11	599.101	-0.00479584	2392.38	4	18						IEWLESHQDADIEDFK	99	iTRAQ8plex@N-term; iTRAQ8plex(K)@16		646.588	0.0112777	2582.32	4	17
					TEMENEFVLIKK	99	iTRAQ8plex@N-term; iTRAQ8plex(K)@11; iTRAQ8plex(K)@12	missed K-K@11	798.456	-0.0344949	2392.35	3	20						IEWLESHQDADIEDFK	99	iTRAQ8plex@N-term; No iTRAQ8plex(K)@16		760.37	-0.0187751	2278.09	3	22
					TEMENEFVLIKK	95.27	iTRAQ8plex@N-term; iTRAQ8plex(K)@11; No iTRAQ8plex(K)@12	missed K-K@11	523.059	0.0314686	2088.21	4	13						IEWLESHQDADIEDFK	99	iTRAQ8plex@N-term; iTRAQ8plex(K)@16		646.582	-0.0131377	2582.3	4	18
					TLNNKFASFIDK	99	iTRAQ8plex@N-term; iTRAQ8plex(K)@5; No iTRAQ8plex(K)@12	missed K-F@5	669.371	-0.0547965	2005.09	3	19						IEWLESHQDADIEDFK	99	iTRAQ8plex@N-term; iTRAQ8plex(K)@16		646.583	-0.00654554	2582.3	4	19
					TLNNKFASFIDK	99	iTRAQ8plex@N-term; iTRAQ8plex(K)@5; iTRAQ8plex(K)@12	missed K-F@5	770.435	-1.06753	2308.28	3	22						IEWLESHQDADIEDFK	99	iTRAQ8plex@N-term; iTRAQ8plex(K)@16		646.583	-0.00654554	2582.3	4	19
					TLNNKFASFIDK	99	iTRAQ8plex@N-term; iTRAQ8plex(K)@5; iTRAQ8plex(K)@12	missed K-F@5	770.435	-1.06753	2308.28	3	21						IEWLESHQDADIEDFK	99	iTRAQ8plex@N-term; iTRAQ8plex(K)@16		861.773	-0.0146632	2582.3	3	29
					TLNNKFASFIDK	99	iTRAQ8plex@N-term; iTRAQ8plex(K)@5; No iTRAQ8plex(K)@12	missed K-F@5	669.379	-0.0318297	2005.11	3	20						IEWLESHQDADIEDFK	99	iTRAQ8plex@N-term; iTRAQ8plex(K)@16		646.339	-0.983159	2581.33	4	18
					TLNNKFASFIDK	99	iTRAQ8plex@N-term; iTRAQ8plex(K)@5; No iTRAQ8plex(K)@12	missed K-F@5	669.386	-0.00846658	2005.14	3	21						IEWLESHQDADIEDFK	99	iTRAQ8plex@N-term; iTRAQ8plex(K)@16		646.34	-0.980718	2581.33	4	16
					TLNNKFASFIDK	99	iTRAQ8plex@N-term; iTRAQ8plex(K)@5; No iTRAQ8plex(K)@12	missed K-F@5	669.385	-0.0117893	2005.13	3	19						IEWLESHQDADIEDFK	99	iTRAQ8plex@N-term; iTRAQ8plex(K)@16		647.04	1.82094	2584.13	4	17
					TLNNKFASFIDK	99	iTRAQ8plex@N-term; iTRAQ8plex(K)@5; iTRAQ8plex(K)@12	missed K-F@5	578.344	-0.00553017	2309.35	4	17						IEWLESHQDADIEDFKAK	99	iTRAQ8plex@N-term; iTRAQ8plex(K)@16; No iTRAQ8plex(K)@18	missed K-A@16	696.366	-0.0103025	2781.43	4	21
					TLNNKFASFIDK	99	iTRAQ8plex@N-term; iTRAQ8plex(K)@5; iTRAQ8plex(K)@12	missed K-F@5	770.775	-0.0476747	2309.3	3	22						IEWLESHQDADIEDFKAK	99	iTRAQ8plex@N-term; iTRAQ8plex(K)@16; iTRAQ8plex(K)@18	missed K-A@16	772.418	-0.00376829	3085.65	4	23
					TLNNKFASFIDK	99	iTRAQ8plex@N-term; iTRAQ8plex(K)@5; iTRAQ8plex(K)@12	missed K-F@5	578.344	-0.00382096	2309.35	4	16						IEWLESHQDADIEDFKAK	99	iTRAQ8plex@N-term; iTRAQ8plex(K)@16; No iTRAQ8plex(K)@18	missed K-A@16	696.368	-0.000292201	2781.44	4	24
					TLNNKFASFIDK	99	No iTRAQ8plex@N-term; iTRAQ8plex(K)@5; No iTRAQ8plex(K)@12	missed K-F@5	567.984	-0.0102103	1700.93	3	16						IINEPTAAAIAYGLDKR	99	No iTRAQ8plex@N-term; iTRAQ8plex(K)@16	missed K-R@16	707.401	-0.012555	2119.18	3	18
					TLNNKFASFIDK	99	No iTRAQ8plex@N-term; iTRAQ8plex(K)@5; No iTRAQ8plex(K)@12	missed K-F@5	567.988	0.00217426	1700.94	3	15						IINEPTAAAIAYGLDKR	99	iTRAQ8plex@N-term; No iTRAQ8plex(K)@16	missed K-R@16	707.393	-0.0385588	2119.16	3	24
					TLNNKFASFIDK	99	iTRAQ8plex@N-term; iTRAQ8plex(K)@5; No iTRAQ8plex(K)@12	missed K-F@5	669.393	0.0124874	2005.16	3	18						IINEPTAAAIAYGLDKR	99	iTRAQ8plex@N-term; No iTRAQ8plex(K)@16	missed K-R@16	707.382	-0.0706058	2119.12	3	24
					TLNNKFASFIDK	99	No iTRAQ8plex@N-term; iTRAQ8plex(K)@5; No iTRAQ8plex(K)@12	missed K-F@5	567.998	0.0326265	1700.97	3	13						IINEPTAAAIAYGLDKR	99	iTRAQ8plex@N-term; No iTRAQ8plex(K)@16	missed K-R@16	707.387	-0.0541245	2119.14	3	21
					TLNNKFASFIDKVR	99	iTRAQ8plex@N-term; iTRAQ8plex(K)@5; iTRAQ8plex(K)@12	missed K-F@5; missed K-V@12	642.134	-0.0126925	2564.51	4	20						IINEPTAAAIAYGLDKR	99	iTRAQ8plex@N-term; iTRAQ8plex(K)@16	missed K-R@16	808.79	-0.0518904	2423.35	3	28
					TLNNKFASFIDKVR	99	iTRAQ8plex@N-term; iTRAQ8plex(K)@5; iTRAQ8plex(K)@12	missed K-F@5; missed K-V@12	641.877	-1.04065	2563.48	4	21						IINEPTAAAIAYGLDKR	99	iTRAQ8plex@N-term; Dehydrated(T)@6; iTRAQ8plex(K)@16	missed K-R@16	602.355	0.00168557	2405.39	4	17
					TLNNKFASFIDKVR	99	iTRAQ8plex@N-term; iTRAQ8plex(K)@5; iTRAQ8plex(K)@12	missed K-F@5; missed K-V@12	641.877	-1.04065	2563.48	4	22						IINEPTAAAIAYGLDKR	99	iTRAQ8plex@N-term; Dehydrated(T)@6; iTRAQ8plex(K)@16	missed K-R@16	602.355	0.00168557	2405.39	4	18
					TLNNKFASFIDKVR	99	iTRAQ8plex@N-term; iTRAQ8plex(K)@5; No iTRAQ8plex(K)@12	missed K-F@5; missed K-V@12	566.081	-0.0223537	2260.29	4	22						IINEPTAAAIAYGLDKR	99	iTRAQ8plex@N-term; iTRAQ8plex(K)@16	missed K-R@16	808.446	-1.0849	2422.31	3	25
					TLNNKFASFIDKVR	99	iTRAQ8plex@N-term; iTRAQ8plex(K)@5; No iTRAQ8plex(K)@12	missed K-F@5; missed K-V@12	566.091	0.0180979	2260.33	4	18						IINEPTAAAIAYGLDKR	99	iTRAQ8plex@N-term; iTRAQ8plex(K)@16	missed K-R@16	606.592	-1.05904	2422.34	4	17
					TLNNKFASFIDKVR	99	iTRAQ8plex@N-term; iTRAQ8plex(K)@5; No iTRAQ8plex(K)@12	missed K-F@5; missed K-V@12	566.081	-0.0208492	2260.29	4	17						IINEPTAAAIAYGLDKR	99	No iTRAQ8plex@N-term; No iTRAQ8plex(K)@16	missed K-R@16	606.011	0.0228897	1815.01	3	20
					TLNNKFASFIDKVR	99	iTRAQ8plex@N-term; iTRAQ8plex(K)@5; No iTRAQ8plex(K)@12	missed K-F@5; missed K-V@12	566.081	-0.0208492	2260.29	4	15						IINEPTAAAIAYGLDKR	99	iTRAQ8plex@N-term; No iTRAQ8plex(K)@16	missed K-R@16	707.408	0.00806282	2119.2	3	22
					TLNNKFASFIDKVR	99	iTRAQ8plex@N-term; iTRAQ8plex(K)@5; No iTRAQ8plex(K)@12	missed K-F@5; missed K-V@12	566.081	-0.0208492	2260.29	4	15						IINEPTAAAIAYGLDKR	99	iTRAQ8plex@N-term; No iTRAQ8plex(K)@16	missed K-R@16	707.403	-0.00846429	2119.19	3	23
					TLNNKFASFIDKVR	99	iTRAQ8plex@N-term; iTRAQ8plex(K)@5; No iTRAQ8plex(K)@12	missed K-F@5; missed K-V@12	754.448	0.00823095	2260.32	3	16						IINEPTAAAIAYGLDKR	99	iTRAQ8plex@N-term; No iTRAQ8plex(K)@16	missed K-R@16	707.407	0.00490099	2119.2	3	21
					TLNNKFASFIDKVR	98.96	No iTRAQ8plex@N-term; iTRAQ8plex(K)@5; No iTRAQ8plex(K)@12	missed K-F@5; missed K-V@12	490.041	0.0250985	1956.13	4	15						IINEPTAAAIAYGLDKR	99	iTRAQ8plex@N-term; No iTRAQ8plex(K)@16	missed K-R@16	707.407	0.00544429	2119.2	3	24
					TLNNKFASFIDKVR	96.65	No iTRAQ8plex@N-term; iTRAQ8plex(K)@5; No iTRAQ8plex(K)@12	missed K-F@5; missed K-V@12	490.041	0.0250985	1956.13	4	14						IINEPTAAAIAYGLDKR	99	No iTRAQ8plex@N-term; No iTRAQ8plex(K)@16	missed K-R@16	606.01	0.019481	1815.01	3	18
					TLNNKFASFIDKVR	95.25	No iTRAQ8plex@N-term; iTRAQ8plex(K)@5; No iTRAQ8plex(K)@12	missed K-F@5; missed K-V@12	490.036	0.00435247	1956.11	4	13						KKELEEIVQPIISK	99	iTRAQ8plex@N-term; iTRAQ8plex(K)@1; iTRAQ8plex(K)@2; No iTRAQ8plex(K)@14	missed K-K@1; missed K-E@2	642.402	-0.00699854	2565.58	4	16
					VGSSNFR	99	iTRAQ8plex@N-term		535.812	0.026749	1069.61	2	12						KKELEEIVQPIISK	99	iTRAQ8plex@N-term; iTRAQ8plex(K)@1; iTRAQ8plex(K)@2; iTRAQ8plex(K)@14	missed K-K@1; missed K-E@2	718.452	-0.0126383	2869.78	4	15
					VGSSNFR	99	iTRAQ8plex@N-term		535.811	0.0245751	1069.61	2	10						KKELEEIVQPIISK	99	iTRAQ8plex@N-term; iTRAQ8plex(K)@1; iTRAQ8plex(K)@2; iTRAQ8plex(K)@14	missed K-K@1; missed K-E@2	718.194	-1.04541	2868.75	4	15
					WSLLQQQK	99	iTRAQ8plex@N-term; iTRAQ8plex(K)@8		546.988	-0.0301488	1637.94	3	13						KKELEEIVQPIISK	99	iTRAQ8plex@N-term; iTRAQ8plex(K)@1; iTRAQ8plex(K)@2; iTRAQ8plex(K)@14	missed K-K@1; missed K-E@2	718.194	-1.04541	2868.75	4	14
					WSLLQQQK	99	iTRAQ8plex@N-term; iTRAQ8plex(K)@8		546.986	-0.0338114	1637.94	3	12						KKELEEIVQPIISK	99	iTRAQ8plex@N-term; iTRAQ8plex(K)@1; iTRAQ8plex(K)@2; iTRAQ8plex(K)@14	missed K-K@1; missed K-E@2	718.451	-0.0197188	2869.77	4	16
					WSLLQQQK	95.45	Acetyl@N-term; iTRAQ8plex(K)@8		688.886	-0.0187227	1375.76	2	12						KSDIDEIVLVGGSTR	99	iTRAQ8plex@N-term; iTRAQ8plex(K)@1	missed K-S@1	733.091	-0.00580885	2196.25	3	22
					WSLLQQQK	94.57	iTRAQ8plex@N-term; iTRAQ8plex(K)@8		546.997	-0.00207276	1637.97	3	11						KSDIDEIVLVGGSTR	99	iTRAQ8plex@N-term; iTRAQ8plex(K)@1	missed K-S@1	733.072	-0.0631239	2196.19	3	24
					YEELQSLAGK	99	iTRAQ8plex@N-term; No iTRAQ8plex(K)@10		721.387	-0.0176598	1440.76	2	17						KSDIDEIVLVGGSTR	97.01	iTRAQ8plex@N-term; iTRAQ8plex(K)@1	missed K-S@1	550.082	0.0412718	2196.3	4	12
					YEELQSLAGK	99	iTRAQ8plex@N-term; No iTRAQ8plex(K)@10		721.383	-0.024863	1440.75	2	18						LIGDAAK	96.95	iTRAQ8plex@N-term; No iTRAQ8plex(K)@7		496.307	-0.0027025	990.599	2	9
					YEELQSLAGK	99	iTRAQ8plex@N-term; No iTRAQ8plex(K)@10		721.38	-0.0310894	1440.75	2	18						LYGSAGPPPTGEEDTAEKDEL	99	iTRAQ8plex@N-term; No iTRAQ8plex(K)@18	missed K-D@18	827.406	0.00484241	2479.2	3	23
					YEELQSLAGK	99	iTRAQ8plex@N-term; No iTRAQ8plex(K)@10		721.372	-0.0480691	1440.73	2	18						LYGSAGPPPTGEEDTAEKDEL	99	iTRAQ8plex@N-term; iTRAQ8plex(K)@18	missed K-D@18	928.468	-1.01468	2782.38	3	28
					YEELQSLAGK	99	iTRAQ8plex@N-term; No iTRAQ8plex(K)@10		721.372	-0.0473366	1440.73	2	18						LYGSAGPPPTGEEDTAEKDEL	99	iTRAQ8plex@N-term; iTRAQ8plex(K)@18	missed K-D@18	928.798	-0.0239937	2783.37	3	35
					YEELQSLAGK	99	iTRAQ8plex@N-term; No iTRAQ8plex(K)@10		721.383	-0.0254829	1440.75	2	18						MKETAEAYLGK	99	iTRAQ8plex@N-term; iTRAQ8plex(K)@2; iTRAQ8plex(K)@11	missed K-E@2	538.811	-1.01837	2151.21	4	12
					YEELQSLAGK	99	No iTRAQ8plex@N-term; No iTRAQ8plex(K)@10		569.305	0.0233916	1136.59	2	15						NELESYAYSLK	99	iTRAQ8plex@N-term; No iTRAQ8plex(K)@11		810.92	-0.00866027	1619.83	2	20
					YEELQSLAGK	99	iTRAQ8plex@N-term; No iTRAQ8plex(K)@10		721.393	-0.00563858	1440.77	2	17						NELESYAYSLK	99	iTRAQ8plex@N-term; No iTRAQ8plex(K)@11		810.891	-0.0676233	1619.77	2	20
					YEELQSLAGK	99	iTRAQ8plex@N-term; No iTRAQ8plex(K)@10		721.389	-0.0136405	1440.76	2	17						NELESYAYSLK	99	iTRAQ8plex@N-term; No iTRAQ8plex(K)@11		810.918	-0.0140316	1619.82	2	20
					YEELQSLAGK	99	iTRAQ8plex@N-term; iTRAQ8plex(K)@10		582.311	-1.0722	1743.91	3	16						NELESYAYSLK	99	iTRAQ8plex@N-term; No iTRAQ8plex(K)@11		810.927	0.00476816	1619.84	2	17
					YEELQSLAGK	99	iTRAQ8plex@N-term; iTRAQ8plex(K)@10		582.661	-0.0221223	1744.96	3	15						NELESYAYSLK	99	iTRAQ8plex@N-term; iTRAQ8plex(K)@11		642.68	0.977389	1925.02	3	13
					YEELQSLAGK	99	iTRAQ8plex@N-term; Dehydrated(S)@6; iTRAQ8plex(K)@10		576.66	-0.0131496	1726.96	3	15						NELESYAYSLK	99	iTRAQ8plex@N-term; iTRAQ8plex(K)@11		642.68	0.977389	1925.02	3	13
					YEELQSLAGK	99	iTRAQ8plex@N-term; iTRAQ8plex(K)@10		873.473	-0.0498359	1744.93	2	18						NELESYAYSLK	99	iTRAQ8plex@N-term; iTRAQ8plex(K)@11		963.016	-0.0224682	1924.02	2	20
					YEELQSLAGK	99	iTRAQ8plex@N-term; iTRAQ8plex(K)@10		582.663	-0.0133321	1744.97	3	16						NELESYAYSLK	99	iTRAQ8plex@N-term; iTRAQ8plex(K)@11		642.333	-0.0639858	1923.98	3	18
					YEELQSLAGK	99	Acetyl@N-term; iTRAQ8plex(K)@10		742.399	-0.00300912	1482.78	2	14						NELESYAYSLK	99	iTRAQ8plex@N-term; iTRAQ8plex(K)@11		962.995	-0.0638521	1923.98	2	19
					YEELQSLAGKHGDDLRR	99	iTRAQ8plex@N-term; iTRAQ8plex(K)@10	missed K-H@10; missed R-R@16	649.605	-0.0101388	2594.39	4	22						NELESYAYSLK	99	iTRAQ8plex@N-term; No iTRAQ8plex(K)@11		810.936	0.0221443	1619.86	2	20
					YEELQSLAGKHGDDLRR	99	iTRAQ8plex@N-term; iTRAQ8plex(K)@10	missed K-H@10; missed R-R@16	865.808	0.000359215	2594.4	3	17						NELESYAYSLK	99	iTRAQ8plex@N-term; No iTRAQ8plex(K)@11		810.94	0.0313038	1619.87	2	18
3	sp|P11021|GRP78_HUMAN	78 kDa glucose-regulated protein OS=Homo sapiens GN=HSPA5 PE=1 SV=2	56.27	108	AKFEELNMDLFR	99	No iTRAQ8plex@N-term; iTRAQ8plex(K)@2	missed K-F@2	606.327	0.00993397	1815.96	3	14						NELESYAYSLK	99	No iTRAQ8plex@N-term; iTRAQ8plex(K)@11		810.95	0.0503143	1619.89	2	16
					DAGTIAGLNVMR	99	iTRAQ8plex@N-term		761.422	6.55e-05	1520.83	2	18						NELESYAYSLK	99	iTRAQ8plex@N-term; iTRAQ8plex(K)@11		642.356	0.00559794	1924.05	3	14
					DIDEIVLVGGSTR	99	iTRAQ8plex@N-term	cleaved S-D@N-term	839.447	-0.0451041	1676.88	2	15						NELESYAYSLK	99	iTRAQ8plex@N-term; No iTRAQ8plex(K)@11		810.941	0.0318278	1619.87	2	18
					DNHLLGTFDLTGIPPAPR	99	No iTRAQ8plex@N-term		645.36	0.0517949	1933.06	3	19						NELESYAYSLK	99	iTRAQ8plex@N-term; No iTRAQ8plex(K)@11		810.94	0.0306883	1619.87	2	19
					ELEEIVQPIISK	99	Glu->pyro-Glu@N-term; No iTRAQ8plex(K)@12		690.386	-0.0125661	1378.76	2	15						NQLTSNPENTVFDAK	99	iTRAQ8plex@N-term; iTRAQ8plex(K)@15		762.408	-1.00857	2284.2	3	21
					FEELNMDLFR	99	No iTRAQ8plex@N-term		657.305	-0.0169132	1312.6	2	15						NQLTSNPENTVFDAK	99	iTRAQ8plex@N-term; iTRAQ8plex(K)@15		762.397	-1.04226	2284.17	3	22
					FLPFKVVEK	99	iTRAQ8plex@N-term; iTRAQ8plex(K)@5; No iTRAQ8plex(K)@9	missed K-V@5	572.353	-0.028304	1714.04	3	16						NQLTSNPENTVFDAK	99	iTRAQ8plex@N-term; iTRAQ8plex(K)@15		762.747	0.00716848	2285.22	3	20
					FLPFKVVEKK	99	iTRAQ8plex@N-term; iTRAQ8plex(K)@5; iTRAQ8plex(K)@9; No iTRAQ8plex(K)@10	missed K-V@5; missed K-K@9	537.601	0.0123434	2146.38	4	17						SDIDEIVLVGGSTR	99	iTRAQ8plex@N-term		588.991	-0.00464867	1763.95	3	17
					IEIESFYEGEDFSETLTR	99	iTRAQ8plex@N-term		823.42	-0.952165	2467.24	3	23						SDIDEIVLVGGSTR	99	No iTRAQ8plex@N-term		730.872	-0.0214705	1459.73	2	23
					IEWLESHQDADIE	99	iTRAQ8plex@N-term; Dehydrated(E)@13	cleaved E-D@C-term	624.32	0.0339809	1869.94	3	19						SDIDEIVLVGGSTR	99	No iTRAQ8plex@N-term		730.876	-0.0142678	1459.74	2	22
					IEWLESHQDADIEDFK	99	No iTRAQ8plex@N-term; iTRAQ8plex(K)@16		760.389	0.0393625	2278.15	3	17						SQIFSTASDNQPTVTIK	99	iTRAQ8plex@N-term; No iTRAQ8plex(K)@17		714.394	0.0277648	2140.16	3	23
					IEWLESHQDADIEDFKAK	99	iTRAQ8plex@N-term; iTRAQ8plex(K)@16; No iTRAQ8plex(K)@18	missed K-A@16	696.361	-0.0264619	2781.42	4	31						SQIFSTASDNQPTVTIK	99	iTRAQ8plex@N-term; No iTRAQ8plex(K)@17		714.396	0.0340855	2140.17	3	21
					IINEPTAAAIAY	99	iTRAQ8plex@N-term	cleaved Y-G@C-term	775.934	-0.0118349	1549.85	2	16						TFAPEEISAMVLTK	99	iTRAQ8plex@N-term; No iTRAQ8plex(K)@14		920.963	-0.0841483	1839.91	2	24
					IINEPTAAAIAYGLDK	99	No iTRAQ8plex@N-term; No iTRAQ8plex(K)@16		830.457	0.0105262	1658.9	2	22						TFAPEEISAMVLTK	99	iTRAQ8plex@N-term; No iTRAQ8plex(K)@14		920.977	-0.0570454	1839.94	2	24
					IINEPTAAAIAYGLDKR	99	No iTRAQ8plex@N-term; iTRAQ8plex(K)@16	missed K-R@16	707.405	-0.00207928	2119.19	3	17						TFAPEEISAMVLTK	99	iTRAQ8plex@N-term; iTRAQ8plex(K)@14		1073.09	-0.0305413	2144.17	2	22
					IPKIQQLVKEFFNGKEPSR	99	No iTRAQ8plex@N-term; iTRAQ8plex(K)@3; iTRAQ8plex(K)@9; iTRAQ8plex(K)@15	missed K-I@3; missed K-E@9; missed K-E@15	793.473	-0.0129288	3169.86	4	22						TFAPEEISAMVLTK	99	iTRAQ8plex@N-term; iTRAQ8plex(K)@14		715.714	-0.079744	2144.12	3	21
					IQQLVKEFFNGKEPSR	99	No iTRAQ8plex@N-term; iTRAQ8plex(K)@6; iTRAQ8plex(K)@12	missed K-E@6; missed K-E@12	843.493	0.0206734	2527.46	3	21						TFAPEEISAMVLTK	99	iTRAQ8plex@N-term; iTRAQ8plex(K)@14		715.374	-1.10178	2143.1	3	19
					ITITNDQNR	99	iTRAQ8plex@N-term		689.902	0.0384148	1377.79	2	14						TFAPEEISAMVLTK	99	iTRAQ8plex@N-term; iTRAQ8plex(K)@14		715.375	-1.09756	2143.1	3	19
					ITPSYVAFTPEGER	99	iTRAQ8plex@N-term		936.002	0.0108001	1869.99	2	21						TFAPEEISAMVLTK	99	iTRAQ8plex@N-term; iTRAQ8plex(K)@14		715.394	-1.04043	2143.16	3	18
					KKELEEIVQPIISK	99	iTRAQ8plex@N-term; iTRAQ8plex(K)@1; No iTRAQ8plex(K)@2; iTRAQ8plex(K)@14	missed K-K@1; missed K-E@2	642.399	-0.02069	2565.57	4	17						VEIIANDQGNR	99	No iTRAQ8plex@N-term		614.832	0.0287847	1227.65	2	13
					KSDIDEIVLVGGSTR	99	iTRAQ8plex@N-term; No iTRAQ8plex(K)@1	missed K-S@1	631.685	-0.0200201	1892.03	3	21						VTHAVVTVPAYFNDAQR	99	iTRAQ8plex@N-term		731.393	-0.0136186	2191.16	3	24
					KVTHAVVTVPAYFNDAQR	99	iTRAQ8plex@N-term; iTRAQ8plex(K)@1	missed K-V@1	875.503	0.0175134	2623.49	3	25	4	sp|Q15149|PLEC_HUMAN	Plectin OS=Homo sapiens GN=PLEC PE=1 SV=3	9.394	39	AALAHSEEVTASQVAATK	99	iTRAQ8plex@N-term; iTRAQ8plex(K)@18		598.841	0.0121962	2391.33	4	12
					LIGDAAK	99	iTRAQ8plex@N-term; iTRAQ8plex(K)@7		648.426	0.0308229	1294.84	2	12						AEMEVLLASK	99	iTRAQ8plex@N-term; iTRAQ8plex(K)@10		566.999	-0.0108256	1697.97	3	13
					LYGSAGPPPTGEEDTAEK	99	iTRAQ8plex@N-term; iTRAQ8plex(K)@18		809.778	0.0697777	2426.31	3	25						AGTLSITEFADMLSGNAGGFR	99	iTRAQ8plex@N-term		807.076	-0.00887138	2418.21	3	28
					LYGSAGPPPTGEEDTAEKDEL	99	iTRAQ8plex@N-term; No iTRAQ8plex(K)@18	missed K-D@18	827.396	-0.0256529	2479.17	3	32						ALQALEELR	99	iTRAQ8plex@N-term		673.891	-0.0190196	1345.77	2	16
					MKETAEAYLGKK	99	iTRAQ8plex@N-term; iTRAQ8plex(K)@2; iTRAQ8plex(K)@11; iTRAQ8plex(K)@12	missed K-E@2; missed K-K@11	646.89	-1.00344	2583.53	4	19						AQVEQELTTLR	99	iTRAQ8plex@N-term		796.429	-0.0443798	1590.84	2	14
					NELESYAYSLK	99	iTRAQ8plex@N-term; No iTRAQ8plex(K)@11		810.924	-0.000910241	1619.83	2	20						CRPDQLTGLSLLPLSEK	99	iTRAQ8plex@N-term; Methylthio(C)@1; iTRAQ8plex(K)@17		631.86	0.00776724	2523.41	4	16
					NELESYAYSLKNQIGDK	99	iTRAQ8plex@N-term; iTRAQ8plex(K)@11; iTRAQ8plex(K)@17	missed K-N@11	577.924	1.00878	2884.58	5	15						DALDGPAAEAEPEHSFDGLR	99	No iTRAQ8plex@N-term		699.662	0.0198291	2095.96	3	21
					NQLTSNPENTVFDAK	99	iTRAQ8plex@N-term; No iTRAQ8plex(K)@15		991.516	0.0107239	1981.02	2	26						DALDGPAAEAEPEHSFDGLRR	99	iTRAQ8plex@N-term	missed R-R@20	640.079	0.0350826	2556.29	4	21
					NQLTSNPENTVFDAKR	99	iTRAQ8plex@N-term; iTRAQ8plex(K)@15	missed K-R@15	814.794	0.0484712	2441.36	3	19						DLLPSDMAVALLEAQAGTGHIIDPATSAR	99	iTRAQ8plex@N-term		1079.91	0.0202314	3236.72	3	29
					PENTVFDAK	99	No iTRAQ8plex@N-term; iTRAQ8plex(K)@9	cleaved N-P@N-term	662.857	0.00267766	1323.7	2	15						EQELQQTLQQEQSVLDQLR	99	iTRAQ8plex@N-term		873.136	0.0199561	2616.39	3	24
					SDIDEIVLVGGSTR	99	iTRAQ8plex@N-term		882.952	-0.0679101	1763.89	2	22						EQLRQEQALLEEIER	99	iTRAQ8plex@N-term	missed R-Q@4	730.06	-0.021445	2187.16	3	20
					SQIFSTASDNQPTVTIK	99	iTRAQ8plex@N-term; No iTRAQ8plex(K)@17		1071.09	0.0362299	2140.17	2	25						EQMAQQLAEETQGFQR	99	iTRAQ8plex@N-term		733.362	-0.0107581	2197.06	3	21
					TFAPEEISAMVLTK	99	No iTRAQ8plex@N-term; No iTRAQ8plex(K)@14		768.902	-0.0010164	1535.79	2	19						ESADPLGAWLQDAR	99	iTRAQ8plex@N-term		916.976	0.00014523	1831.94	2	23
					TKPYIQVDIGGGQTK	99	iTRAQ8plex@N-term; iTRAQ8plex(K)@2; iTRAQ8plex(K)@15		630.142	0.0673863	2516.54	4	18						GFFDPNTEENLTYLQLMER	99	iTRAQ8plex@N-term		874.464	0.0905398	2620.37	3	23
					TWNDPSVQQDIK	99	iTRAQ8plex@N-term; No iTRAQ8plex(K)@12		867.972	0.0414097	1733.93	2	21						GFFDPNTHENLTYLQLLER	99	iTRAQ8plex@N-term		871.112	-0.0235927	2610.31	3	26
					VEIIANDQGNR	99	iTRAQ8plex@N-term		766.936	0.0315812	1531.86	2	17						LEDLLQDAQDEK	99	iTRAQ8plex@N-term; No iTRAQ8plex(K)@12		860.949	-0.000545283	1719.88	2	22
					VLEDSDLKKSDIDEIVLVGGSTR	99	iTRAQ8plex@N-term; iTRAQ8plex(K)@8; No iTRAQ8plex(K)@9	missed K-K@8; missed K-S@9	774.936	-0.00368313	3095.71	4	27						LEQLFQDEVAK	99	iTRAQ8plex@N-term; No iTRAQ8plex(K)@11		812.441	-0.014527	1622.87	2	19
					VTHAVVTVPAYFNDAQR	99	iTRAQ8plex@N-term		731.026	-1.11192	2190.06	3	21						LGFHLPLEVAYQR	99	iTRAQ8plex@N-term		616.352	-0.00610362	1846.03	3	15
					VYEGERPLTK	99	iTRAQ8plex@N-term; No iTRAQ8plex(K)@10		499.3	0.0438937	1494.88	3	14						LISLFQAMK	99	iTRAQ8plex@N-term; No iTRAQ8plex(K)@9		677.902	-0.00947963	1353.79	2	16
					MKETAEAYLGK	98.81	iTRAQ8plex@N-term; iTRAQ8plex(K)@2; iTRAQ8plex(K)@11	missed K-E@2	539.068	0.00879842	2152.24	4	12						LQEAGILSAEELQR	99	iTRAQ8plex@N-term		621.016	-0.000711515	1860.03	3	17
					KELEEIVQPIISK	99	iTRAQ8plex@N-term; iTRAQ8plex(K)@1; iTRAQ8plex(K)@13	missed K-E@1	610.618	0.950904	2438.44	4	16						LVGPAQPSH	99	iTRAQ8plex@N-term	cleaved Q-L@N-term; cleaved H-W@C-term	605.367	0.0376611	1208.72	2	12
					MVNDAEK	98.54	iTRAQ8plex@N-term; iTRAQ8plex(K)@7		707.902	0.0152801	1413.79	2	12						QEQALLEEIER	99	iTRAQ8plex@N-term		831.446	-0.0157729	1660.88	2	18
					PTAAAIAYGLDKR	99	No iTRAQ8plex@N-term; iTRAQ8plex(K)@12	cleaved E-P@N-term; missed K-R@12	550.989	0.00495535	1649.95	3	17						QLLEEELAR	99	iTRAQ8plex@N-term		702.894	-0.0202161	1403.77	2	14
					LTPEEIER	96.04	iTRAQ8plex@N-term		645.872	0.0156387	1289.73	2	11						QVEEEILALK	99	iTRAQ8plex@N-term; iTRAQ8plex(K)@10		594.028	0.00152249	1779.06	3	12
					PAYFNDAQR	99	No iTRAQ8plex@N-term	cleaved V-P@N-term	541.263	0.0132448	1080.51	2	13						SIQEELQQLR	99	iTRAQ8plex@N-term		774.426	-0.0249855	1546.84	2	17
					ITITNDQ	96.39	iTRAQ8plex@N-term	cleaved Q-N@C-term	554.842	0.0619678	1107.67	2	11						SLAAEEEAAR	99	iTRAQ8plex@N-term		675.873	0.0226064	1349.73	2	14
					EFFNGKEPSR	99	iTRAQ8plex@N-term; No iTRAQ8plex(K)@6	missed K-E@6	505.622	0.062047	1513.85	3	14						SLVPAAELLESR	99	iTRAQ8plex@N-term		794.451	-1.02606	1586.89	2	15
					APEEISAMVLTK	99	iTRAQ8plex@N-term; Carboxy(E)@3; iTRAQ8plex(K)@12	cleaved F-A@N-term	971.025	-0.0386897	1940.04	2	14						SQVEEELFSVR	99	iTRAQ8plex@N-term		813.93	-0.010632	1625.85	2	18
					IEWLESHQDADI	96.41	iTRAQ8plex@N-term; Dehydrated(D)@11	cleaved I-E@C-term	581.303	0.0243662	1740.89	3	13						TQLASWSDPTEETGPVAGILDTETLEK	99	iTRAQ8plex@N-term; iTRAQ8plex(K)@27		1166.28	0.0110372	3495.82	3	27
					VLEDSDLK	95.24	iTRAQ8plex@N-term; No iTRAQ8plex(K)@8		611.847	0.00291284	1221.68	2	13						VLALPEPSPAAPTLR	99	iTRAQ8plex@N-term		918.544	-0.00950316	1835.07	2	17
					AKFEELNMDLFR	99	iTRAQ8plex@N-term; iTRAQ8plex(K)@2	missed K-F@2	707.709	-0.0501691	2120.1	3	20						VTLVQTLEIQR	99	iTRAQ8plex@N-term		802.477	-0.0210648	1602.94	2	18
					AKFEELNMDLFR	99	iTRAQ8plex@N-term; iTRAQ8plex(K)@2	missed K-F@2	531.047	0.00541939	2120.16	4	14						EQAELEAAR	99	Delta:H(2)C(2)@N-term		521.782	0.040201	1041.55	2	11
					AKFEELNMDLFR	99	No iTRAQ8plex@N-term; No iTRAQ8plex(K)@2	missed K-F@2	504.927	0.0157251	1511.76	3	17						LAEVEAALEK	99	iTRAQ8plex@N-term; No iTRAQ8plex(K)@10		688.897	-0.00770288	1375.78	2	14
					AKFEELNMDLFR	99	No iTRAQ8plex@N-term; iTRAQ8plex(K)@2	missed K-F@2	606.327	0.00840931	1815.96	3	17						ALQALEELR	99	iTRAQ8plex@N-term		673.895	-0.0125496	1345.77	2	16
					AKFEELNMDLFR	99	iTRAQ8plex@N-term; iTRAQ8plex(K)@2	missed K-F@2	707.701	-0.073583	2120.08	3	21						CRPDQLTGLSLLPLSEK	99	iTRAQ8plex@N-term; Methylthio(C)@1; No iTRAQ8plex(K)@17		740.737	-0.00715609	2219.19	3	26
					AKFEELNMDLFR	99	iTRAQ8plex@N-term; iTRAQ8plex(K)@2	missed K-F@2	707.709	-0.0505354	2120.1	3	12						DALDGPAAEAEPEHSFDGLR	99	iTRAQ8plex@N-term		801.055	-0.00789635	2400.14	3	31
					AKFEELNMDLFR	99	No iTRAQ8plex@N-term; iTRAQ8plex(K)@2	missed K-F@2	606.342	0.0544929	1816	3	16						DALDGPAAEAEPEHSFDGLRR	99	iTRAQ8plex@N-term	missed R-R@20	640.079	0.0350826	2556.29	4	20
					AKFEELNMDLFR	99	No iTRAQ8plex@N-term; iTRAQ8plex(K)@2	missed K-F@2	606.342	0.0544929	1816	3	14						DALDGPAAEAEPEHSFDGLRR	99	iTRAQ8plex@N-term	missed R-R@20	640.079	0.0350826	2556.29	4	22
					AKFEELNMDLFR	99	No iTRAQ8plex@N-term; iTRAQ8plex(K)@2	missed K-F@2	606.342	0.0544929	1816	3	13						EQMAQQLAEETQGFQR	99	iTRAQ8plex@N-term		733.367	0.00627161	2197.08	3	22
					DIDEIVLVGGSTR	99	iTRAQ8plex@N-term	cleaved S-D@N-term	839.457	-0.0261691	1676.9	2	17						GFFDPNTEENLTYLQLMER	99	iTRAQ8plex@N-term		874.467	0.101527	2620.38	3	21
					DIDEIVLVGGSTR	99	iTRAQ8plex@N-term	cleaved S-D@N-term	559.982	-2.59e-05	1676.93	3	14						GFFDPNTHENLTYLQLLER	99	iTRAQ8plex@N-term		870.536	-1.75213	2608.59	3	20
					DNHLLGTFDLTGIPPAPR	99	No iTRAQ8plex@N-term		645.34	-0.00863815	1933	3	17						LEQLFQDEVAK	99	iTRAQ8plex@N-term; iTRAQ8plex(K)@11		643.369	-0.00362492	1927.08	3	15
					DNHLLGTFDLTGIPPAPR	99	No iTRAQ8plex@N-term		645.336	-0.0188935	1932.99	3	21						QEQALLEEIER	99	Gln->pyro-Glu@N-term		670.838	-0.000453096	1339.66	2	13
					DNHLLGTFDLTGIPPAPR	99	No iTRAQ8plex@N-term		645.336	-0.0199922	1932.99	3	21						QVEEEILALK	99	iTRAQ8plex@N-term; No iTRAQ8plex(K)@10		738.422	-0.02511	1474.83	2	17
					DNHLLGTFDLTGIPPAPR	99	No iTRAQ8plex@N-term		645.343	0.00106776	1933.01	3	18						QVEEEILALK	99	iTRAQ8plex@N-term; No iTRAQ8plex(K)@10		738.422	-0.0255984	1474.83	2	17
					DNHLLGTFDLTGIPPAPR	99	iTRAQ8plex@N-term		746.413	-0.994449	2236.22	3	26						QVEEEILALK	99	Gln->pyro-Glu@N-term; iTRAQ8plex(K)@10		729.922	0.00104194	1457.83	2	12
					DNHLLGTFDLTGIPPAPR	99	iTRAQ8plex@N-term		746.744	-0.00152688	2237.21	3	29						QVEEEILALK	99	Gln->pyro-Glu@N-term; iTRAQ8plex(K)@10		729.92	-0.00384127	1457.82	2	12
					DNHLLGTFDLTGIPPAPR	99	iTRAQ8plex@N-term		746.742	-0.00573883	2237.21	3	27	5	sp|P14625|ENPL_HUMAN	Endoplasmin OS=Homo sapiens GN=HSP90B1 PE=1 SV=1	38.73	58	EAESSPFVER	99	iTRAQ8plex@N-term		727.887	0.0237846	1453.76	2	15
					DNHLLGTFDLTGIPPAPR	99	iTRAQ8plex@N-term		747.079	1.0044	2238.22	3	16						EAVEKEFEPLLNWMK	99	iTRAQ8plex@N-term; iTRAQ8plex(K)@5; No iTRAQ8plex(K)@15	missed K-E@5	824.446	-0.0220509	2470.32	3	25
					DNHLLGTFDLTGIPPAPR	99	iTRAQ8plex@N-term		746.734	-0.0306112	2237.18	3	29						EEASDYLELDTIK	99	iTRAQ8plex@N-term; No iTRAQ8plex(K)@13		915.466	-0.00767198	1828.92	2	24
					DNHLLGTFDLTGIPPAPR	99	iTRAQ8plex@N-term		746.721	-0.0696179	2237.14	3	30						EEEAIQLDGLNASQIR	99	Glu->pyro-Glu@N-term		884.448	0.00151097	1766.88	2	23
					DNHLLGTFDLTGIPPAPR	99	iTRAQ8plex@N-term		560.312	0.00885537	2237.22	4	17						EESDDEAAVEEEEEEK	99	iTRAQ8plex@N-term; iTRAQ8plex(K)@16		825.758	0.124932	2474.25	3	20
					DNHLLGTFDLTGIPPAPR	99	iTRAQ8plex@N-term		560.312	0.00885537	2237.22	4	19						EFEPLLNWMK	99	iTRAQ8plex@N-term; iTRAQ8plex(K)@10		639.007	-0.0530579	1914	3	17
					DNHLLGTFDLTGIPPAPR	99	iTRAQ8plex@N-term		746.722	-0.0657721	2237.15	3	31						FQNVAK	99	iTRAQ8plex@N-term; iTRAQ8plex(K)@6		657.902	-0.00154494	1313.79	2	10
					DNHLLGTFDLTGIPPAPR	99	iTRAQ8plex@N-term		746.724	-0.0597288	2237.15	3	31						FQSSHHPTDIT	99	iTRAQ8plex@N-term; Dehydrated(T)@11	cleaved T-S@C-term	519.274	0.0265014	1554.8	3	13
					DNHLLGTFDLTGIPPAPR	99	iTRAQ8plex@N-term		746.73	-0.0421484	2237.17	3	27						FQSSHHPTDITSLDQYVER	99	iTRAQ8plex@N-term; Dehydrated(S)@12		637.335	0.0608073	2545.31	4	17
					DNHLLGTFDLTGIPPAPR	99	iTRAQ8plex@N-term		746.739	-0.0146789	2237.2	3	28						GVVDSDDLPLNVSR	99	iTRAQ8plex@N-term		895.477	-0.0125554	1788.94	2	20
					DNHLLGTFDLTGIPPAPR	99	No iTRAQ8plex@N-term		645.359	0.0497775	1933.06	3	16						IADDKYNDTFWK	99	iTRAQ8plex@N-term; No iTRAQ8plex(K)@5; iTRAQ8plex(K)@12	missed K-Y@5	708.71	-0.00736075	2123.11	3	18
					DNHLLGTFDLTGIPPAPR	99	No iTRAQ8plex@N-term		645.359	0.0492281	1933.05	3	15						IYFMAGSSR	99	iTRAQ8plex@N-term		668.365	0.020031	1334.72	2	11
					DNHLLGTFDLTGIPPAPR	99	iTRAQ8plex@N-term		746.08	-1.99177	2235.22	3	16						KYSQFINFPIYVWSSK	99	iTRAQ8plex@N-term; iTRAQ8plex(K)@1; No iTRAQ8plex(K)@16	missed K-Y@1	872.491	0.0106822	2614.45	3	25
					EFFNGKEPSR	99	iTRAQ8plex@N-term; iTRAQ8plex(K)@6	missed K-E@6	607.022	0.0556686	1818.04	3	12						LISLTDENALSGNEELTVK	99	iTRAQ8plex@N-term; iTRAQ8plex(K)@19		885.485	-0.0292063	2653.43	3	21
					ELEEIVQPIISK	99	Glu->pyro-Glu@N-term; iTRAQ8plex(K)@12		842.48	-0.0305872	1682.95	2	19						LTESPCALVASQYGWSGNMER	99	iTRAQ8plex@N-term; Methylthio(C)@6		883.743	-0.0267236	2648.21	3	25
					ELEEIVQPIISK	99	No iTRAQ8plex@N-term; iTRAQ8plex(K)@12		851.481	-0.0400821	1700.95	2	17						MMKLIINSLYKNKEIFLR	99	No iTRAQ8plex@N-term; iTRAQ8plex(K)@3; iTRAQ8plex(K)@11; iTRAQ8plex(K)@13	missed K-L@3; missed K-N@11; missed K-E@13	792.481	0.00579387	3165.9	4	18
					ELEEIVQPIISK	99	No iTRAQ8plex@N-term; iTRAQ8plex(K)@12		851.49	-0.0209144	1700.97	2	20						TFEINPR	99	iTRAQ8plex@N-term		590.836	0.00257527	1179.66	2	10
					ELEEIVQPIISK	99	Delta:H(4)C(2)@N-term; iTRAQ8plex(K)@12		865.498	-0.0372328	1728.98	2	17						TVWDWELMNDIKPIWQRPSK	99	iTRAQ8plex@N-term; iTRAQ8plex(K)@12; iTRAQ8plex(K)@20		691.762	-0.125052	3453.78	5	14
					ELEEIVQPIISK	99	Acetyl@N-term; iTRAQ8plex(K)@12		872.51	0.00900145	1743.01	2	18						VFITDDFHDMMPK	99	iTRAQ8plex@N-term; No iTRAQ8plex(K)@13		633.984	0.00843106	1898.93	3	22
					ELEEIVQPIISK	99	iTRAQ8plex@N-term; No iTRAQ8plex(K)@12		851.455	-0.0906043	1700.9	2	21						YSQFINFPIYVWSSK	99	iTRAQ8plex@N-term; iTRAQ8plex(K)@15		829.784	-0.0140647	2486.33	3	16
					ELEEIVQPIISK	99	iTRAQ8plex@N-term; No iTRAQ8plex(K)@12		851.484	-0.0331012	1700.95	2	21						TDDEVVQR	98.39	iTRAQ8plex@N-term		633.335	-0.000599377	1264.66	2	13
					ELEEIVQPIISK	99	Glu->pyro-Glu@N-term; No iTRAQ8plex(K)@12		690.391	-0.00399497	1378.77	2	19						AVVSQR	97.69	iTRAQ8plex@N-term		482.297	-0.00131049	962.58	2	9
					ELEEIVQPIISK	99	Glu->pyro-Glu@N-term; No iTRAQ8plex(K)@12		690.39	-0.00521584	1378.77	2	19						DDEVDVDGTVEEDLGK	99	iTRAQ8plex@N-term; iTRAQ8plex(K)@16	cleaved A-D@N-term	781.723	-0.0116422	2342.15	3	17
					ELEEIVQPIISK	99	iTRAQ8plex@N-term; iTRAQ8plex(K)@12		669.044	-1.08039	2004.11	3	16						EFEPLLNWM	96.89	iTRAQ8plex@N-term	cleaved M-K@C-term	741.891	0.0147999	1481.77	2	13
					ELEEIVQPIISK	99	iTRAQ8plex@N-term; iTRAQ8plex(K)@12		669.045	-1.07966	2004.11	3	17						TETVEEPMEEEEAAK	99	iTRAQ8plex@N-term; Trimethyl(A)@14; iTRAQ8plex(K)@15		791.406	0.00350717	2371.2	3	18
					ELEEIVQPIISK	99	Glu->pyro-Glu@N-term; No iTRAQ8plex(K)@12		690.39	-0.0055821	1378.77	2	16						EEEAIQLDGLNA	95.48	iTRAQ8plex@N-term; Dehydrated(D)@8	cleaved A-S@C-term	794.417	0.0100428	1586.82	2	13
					ELEEIVQPIISK	99	iTRAQ8plex@N-term; iTRAQ8plex(K)@12		669.392	-0.0374593	2005.15	3	17						DDEVDVDGTVEEDLGK	99	iTRAQ8plex@N-term; Dehydrated(D)@7; iTRAQ8plex(K)@16	cleaved A-D@N-term	775.721	-0.00669471	2324.14	3	17
					ELEEIVQPIISK	99	iTRAQ8plex@N-term; iTRAQ8plex(K)@12		669.373	-0.0953286	2005.1	3	18						EEASDYLELDTIK	99	iTRAQ8plex@N-term; iTRAQ8plex(K)@13		712.043	-0.0218071	2133.11	3	18
					ELEEIVQPIISK	99	iTRAQ8plex@N-term; iTRAQ8plex(K)@12		1003.58	-0.0487307	2005.14	2	22						EEEAIQLDGLNASQIR	99	iTRAQ8plex@N-term		697.369	-0.0102064	2089.09	3	20
					ELEEIVQPIISK	99	iTRAQ8plex@N-term; iTRAQ8plex(K)@12		502.31	0.0184843	2005.21	4	17						EEEAIQLDGLNASQIR	99	No iTRAQ8plex@N-term		893.445	-0.0149147	1784.88	2	23
					ELEEIVQPIISK	99	iTRAQ8plex@N-term; iTRAQ8plex(K)@12		669.397	-0.0239076	2005.17	3	16						EEEAIQLDGLNASQIR	99	No iTRAQ8plex@N-term		893.443	-0.0196758	1784.87	2	25
					ELEEIVQPIISK	99	Glu->pyro-Glu@N-term; iTRAQ8plex(K)@12		842.492	-0.0064759	1682.97	2	16						EEEAIQLDGLNASQIR	99	No iTRAQ8plex@N-term		893.443	-0.0196758	1784.87	2	27
					ELEEIVQPIISK	99	Glu->pyro-Glu@N-term; iTRAQ8plex(K)@12		842.489	-0.0124582	1682.96	2	18						EEEAIQLDGLNASQIR	99	No iTRAQ8plex@N-term; Deamidated(N)@11		893.944	-0.000435717	1785.87	2	26
					ELEEIVQPIISK	99	No iTRAQ8plex@N-term; No iTRAQ8plex(K)@12		699.383	-0.0309359	1396.75	2	15						EEEAIQLDGLNASQIR	99	No iTRAQ8plex@N-term; Deamidated(N)@11		893.944	-0.000435717	1785.87	2	15
					ELEEIVQPIISK	99	No iTRAQ8plex@N-term; No iTRAQ8plex(K)@12		699.382	-0.0315464	1396.75	2	15						EEEAIQLDGLNASQIR	99	No iTRAQ8plex@N-term		893.446	-0.0134497	1784.88	2	23
					ELEEIVQPIISK	99	iTRAQ8plex@N-term; Acetyl(S)@11; iTRAQ8plex(K)@12		683.395	-0.0384544	2047.16	3	16						EEEAIQLDGLNASQIR	99	iTRAQ8plex@N-term		1045.53	-0.0564603	2089.04	2	26
					ELEEIVQPIISK	99	iTRAQ8plex@N-term; No iTRAQ8plex(K)@12		851.477	-0.0479959	1700.94	2	20						EEEAIQLDGLNASQIR	99	iTRAQ8plex@N-term		1045.53	-0.0459613	2089.05	2	30
					ELEEIVQPIISK	99	iTRAQ8plex@N-term; iTRAQ8plex(S)@11; iTRAQ8plex(K)@12		578.352	-0.0165385	2309.38	4	13						EEEAIQLDGLNASQIR	99	iTRAQ8plex@N-term; Ammonia-loss(N)@11		691.7	0.00923512	2072.08	3	15
					ELEEIVQPIISK	99	iTRAQ8plex@N-term; iTRAQ8plex(K)@12		669.394	-0.0334304	2005.16	3	14						EEEAIQLDGLNASQIR	99	iTRAQ8plex@N-term; Ammonia-loss(N)@11		691.701	0.0119819	2072.08	3	17
					ELEEIVQPIISK	98.92	iTRAQ8plex@N-term; Acetyl(S)@11; iTRAQ8plex(K)@12		683.416	0.0239929	2047.23	3	14						EEEAIQLDGLNASQIR	99	iTRAQ8plex@N-term; Deamidated(N)@11		1046.06	0.0216231	2090.1	2	19
					FEELNMDLFR	99	iTRAQ8plex@N-term		809.405	-0.0218603	1616.8	2	18						EEEAIQLDGLNASQIR	99	iTRAQ8plex@N-term		1045.54	-0.0261843	2089.07	2	25
					FEELNMDLFR	99	iTRAQ8plex@N-term		809.399	-0.0338248	1616.78	2	18						EEEAIQLDGLNASQIR	99	iTRAQ8plex@N-term; Deamidated(N)@11		1046.05	0.00306691	2090.08	2	24
					FEELNMDLFR	99	iTRAQ8plex@N-term		540.295	1.04446	1617.86	3	13						EEEAIQLDGLNASQIR	99	No iTRAQ8plex@N-term; Dehydrated(D)@8		884.449	0.00284974	1766.88	2	18
					FEELNMDLFR	99	iTRAQ8plex@N-term		809.42	0.00746565	1616.83	2	17						EEEAIQLDGLNASQIR	99	iTRAQ8plex@N-term; Dehydrated(D)@8		1036.53	-0.0351656	2071.05	2	21
					FEELNMDLFR	99	iTRAQ8plex@N-term		809.409	-0.0135332	1616.8	2	17						EEEAIQLDGLNASQIR	99	Glu->pyro-Glu@N-term		884.447	-0.000812689	1766.88	2	21
					FEELNMDLFR	99	No iTRAQ8plex@N-term		657.305	-0.0169132	1312.6	2	12						EEEAIQLDGLNASQIR	99	Acetyl@N-term		914.458	0.000533368	1826.9	2	23
					FEELNMDLFR	99	No iTRAQ8plex@N-term		657.316	0.00482597	1312.62	2	13						EFEPLLNWMK	99	iTRAQ8plex@N-term; iTRAQ8plex(K)@10		639.021	-0.0129531	1914.04	3	14
					FLPFKVVEK	99	iTRAQ8plex@N-term; iTRAQ8plex(K)@5; iTRAQ8plex(K)@9	missed K-V@5	505.579	0.0155446	2018.29	4	13						EFEPLLNWMK	99	iTRAQ8plex@N-term; iTRAQ8plex(K)@10		639.024	-0.00452929	1914.05	3	15
					FLPFKVVEK	99	iTRAQ8plex@N-term; iTRAQ8plex(K)@5; iTRAQ8plex(K)@9	missed K-V@5	505.579	0.0155446	2018.29	4	13						EFEPLLNWMK	99	Glu->pyro-Glu@N-term; iTRAQ8plex(K)@10		796.923	-0.00582949	1591.83	2	12
					FLPFKVVEK	99	iTRAQ8plex@N-term; iTRAQ8plex(K)@5; iTRAQ8plex(K)@9	missed K-V@5	673.411	-1.05804	2017.21	3	14						EFEPLLNWMK	99	Glu->pyro-Glu@N-term; iTRAQ8plex(K)@10		796.922	-0.00888168	1591.83	2	14
					FLPFKVVEK	99	iTRAQ8plex@N-term; iTRAQ8plex(K)@5; No iTRAQ8plex(K)@9	missed K-V@5	572.367	0.0153803	1714.08	3	15						EFEPLLNWMK	99	Glu->pyro-Glu@N-term; No iTRAQ8plex(K)@10		644.82	-0.00623441	1287.63	2	15
					FLPFKVVEK	99	iTRAQ8plex@N-term; iTRAQ8plex(K)@5; No iTRAQ8plex(K)@9	missed K-V@5	572.339	-0.0691416	1714	3	14						EFEPLLNWMK	99	iTRAQ8plex@N-term; Oxidation(M)@9; iTRAQ8plex(K)@10		644.354	-0.00944073	1930.04	3	16
					FLPFKVVEK	99	iTRAQ8plex@N-term; iTRAQ8plex(K)@5; No iTRAQ8plex(K)@9	missed K-V@5	572.357	-0.016049	1714.05	3	16						EFEPLLNWMK	99	No iTRAQ8plex@N-term; iTRAQ8plex(K)@10		805.923	-0.0170398	1609.83	2	15
					FLPFKVVEK	99	iTRAQ8plex@N-term; No iTRAQ8plex(K)@5; iTRAQ8plex(K)@9	missed K-V@5	572.355	-0.0220923	1714.04	3	16						EFEPLLNWMK	99	Acetyl@N-term; iTRAQ8plex(K)@10		826.943	0.0124149	1651.87	2	15
					FLPFKVVEK	95.45	iTRAQ8plex@N-term; iTRAQ8plex(K)@5; No iTRAQ8plex(K)@9	missed K-V@5	572.359	-0.00972345	1714.05	3	12						EFEPLLNWMK	99	iTRAQ8plex@N-term; Ammonia-loss(N)@7; iTRAQ8plex(K)@10		633.348	-0.00549387	1897.02	3	15
					FLPFKVVEKK	99	iTRAQ8plex@N-term; iTRAQ8plex(K)@5; iTRAQ8plex(K)@9; iTRAQ8plex(K)@10	missed K-V@5; missed K-K@9	613.391	-1.03396	2449.54	4	14						EFEPLLNWMK	99	iTRAQ8plex@N-term; Ammonia-loss(N)@7; iTRAQ8plex(K)@10		633.348	-0.00347947	1897.02	3	14
					FLPFKVVEKK	99	iTRAQ8plex@N-term; iTRAQ8plex(K)@5; iTRAQ8plex(K)@9; iTRAQ8plex(K)@10	missed K-V@5; missed K-K@9	613.391	-1.03396	2449.54	4	16						EFEPLLNWMK	98.68	iTRAQ8plex@N-term; No iTRAQ8plex(K)@10		805.9	-0.0619387	1609.79	2	16
					FLPFKVVEKK	99	iTRAQ8plex@N-term; iTRAQ8plex(K)@5; iTRAQ8plex(K)@9; iTRAQ8plex(K)@10	missed K-V@5; missed K-K@9	491.129	0.0373764	2450.61	5	14						ELISNASDALDK	99	iTRAQ8plex@N-term; iTRAQ8plex(K)@12		628.659	-0.0898673	1882.96	3	20
					FLPFKVVEKK	99	iTRAQ8plex@N-term; iTRAQ8plex(K)@5; iTRAQ8plex(K)@9; No iTRAQ8plex(K)@10	missed K-V@5; missed K-K@9	537.601	0.0123434	2146.38	4	14						ELISNASDALDK	99	iTRAQ8plex@N-term; iTRAQ8plex(K)@12		628.659	-0.0898673	1882.96	3	17
					FLPFKVVEKK	95.82	iTRAQ8plex@N-term; No iTRAQ8plex(K)@5; iTRAQ8plex(K)@9; iTRAQ8plex(K)@10	missed K-V@5; missed K-K@9	537.599	0.00178544	2146.37	4	13						ELISNASDALDK	99	iTRAQ8plex@N-term; iTRAQ8plex(K)@12		628.659	-0.0898673	1882.96	3	18
					IEIESFYEGEDFSETLTR	99	iTRAQ8plex@N-term		1235.11	0.0214905	2468.21	2	27						ELISNASDALDK	99	Glu->pyro-Glu@N-term; iTRAQ8plex(K)@12		781.414	-0.0167378	1560.81	2	16
					IEIESFYEGEDFSETLTR	99	iTRAQ8plex@N-term		823.73	-0.0225924	2468.17	3	25						ELISNASDALDK	99	Acetyl@N-term; iTRAQ8plex(K)@12		811.423	-0.0196622	1620.83	2	21
					IEWLESHQDADIE	99	iTRAQ8plex@N-term; Dehydrated(E)@13	cleaved E-D@C-term	624.313	0.0110895	1869.92	3	18						ELISNASDALDKIR	99	No iTRAQ8plex@N-term; iTRAQ8plex(K)@12	missed K-I@12	617.018	0.00451671	1848.03	3	14
					IEWLESHQDADIE	99	iTRAQ8plex@N-term; Dehydrated(E)@13	cleaved E-D@C-term	624.32	0.0339809	1869.94	3	18						FQSSHHPTDITSLDQYVER	99	iTRAQ8plex@N-term		641.823	0.000644353	2563.26	4	21
					IEWLESHQDADIEDFK	99	No iTRAQ8plex@N-term; No iTRAQ8plex(K)@16		658.977	0.00756559	1973.91	3	22						FQSSHHPTDITSLDQYVER	99	iTRAQ8plex@N-term		642.067	0.978479	2564.24	4	23
					IEWLESHQDADIEDFK	99	No iTRAQ8plex@N-term; No iTRAQ8plex(K)@16		658.974	0.000423488	1973.9	3	22						FQSSHHPTDITSLDQYVER	99	iTRAQ8plex@N-term		642.067	0.978479	2564.24	4	22
					IEWLESHQDADIEDFK	99	Acetyl@N-term; iTRAQ8plex(K)@16		774.391	0.0335038	2320.15	3	20						FQSSHHPTDITSLDQYVER	99	iTRAQ8plex@N-term		1281.65	-1.97712	2561.28	2	17
					IEWLESHQDADIEDFK	99	iTRAQ8plex@N-term; No iTRAQ8plex(K)@16		760.368	-0.0239313	2278.08	3	30						FQSSHHPTDITSLDQYVER	99	iTRAQ8plex@N-term		1281.65	-1.97712	2561.28	2	19
					IEWLESHQDADIEDFK	99	iTRAQ8plex@N-term; No iTRAQ8plex(K)@16		1140.06	-0.00807499	2278.1	2	29						FQSSHHPTDITSLDQYVER	99	iTRAQ8plex@N-term; Dehydrated(T)@11		637.341	0.0822928	2545.33	4	21
					IEWLESHQDADIEDFK	99	iTRAQ8plex@N-term; iTRAQ8plex(K)@16		861.449	-0.986716	2581.32	3	27						IADDKYNDTFWK	99	iTRAQ8plex@N-term; iTRAQ8plex(K)@5; iTRAQ8plex(K)@12	missed K-Y@5	810.116	0.00465273	2427.32	3	21
					IEWLESHQDADIEDFK	99	iTRAQ8plex@N-term; iTRAQ8plex(K)@16		646.321	-1.05698	2581.25	4	19						IYFMAGSSR	99	iTRAQ8plex@N-term		668.365	0.020031	1334.72	2	11
					IEWLESHQDADIEDFK	99	iTRAQ8plex@N-term; No iTRAQ8plex(K)@16		760.349	-0.0805187	2278.03	3	28						KYSQFINFPIYVWSSK	99	iTRAQ8plex@N-term; iTRAQ8plex(K)@1; iTRAQ8plex(K)@16	missed K-Y@1	730.161	-2.03054	2916.62	4	19
					IEWLESHQDADIEDFK	99	iTRAQ8plex@N-term; iTRAQ8plex(K)@16		646.82	0.941099	2583.25	4	18						KYSQFINFPIYVWSSK	98.08	iTRAQ8plex@N-term; iTRAQ8plex(K)@1; iTRAQ8plex(K)@16	missed K-Y@1	730.162	-2.02737	2916.62	4	14
					IEWLESHQDADIEDFK	99	iTRAQ8plex@N-term; iTRAQ8plex(K)@16		861.414	-1.09092	2581.22	3	24						LTESPCALVASQYGWSGNMER	99	No iTRAQ8plex@N-term; Methylthio(C)@6		1173.03	0.0107981	2344.04	2	33
					IEWLESHQDADIEDFK	99	iTRAQ8plex@N-term; iTRAQ8plex(K)@16		646.823	0.951599	2583.26	4	19						NLGTIAK	99	iTRAQ8plex@N-term; No iTRAQ8plex(K)@7		510.82	-0.00224422	1019.63	2	10
					IEWLESHQDADIEDFK	99	iTRAQ8plex@N-term; iTRAQ8plex(K)@16		646.318	-1.06748	2581.24	4	19						RVFITDDFHDMMPK	96.98	No iTRAQ8plex@N-term; No iTRAQ8plex(K)@14	missed R-V@1	584.637	0.072091	1750.89	3	14
					IEWLESHQDADIEDFK	99	iTRAQ8plex@N-term; No iTRAQ8plex(K)@16		760.377	0.00225644	2278.11	3	28						TVWDWELMNDIKPIWQRPSK	99	iTRAQ8plex@N-term; No iTRAQ8plex(K)@12; iTRAQ8plex(K)@20		788.437	0.0256461	3149.72	4	24
					IEWLESHQDADIEDFK	99	No iTRAQ8plex@N-term; No iTRAQ8plex(K)@16		658.982	0.024963	1973.93	3	16						TVWDWELMNDIKPIWQRPSK	99	iTRAQ8plex@N-term; iTRAQ8plex(K)@12; iTRAQ8plex(K)@20		864.692	0.838087	3454.74	4	21
					IEWLESHQDADIEDFK	99	iTRAQ8plex@N-term; iTRAQ8plex(K)@16		646.317	-1.07188	2581.24	4	17						TVWDWELMNDIKPIWQRPSK	99	iTRAQ8plex@N-term; iTRAQ8plex(K)@12; No iTRAQ8plex(K)@20		788.419	-0.0457619	3149.65	4	27
					IEWLESHQDADIEDFK	99	iTRAQ8plex@N-term; iTRAQ8plex(K)@16		646.579	-0.0246115	2582.29	4	19						YSQFINFPIYVWSSK	99	No iTRAQ8plex@N-term; No iTRAQ8plex(K)@15		939.978	0.0067477	1877.94	2	22
					IEWLESHQDADIEDFK	99	iTRAQ8plex@N-term; iTRAQ8plex(K)@16		646.579	-0.0248557	2582.29	4	17						YSQFINFPIYVWSSK	99	iTRAQ8plex@N-term; No iTRAQ8plex(K)@15		1092.08	0.000516935	2182.14	2	25
					IEWLESHQDADIEDFK	99	iTRAQ8plex@N-term; iTRAQ8plex(K)@16		1292.16	-0.0119697	2582.3	2	29	6	sp|P08670|VIME_HUMAN	Vimentin OS=Homo sapiens GN=VIM PE=1 SV=4	57.3	50	DGQVINETSQHHDDLE	99	iTRAQ8plex@N-term		714.338	-0.00459708	2139.99	3	16
					IEWLESHQDADIEDFK	99	iTRAQ8plex@N-term; iTRAQ8plex(K)@16		646.582	-0.0133795	2582.3	4	19						DNLAEDIMR	99	iTRAQ8plex@N-term		690.852	-0.0134145	1379.69	2	14
					IEWLESHQDADIEDFK	99	iTRAQ8plex@N-term; iTRAQ8plex(K)@16		646.582	-0.0133795	2582.3	4	18						EEAENTLQSFR	99	Acetyl@N-term		683.325	0.0143333	1364.64	2	17
					IEWLESHQDADIEDFK	99	iTRAQ8plex@N-term; iTRAQ8plex(K)@16		861.769	-0.0260116	2582.29	3	30						EEAENTLQSFRQDVDNASLAR	99	iTRAQ8plex@N-term	missed R-Q@11	899.782	-0.00556979	2696.32	3	23
					IEWLESHQDADIEDFKAK	99	iTRAQ8plex@N-term; iTRAQ8plex(K)@16; No iTRAQ8plex(K)@18	missed K-A@16	696.364	-0.0149857	2781.43	4	31						EMEENFAVEAANYQDTIGR	99	iTRAQ8plex@N-term		831.065	0.0100644	2490.17	3	25
					IEWLESHQDADIEDFKAK	99	iTRAQ8plex@N-term; iTRAQ8plex(K)@16; No iTRAQ8plex(K)@18	missed K-A@16	696.362	-0.0240202	2781.42	4	31						ETNLDSLPLVDTHSK	99	Glu->pyro-Glu@N-term; No iTRAQ8plex(K)@15		825.924	0.0068517	1649.83	2	20
					IEWLESHQDADIEDFKAK	99	iTRAQ8plex@N-term; iTRAQ8plex(K)@16; iTRAQ8plex(K)@18	missed K-A@16	617.94	-0.983796	3084.67	5	18						FADLSEAANR	99	iTRAQ8plex@N-term		699.365	-0.00922203	1396.72	2	17
					IEWLESHQDADIEDFKAK	99	iTRAQ8plex@N-term; iTRAQ8plex(K)@16; iTRAQ8plex(K)@18	missed K-A@16	617.941	-0.982575	3084.67	5	24						FANYIDKVR	99	iTRAQ8plex@N-term; iTRAQ8plex(K)@7	missed K-V@7	578.69	0.0405496	1733.05	3	14
					IEWLESHQDADIEDFKAK	99	iTRAQ8plex@N-term; iTRAQ8plex(K)@16; iTRAQ8plex(K)@18	missed K-A@16	772.42	0.00208661	3085.65	4	26						ILLAELEQLK	99	iTRAQ8plex@N-term; iTRAQ8plex(K)@10		593.381	0.0026998	1777.12	3	14
					IEWLESHQDADIEDFKAK	99	iTRAQ8plex@N-term; iTRAQ8plex(K)@16; iTRAQ8plex(K)@18	missed K-A@16	618.139	0.0099943	3085.66	5	19						ILLAELEQLKGQGK	99	iTRAQ8plex@N-term; No iTRAQ8plex(K)@10; iTRAQ8plex(K)@14	missed K-G@10	537.835	-0.00505792	2147.31	4	19
					IINEPTAAAIAYGLDK	99	iTRAQ8plex@N-term; No iTRAQ8plex(K)@16		982.538	-0.0325699	1963.06	2	28						ISLPLPNFSSLNLR	99	No iTRAQ8plex@N-term		785.93	-0.042686	1569.85	2	22
					IINEPTAAAIAYGLDK	99	iTRAQ8plex@N-term; iTRAQ8plex(K)@16		756.76	-0.04214	2267.26	3	23						KVESLQEEIAFLK	99	iTRAQ8plex@N-term; No iTRAQ8plex(K)@1; iTRAQ8plex(K)@13	missed K-V@1	714.732	-0.0800695	2141.18	3	14
					IINEPTAAAIAYGLDK	99	iTRAQ8plex@N-term; iTRAQ8plex(K)@16		567.833	0.00609877	2267.3	4	20						LGDLYEEEMR	99	No iTRAQ8plex@N-term		627.794	0.0143229	1253.57	2	17
					IINEPTAAAIAYGLDK	99	No iTRAQ8plex@N-term; iTRAQ8plex(K)@16		655.364	-0.024248	1963.07	3	16						LLQDSVDFSLADAINTEFK	99	iTRAQ8plex@N-term; No iTRAQ8plex(K)@19		810.771	0.0272821	2429.29	3	26
					IINEPTAAAIAYGLDKR	99	iTRAQ8plex@N-term; iTRAQ8plex(K)@16	missed K-R@16	808.468	-1.0186	2422.38	3	24						LQDEIQNMK	99	iTRAQ8plex@N-term; iTRAQ8plex(K)@9		576.323	-0.00708232	1725.95	3	13
					IINEPTAAAIAYGLDKR	99	No iTRAQ8plex@N-term; No iTRAQ8plex(K)@16	missed K-R@16	908.507	0.00965907	1815	2	27						LQDEIQNMKEEMAR	99	No iTRAQ8plex@N-term; iTRAQ8plex(K)@9	missed K-E@9	680.347	0.00644532	2038.02	3	14
					IINEPTAAAIAYGLDKR	99	No iTRAQ8plex@N-term; No iTRAQ8plex(K)@16	missed K-R@16	605.998	-0.0166351	1814.97	3	22						NLQEAEEWYK	99	iTRAQ8plex@N-term; No iTRAQ8plex(K)@10		807.409	-0.000144685	1612.8	2	18
					IINEPTAAAIAYGLDKR	99	No iTRAQ8plex@N-term; iTRAQ8plex(K)@16	missed K-R@16	707.396	-0.0292209	2119.17	3	19						QDVDNASLAR	99	iTRAQ8plex@N-term		696.884	0.0227737	1391.75	2	16
					IINEPTAAAIAYGLDKR	99	No iTRAQ8plex@N-term; iTRAQ8plex(K)@16	missed K-R@16	530.809	0.0136364	2119.21	4	17						QVDQLTNDK	99	Gln->pyro-Glu@N-term; iTRAQ8plex(K)@9		674.366	0.0197382	1346.72	2	12
					IINEPTAAAIAYGLDKR	99	iTRAQ8plex@N-term; No iTRAQ8plex(K)@16	missed K-R@16	707.382	-0.0704251	2119.12	3	25						QVQSLTCEVDALK	99	iTRAQ8plex@N-term; Methylthio(C)@7; No iTRAQ8plex(K)@13		892.46	-0.0107001	1782.91	2	23
					IINEPTAAAIAYGLDKR	99	iTRAQ8plex@N-term; No iTRAQ8plex(K)@16	missed K-R@16	707.382	-0.0691432	2119.13	3	28						QVQSLTCEVDALKGTNESLER	99	iTRAQ8plex@N-term; Methylthio(C)@7; iTRAQ8plex(K)@13	missed K-G@13	744.395	0.0150252	2973.55	4	22
					IINEPTAAAIAYGLDKR	99	iTRAQ8plex@N-term; iTRAQ8plex(K)@16	missed K-R@16	808.436	-1.11286	2422.29	3	24						SSVPGVR	99	iTRAQ8plex@N-term		503.305	0.00402368	1004.6	2	10
					IINEPTAAAIAYGLDKR	99	iTRAQ8plex@N-term; Dehydrated(T)@6; iTRAQ8plex(K)@16	missed K-R@16	602.354	-0.0011793	2405.39	4	18						SYVTTSTR	99	iTRAQ8plex@N-term		609.844	0.0167467	1217.67	2	10
					IINEPTAAAIAYGLDKR	99	iTRAQ8plex@N-term; No iTRAQ8plex(K)@16	missed K-R@16	707.402	-0.00903412	2119.19	3	24						VELQELNDR	99	No iTRAQ8plex@N-term		558.298	0.0206862	1114.58	2	14
					IINEPTAAAIAYGLDKR	99	iTRAQ8plex@N-term; No iTRAQ8plex(K)@16	missed K-R@16	707.398	-0.0237937	2119.17	3	22						VESLQEEIAFLK	99	iTRAQ8plex@N-term; No iTRAQ8plex(K)@12		855.476	-0.0185258	1708.94	2	22
					IINEPTAAAIAYGLDKR	99	iTRAQ8plex@N-term; No iTRAQ8plex(K)@16	missed K-R@16	707.408	0.00738195	2119.2	3	22						VEVERDNLAEDIMR	99	iTRAQ8plex@N-term	missed R-D@5	665.005	-0.0320327	1991.99	3	22
					IINEPTAAAIAYGLDKR	99	No iTRAQ8plex@N-term; No iTRAQ8plex(K)@16	missed K-R@16	606.016	0.0379701	1815.03	3	19						PNFSSLNLR	99	No iTRAQ8plex@N-term	cleaved L-P@N-term	524.28	-0.00446883	1046.55	2	14
					IINEPTAAAIAYGLDKR	99	iTRAQ8plex@N-term; No iTRAQ8plex(K)@16	missed K-R@16	707.416	0.0316867	2119.23	3	22						EEAENTLQSFR	99	iTRAQ8plex@N-term		814.417	0.00384556	1626.82	2	19
					IINEPTAAAIAYGLDKR	99	No iTRAQ8plex@N-term; No iTRAQ8plex(K)@16	missed K-R@16	606.008	0.0130555	1815	3	19						EEAENTLQSFR	99	Acetyl@N-term		683.327	0.0179953	1364.64	2	13
					IINEPTAAAIAYGLDKR	99	No iTRAQ8plex@N-term; iTRAQ8plex(K)@16	missed K-R@16	707.411	0.0154581	2119.21	3	18						ETNLDSLPLVDTHSK	99	iTRAQ8plex@N-term; iTRAQ8plex(K)@15		759.415	-1.02291	2275.22	3	23
					IINEPTAAAIAYGLDKR	99	iTRAQ8plex@N-term; No iTRAQ8plex(K)@16	missed K-R@16	707.405	-0.000107603	2119.19	3	21						ETNLDSLPLVDTHSK	99	iTRAQ8plex@N-term; iTRAQ8plex(K)@15		570.069	0.00026272	2276.25	4	16
					IINEPTAAAIAYGLDKR	99	iTRAQ8plex@N-term; iTRAQ8plex(K)@16	missed K-R@16	808.785	-0.0675531	2423.33	3	30						ETNLDSLPLVDTHSK	99	iTRAQ8plex@N-term; iTRAQ8plex(K)@15		570.069	0.00026272	2276.25	4	18
					IINEPTAAAIAYGLDKR	99	iTRAQ8plex@N-term; iTRAQ8plex(K)@16	missed K-R@16	606.854	-0.0132398	2423.39	4	15						ETNLDSLPLVDTHSK	99	iTRAQ8plex@N-term; iTRAQ8plex(K)@15		570.069	0.00026272	2276.25	4	16
					IINEPTAAAIAYGLDKR	99	iTRAQ8plex@N-term; iTRAQ8plex(K)@16	missed K-R@16	606.854	-0.0129956	2423.39	4	16						FLEQQNK	98.51	iTRAQ8plex@N-term; iTRAQ8plex(K)@7		757.942	-0.00278112	1513.87	2	10
					IPKIQQLVKEFFNGKEPSR	99	No iTRAQ8plex@N-term; iTRAQ8plex(K)@3; iTRAQ8plex(K)@9; No iTRAQ8plex(K)@15	missed K-I@3; missed K-E@9; missed K-E@15	574.145	0.0219609	2865.69	5	16						FLEQQNKILLAELEQLKGQGK	99	No iTRAQ8plex@N-term; Dehydrated(E)@3; Deamidated(Q)@5; Oxidation(N)@6; iTRAQ8plex(K)@7; iTRAQ8plex(K)@17; iTRAQ8plex(K)@21	missed K-I@7; missed K-G@17	835.491	-0.0031253	3337.93	4	19
					IPKIQQLVKEFFNGKEPSR	97.61	No iTRAQ8plex@N-term; iTRAQ8plex(K)@3; iTRAQ8plex(K)@9; iTRAQ8plex(K)@15	missed K-I@3; missed K-E@9; missed K-E@15	634.983	0.00247672	3169.88	5	13						FLEQQNKILLAELEQLKGQGK	98.91	No iTRAQ8plex@N-term; Dehydrated(E)@3; Deamidated(Q)@5; Oxidation(N)@6; iTRAQ8plex(K)@7; iTRAQ8plex(K)@17; iTRAQ8plex(K)@21	missed K-I@7; missed K-G@17	835.491	-0.0031253	3337.93	4	16
					KKELEEIVQPIISK	99	iTRAQ8plex@N-term; iTRAQ8plex(K)@1; iTRAQ8plex(K)@2; iTRAQ8plex(K)@14	missed K-K@1; missed K-E@2	718.437	-0.0732328	2869.72	4	15						FLEQQNKILLAELEQLKGQGK	98.65	No iTRAQ8plex@N-term; Dehydrated(E)@3; Deamidated(Q)@5; Oxidation(N)@6; iTRAQ8plex(K)@7; iTRAQ8plex(K)@17; iTRAQ8plex(K)@21	missed K-I@7; missed K-G@17	835.491	-0.0031253	3337.93	4	16
					KKELEEIVQPIISK	99	iTRAQ8plex@N-term; iTRAQ8plex(K)@1; No iTRAQ8plex(K)@2; iTRAQ8plex(K)@14	missed K-K@1; missed K-E@2	856.2	-0.0100846	2565.58	3	19						ILLAELEQLK	99	iTRAQ8plex@N-term; No iTRAQ8plex(K)@10		737.441	-0.0442512	1472.87	2	18
					KKELEEIVQPIISK	99	iTRAQ8plex@N-term; iTRAQ8plex(K)@1; iTRAQ8plex(K)@2; No iTRAQ8plex(K)@14	missed K-K@1; missed K-E@2	642.399	-0.0196798	2565.57	4	20						ILLAELEQLK	99	iTRAQ8plex@N-term; No iTRAQ8plex(K)@10		737.442	-0.0430304	1472.87	2	18
					KKELEEIVQPIISK	99	iTRAQ8plex@N-term; iTRAQ8plex(K)@1; iTRAQ8plex(K)@2; No iTRAQ8plex(K)@14	missed K-K@1; missed K-E@2	642.397	-0.0287143	2565.56	4	25						ILLAELEQLK	99	iTRAQ8plex@N-term; No iTRAQ8plex(K)@10		737.454	-0.0189797	1472.89	2	18
					KKELEEIVQPIISK	99	iTRAQ8plex@N-term; iTRAQ8plex(K)@1; iTRAQ8plex(K)@2; iTRAQ8plex(K)@14	missed K-K@1; missed K-E@2	574.765	-1.00215	2868.79	5	16						ILLAELEQLK	99	iTRAQ8plex@N-term; No iTRAQ8plex(K)@10		737.443	-0.0414433	1472.87	2	17
					KKELEEIVQPIISK	99	iTRAQ8plex@N-term; iTRAQ8plex(K)@1; iTRAQ8plex(K)@2; iTRAQ8plex(K)@14	missed K-K@1; missed K-E@2	718.446	-0.0379757	2869.75	4	16						ILLAELEQLKGQGK	99	iTRAQ8plex@N-term; No iTRAQ8plex(K)@10; iTRAQ8plex(K)@14	missed K-G@10	716.755	-0.0715543	2147.24	3	23
					KKELEEIVQPIISK	99	iTRAQ8plex@N-term; iTRAQ8plex(K)@1; iTRAQ8plex(K)@2; iTRAQ8plex(K)@14	missed K-K@1; missed K-E@2	574.766	-0.999093	2868.79	5	15						ILLAELEQLKGQGK	99	iTRAQ8plex@N-term; iTRAQ8plex(K)@10; No iTRAQ8plex(K)@14	missed K-G@10	716.766	-0.0378589	2147.28	3	25
					KKELEEIVQPIISK	99	iTRAQ8plex@N-term; iTRAQ8plex(K)@1; iTRAQ8plex(K)@2; iTRAQ8plex(K)@14	missed K-K@1; missed K-E@2	718.448	-0.029918	2869.76	4	17						ILLAELEQLKGQGK	99	iTRAQ8plex@N-term; iTRAQ8plex(K)@10; iTRAQ8plex(K)@14	missed K-G@10	818.159	-0.0642824	2451.45	3	25
					KKELEEIVQPIISK	99	iTRAQ8plex@N-term; iTRAQ8plex(K)@1; No iTRAQ8plex(K)@2; iTRAQ8plex(K)@14	missed K-K@1; missed K-E@2	642.399	-0.0197133	2565.57	4	14						ILLAELEQLKGQGK	99	iTRAQ8plex@N-term; iTRAQ8plex(K)@10; No iTRAQ8plex(K)@14	missed K-G@10	716.762	-0.0501284	2147.26	3	25
					KKELEEIVQPIISK	99	iTRAQ8plex@N-term; iTRAQ8plex(K)@1; iTRAQ8plex(K)@2; iTRAQ8plex(K)@14	missed K-K@1; missed K-E@2	718.446	-0.0382199	2869.75	4	14						ILLAELEQLKGQGK	99	iTRAQ8plex@N-term; iTRAQ8plex(K)@10; iTRAQ8plex(K)@14	missed K-G@10	817.829	-1.05408	2450.47	3	20
					KKELEEIVQPIISK	99	iTRAQ8plex@N-term; iTRAQ8plex(K)@1; iTRAQ8plex(K)@2; No iTRAQ8plex(K)@14	missed K-K@1; missed K-E@2	642.398	-0.023	2565.56	4	15						ILLAELEQLKGQGK	99	iTRAQ8plex@N-term; No iTRAQ8plex(K)@10; iTRAQ8plex(K)@14	missed K-G@10	537.837	0.0044646	2147.32	4	16
					KKELEEIVQPIISK	99	iTRAQ8plex@N-term; iTRAQ8plex(K)@1; iTRAQ8plex(K)@2; iTRAQ8plex(K)@14	missed K-K@1; missed K-E@2	718.449	-0.0245461	2869.77	4	13						ILLAELEQLKGQGK	99	iTRAQ8plex@N-term; No iTRAQ8plex(K)@10; iTRAQ8plex(K)@14	missed K-G@10	716.773	-0.0182119	2147.3	3	23
					KSDIDEIVLVGGSTR	99	iTRAQ8plex@N-term; iTRAQ8plex(K)@1	missed K-S@1	733.083	-0.03145	2196.23	3	21						ILLAELEQLKGQGK	99	No iTRAQ8plex@N-term; iTRAQ8plex(K)@10; No iTRAQ8plex(K)@14	missed K-G@10	615.358	-0.0565632	1843.05	3	16
					KSDIDEIVLVGGSTR	99	iTRAQ8plex@N-term; iTRAQ8plex(K)@1	missed K-S@1	733.083	-0.03145	2196.23	3	17						ILLAELEQLKGQGK	99	Acetyl@N-term; iTRAQ8plex(K)@10; iTRAQ8plex(K)@14	missed K-G@10	730.786	0.0111083	2189.34	3	17
					KSDIDEIVLVGGSTR	99	iTRAQ8plex@N-term; iTRAQ8plex(K)@1	missed K-S@1	733.078	-0.04444	2196.21	3	25						ISLPLPNFSSLNLR	99	iTRAQ8plex@N-term; iTRAQ8plex(S)@9		727.103	-0.0109676	2178.29	3	21
					KSDIDEIVLVGGSTR	99	iTRAQ8plex@N-term; iTRAQ8plex(K)@1	missed K-S@1	550.073	0.00604306	2196.26	4	16						ISLPLPNFSSLNLR	99	No iTRAQ8plex@N-term		785.947	-0.00801305	1569.88	2	21
					KSDIDEIVLVGGSTR	99	iTRAQ8plex@N-term; iTRAQ8plex(K)@1	missed K-S@1	733.082	-0.0321703	2196.23	3	24						ISLPLPNFSSLNLR	99	iTRAQ8plex@N-term		938.031	-0.0461423	1874.05	2	18
					KSDIDEIVLVGGSTR	99	iTRAQ8plex@N-term; iTRAQ8plex(K)@1	missed K-S@1	550.074	0.00872898	2196.27	4	13						ISLPLPNFSSLNLR	99	iTRAQ8plex@N-term		625.703	-0.00564475	1874.09	3	21
					LIGDAAK	95.73	No iTRAQ8plex@N-term; iTRAQ8plex(K)@7		496.317	0.0172088	990.619	2	10						ISLPLPNFSSLNLR	99	iTRAQ8plex@N-term		938.016	-0.0760539	1874.02	2	23
					LYGSAGPPPTGEEDTAEK	99	iTRAQ8plex@N-term; Trimethyl(A)@16; iTRAQ8plex(K)@18		823.775	0.0123878	2468.3	3	26						ISLPLPNFSSLNLR	99	No iTRAQ8plex@N-term		785.949	-0.00379146	1569.88	2	20
					LYGSAGPPPTGEEDTAEK	99	iTRAQ8plex@N-term; No iTRAQ8plex(K)@18		708.366	0.0400307	2122.08	3	17						ISLPLPNFSSLNLR	99	iTRAQ8plex@N-term; iTRAQ8plex(S)@2		727.1	-0.0212229	2178.28	3	16
					LYGSAGPPPTGEEDTAEKDEL	99	iTRAQ8plex@N-term; No iTRAQ8plex(K)@18	missed K-D@18	827.398	-0.018694	2479.17	3	30						ISLPLPNFSSLNLR	98.74	iTRAQ8plex@N-term; Ammonia-loss(N)@7		620	-0.0901512	1856.98	3	15
					LYGSAGPPPTGEEDTAEKDEL	99	iTRAQ8plex@N-term; iTRAQ8plex(K)@18	missed K-D@18	928.465	-1.02452	2782.37	3	24						KVESLQEEIAFLK	99	iTRAQ8plex@N-term; iTRAQ8plex(K)@1; No iTRAQ8plex(K)@13	missed K-V@1	714.75	-0.0278817	2141.23	3	21
					LYGSAGPPPTGEEDTAEKDEL	99	iTRAQ8plex@N-term; iTRAQ8plex(K)@18	missed K-D@18	928.795	-0.0323296	2783.36	3	30						KVESLQEEIAFLK	99	iTRAQ8plex@N-term; iTRAQ8plex(K)@1; iTRAQ8plex(K)@13	missed K-V@1	612.371	-0.0051855	2445.46	4	15
					MKETAEAYLGKK	99	iTRAQ8plex@N-term; iTRAQ8plex(K)@2; iTRAQ8plex(K)@11; iTRAQ8plex(K)@12	missed K-E@2; missed K-K@11	647.156	0.0623779	2584.6	4	15						KVESLQEEIAFLK	99	iTRAQ8plex@N-term; iTRAQ8plex(K)@1; iTRAQ8plex(K)@13	missed K-V@1	612.371	-0.0051855	2445.46	4	14
					MKETAEAYLGKK	99	iTRAQ8plex@N-term; iTRAQ8plex(K)@2; iTRAQ8plex(K)@11; iTRAQ8plex(K)@12	missed K-E@2; missed K-K@11	646.903	-0.949746	2583.58	4	16						LGDLYEEEMR	99	Acetyl@N-term		648.799	0.0136424	1295.58	2	16
					MKETAEAYLGKK	99	iTRAQ8plex@N-term; iTRAQ8plex(K)@2; iTRAQ8plex(K)@11; iTRAQ8plex(K)@12	missed K-E@2; missed K-K@11	647.156	0.0623779	2584.6	4	13						LGDLYEEEMR	99	iTRAQ8plex@N-term		779.894	0.00792789	1557.77	2	18
					NELESYAYSLK	99	No iTRAQ8plex@N-term; iTRAQ8plex(K)@11		810.924	-0.00232889	1619.83	2	16						LGDLYEEEMR	99	iTRAQ8plex@N-term		779.852	-0.0763074	1557.69	2	18
					NELESYAYSLK	99	iTRAQ8plex@N-term; No iTRAQ8plex(K)@11		810.923	-0.00271135	1619.83	2	20						LGDLYEEEMR	99	iTRAQ8plex@N-term		779.848	-0.0835102	1557.68	2	18
					NELESYAYSLK	99	iTRAQ8plex@N-term; No iTRAQ8plex(K)@11		810.897	-0.055453	1619.78	2	20						LGDLYEEEMR	99	iTRAQ8plex@N-term		779.844	-0.0910791	1557.67	2	18
					NELESYAYSLK	99	iTRAQ8plex@N-term; No iTRAQ8plex(K)@11		810.904	-0.041413	1619.79	2	20						LGDLYEEEMR	99	iTRAQ8plex@N-term		779.857	-0.0664189	1557.7	2	18
					NELESYAYSLK	99	iTRAQ8plex@N-term; No iTRAQ8plex(K)@11		810.923	-0.00381013	1619.83	2	20						LGDLYEEEMR	99	iTRAQ8plex@N-term		779.886	-0.00782045	1557.76	2	18
					NELESYAYSLK	99	iTRAQ8plex@N-term; No iTRAQ8plex(K)@11		810.938	0.0255589	1619.86	2	20						LGDLYEEEMR	99	Acetyl@N-term		648.801	0.0162058	1295.59	2	13
					NELESYAYSLK	99	iTRAQ8plex@N-term; No iTRAQ8plex(K)@11		810.943	0.0360383	1619.87	2	19						LLEGEESR	99	iTRAQ8plex@N-term		618.848	0.0156361	1235.68	2	12
					NELESYAYSLK	99	iTRAQ8plex@N-term; No iTRAQ8plex(K)@11		810.928	0.0075901	1619.84	2	19						LLQDSVDFSLADAINTEFK	99	iTRAQ8plex@N-term; No iTRAQ8plex(K)@19		810.771	0.0287471	2429.29	3	29
					NELESYAYSLK	99	iTRAQ8plex@N-term; iTRAQ8plex(K)@11		641.99	-1.09319	1922.95	3	16						NLQEAEEWYK	99	iTRAQ8plex@N-term; iTRAQ8plex(K)@10		640.001	-0.0282624	1916.98	3	15
					NELESYAYSLK	99	iTRAQ8plex@N-term; iTRAQ8plex(K)@11		641.99	-1.09044	1922.95	3	17						NLQEAEEWYK	99	iTRAQ8plex@N-term; iTRAQ8plex(K)@10		639.997	-0.0396155	1916.97	3	15
					NELESYAYSLK	99	iTRAQ8plex@N-term; iTRAQ8plex(K)@11		642.336	-0.0537368	1923.99	3	18						NLQEAEEWYK	99	Acetyl@N-term; iTRAQ8plex(K)@10		828.411	-0.00697795	1654.81	2	17
					NELESYAYSLK	99	iTRAQ8plex@N-term; iTRAQ8plex(K)@11		642.316	-0.114719	1923.93	3	17						NLQEAEEWYK	99	iTRAQ8plex@N-term; No iTRAQ8plex(K)@10		807.409	0.000465697	1612.8	2	16
					NELESYAYSLK	99	iTRAQ8plex@N-term; iTRAQ8plex(K)@11		963.008	-0.0398089	1924	2	20						PNFSSLNLR	97.67	No iTRAQ8plex@N-term	cleaved L-P@N-term	524.279	-0.00752101	1046.54	2	12
					NELESYAYSLK	99	iTRAQ8plex@N-term; No iTRAQ8plex(K)@11		810.949	0.0481269	1619.88	2	19						QVQSLTCEVDALK	99	iTRAQ8plex@N-term; Methylthio(C)@7; No iTRAQ8plex(K)@13		892.466	0.00065302	1782.92	2	22
					NELESYAYSLKNQIGDK	99	iTRAQ8plex@N-term; iTRAQ8plex(K)@11; No iTRAQ8plex(K)@17	missed K-N@11	860.787	-0.0288296	2579.34	3	26						QVQSLTCEVDALK	99	iTRAQ8plex@N-term; Methylthio(C)@7; iTRAQ8plex(K)@13		696.37	-1.03355	2086.09	3	20
					NELESYAYSLKNQIGDK	99	iTRAQ8plex@N-term; iTRAQ8plex(K)@11; iTRAQ8plex(K)@17	missed K-N@11	721.893	-0.0322066	2883.54	4	23						QVQSLTCEVDALK	99	iTRAQ8plex@N-term; Methylthio(C)@7; iTRAQ8plex(K)@13		696.368	-1.03923	2086.08	3	20
					NELESYAYSLKNQIGDK	99	iTRAQ8plex@N-term; iTRAQ8plex(K)@11; iTRAQ8plex(K)@17	missed K-N@11	721.893	-0.0322066	2883.54	4	24						QVQSLTCEVDALKGTNESLER	99	iTRAQ8plex@N-term; Methylthio(C)@7; iTRAQ8plex(K)@13	missed K-G@13	992.181	-0.0164398	2973.52	3	22
					NELESYAYSLKNQIGDK	99	iTRAQ8plex@N-term; iTRAQ8plex(K)@11; iTRAQ8plex(K)@17	missed K-N@11	721.892	-0.03416	2883.54	4	23						QVQSLTCEVDALKGTNESLER	99	Gln->pyro-Glu@N-term; Methylthio(C)@7; iTRAQ8plex(K)@13	missed K-G@13	885.072	-0.108966	2652.2	3	19
					NELESYAYSLKNQIGDK	99	iTRAQ8plex@N-term; iTRAQ8plex(K)@11; iTRAQ8plex(K)@17	missed K-N@11	721.892	-0.03416	2883.54	4	24						SYVTTSTR	99	iTRAQ8plex@N-term		609.843	0.0165025	1217.67	2	10
					NQLTSNPENTVFDAK	99	iTRAQ8plex@N-term; iTRAQ8plex(K)@15		762.736	-0.0255797	2285.19	3	21						VESLQEEIAFLK	99	iTRAQ8plex@N-term; iTRAQ8plex(K)@12		672.372	0.932884	2014.09	3	15
					NQLTSNPENTVFDAK	99	iTRAQ8plex@N-term; iTRAQ8plex(K)@15		762.385	-1.07858	2284.13	3	21						VESLQEEIAFLK	99	iTRAQ8plex@N-term; iTRAQ8plex(K)@12		672.061	0.00101162	2013.16	3	15
					NQLTSNPENTVFDAK	99	iTRAQ8plex@N-term; iTRAQ8plex(K)@15		762.735	-0.0272279	2285.18	3	20	7	sp|P11142|HSP7C_HUMAN	Heat shock cognate 71 kDa protein OS=Homo sapiens GN=HSPA8 PE=1 SV=1	52.79	52	CNEIINWLDK	99	iTRAQ8plex@N-term; Methylthio(C)@1; iTRAQ8plex(K)@10		634.672	-0.00641974	1900.99	3	15
					NQLTSNPENTVFDAKR	99	iTRAQ8plex@N-term; iTRAQ8plex(K)@15	missed K-R@15	611.357	0.0863727	2441.4	4	16						CNEIINWLDKNQTAEK	99	iTRAQ8plex@N-term; Methylthio(C)@1; iTRAQ8plex(K)@10; iTRAQ8plex(K)@16	missed K-N@10	959.846	-0.0121308	2876.52	3	20
					SDIDEIVLVGGSTR	99	iTRAQ8plex@N-term		882.961	-0.0488645	1763.91	2	24						FDDAVVQSDMKHWPFMVVNDAGRPK	99	iTRAQ8plex@N-term; iTRAQ8plex(K)@11; iTRAQ8plex(K)@25	missed K-H@11	761.207	0.00673107	3801	5	23
					SDIDEIVLVGGSTR	99	iTRAQ8plex@N-term		882.971	-0.0303073	1763.93	2	21						FEELNADLFR	99	No iTRAQ8plex@N-term		627.312	0.000962552	1252.61	2	16
					SDIDEIVLVGGSTR	99	No iTRAQ8plex@N-term		730.875	-0.0153141	1459.74	2	21						HWPFMVVNDAGRPK	99	iTRAQ8plex@N-term; iTRAQ8plex(K)@14		566.331	0.0604167	2261.3	4	17
					SDIDEIVLVGGSTR	99	No iTRAQ8plex@N-term		730.875	-0.0156804	1459.74	2	23						IINEPTAAAIAYGLDKK	99	iTRAQ8plex@N-term; iTRAQ8plex(K)@16; No iTRAQ8plex(K)@17	missed K-K@16	799.463	-0.0265762	2395.37	3	28
					SDIDEIVLVGGSTR	99	iTRAQ8plex@N-term		588.99	-0.00798374	1763.95	3	15						ITITNDKGR	99	iTRAQ8plex@N-term; iTRAQ8plex(K)@7	missed K-G@7	542.665	0.000602739	1624.97	3	11
					SQIFSTASDNQPTVTIK	99	iTRAQ8plex@N-term; iTRAQ8plex(K)@17		815.78	-0.0179474	2444.32	3	26						LDKSQIHDIVLVGGSTR	99	iTRAQ8plex@N-term; iTRAQ8plex(K)@3	missed K-S@3	816.154	0.0243819	2445.44	3	24
					SQIFSTASDNQPTVTIK	99	iTRAQ8plex@N-term; iTRAQ8plex(K)@17		815.428	-1.0739	2443.26	3	25						LLQDFFNGK	99	iTRAQ8plex@N-term; iTRAQ8plex(K)@9		563.995	-0.00782915	1688.96	3	12
					SQIFSTASDNQPTVTIK	99	iTRAQ8plex@N-term; No iTRAQ8plex(K)@17		1071.08	0.0116915	2140.14	2	27						LYQSAGGMPGGMPGGFPGGGAPPSGGASSGPTIEEVD	99	iTRAQ8plex@N-term		1217.57	-0.0238442	3649.67	3	26
					SQIFSTASDNQPTVTIK	99	iTRAQ8plex@N-term; No iTRAQ8plex(K)@17		1071.09	0.0268991	2140.16	2	28						MKEIAEAYLGK	99	iTRAQ8plex@N-term; iTRAQ8plex(K)@2; No iTRAQ8plex(K)@11	missed K-E@2	621.023	-0.0176353	1860.05	3	18
					SQIFSTASDNQPTVTIK	99	iTRAQ8plex@N-term; No iTRAQ8plex(K)@17		1071.08	0.018592	2140.15	2	28						MVNHFIAEFK	99	iTRAQ8plex@N-term; iTRAQ8plex(K)@10		615.337	-0.0374902	1842.99	3	18
					SQIFSTASDNQPTVTIK	99	iTRAQ8plex@N-term; No iTRAQ8plex(K)@17		1071.12	0.0907736	2140.22	2	26						MVNHFIAEFKR	99	iTRAQ8plex@N-term; iTRAQ8plex(K)@10	missed K-R@10	667.382	-0.00563026	1999.12	3	12
					SQIFSTASDNQPTVTIK	99	iTRAQ8plex@N-term; No iTRAQ8plex(K)@17		1071.11	0.0766624	2140.21	2	25						MVQEAEK	99	iTRAQ8plex@N-term; iTRAQ8plex(K)@7		721.918	0.0156713	1441.82	2	12
					SQIFSTASDNQPTVTIK	99	iTRAQ8plex@N-term; No iTRAQ8plex(K)@17		1071.09	0.0300204	2140.16	2	25						NQVAMNPTNTVFDAK	99	Acetyl@N-term; iTRAQ8plex(K)@15		998.513	0.00694748	1995.01	2	16
					TFAPEEISAMVLTK	99	No iTRAQ8plex@N-term; iTRAQ8plex(K)@14		614.335	-0.0129267	1839.98	3	15						NSLESYAFNMK	99	No iTRAQ8plex@N-term; iTRAQ8plex(K)@11		804.41	0.00904736	1606.81	2	16
					TFAPEEISAMVLTK	99	No iTRAQ8plex@N-term; iTRAQ8plex(K)@14		614.34	0.00300562	1840	3	13						QTQTFTTYSDNQPGVLIQVYEGER	99	iTRAQ8plex@N-term		1026.51	-1.00619	3076.52	3	23
					TFAPEEISAMVLTK	99	iTRAQ8plex@N-term; iTRAQ8plex(K)@14		715.405	-1.00736	2143.19	3	16						RFDDAVVQSDMKHWPFMVVNDAGRPK	99	iTRAQ8plex@N-term; iTRAQ8plex(K)@12; iTRAQ8plex(K)@26	missed R-F@1; missed K-H@12	792.431	0.0294544	3957.12	5	28
					TFAPEEISAMVLTK	99	iTRAQ8plex@N-term; iTRAQ8plex(K)@14		715.741	0.00131801	2144.2	3	19						SINPDEAVAYGAAVQAAILSGDK	99	iTRAQ8plex@N-term; No iTRAQ8plex(K)@23		855.45	-0.0149716	2563.33	3	32
					TFAPEEISAMVLTK	99	Formyl@N-term; iTRAQ8plex(K)@14		934.995	-0.0146791	1867.98	2	20						STAGDTHLGGEDFDNR	99	iTRAQ8plex@N-term		665.994	0.0365499	1994.96	3	17
					TFAPEEISAMVLTK	99	Acetyl@N-term; iTRAQ8plex(K)@14		942.006	-0.00876671	1882	2	22						TTPSYVAFTDTER	99	iTRAQ8plex@N-term		896.457	0.000656854	1790.9	2	19
					TFAPEEISAMVLTK	99	iTRAQ8plex@N-term; No iTRAQ8plex(K)@14		920.974	-0.0621063	1839.93	2	25						TVTNAVVTVPAYFNDSQR	99	iTRAQ8plex@N-term		1143.61	0.00630931	2285.2	2	26
					TFAPEEISAMVLTK	99	iTRAQ8plex@N-term; No iTRAQ8plex(K)@14		920.965	-0.0806635	1839.92	2	26						ATVEDEK	95.18	iTRAQ8plex@N-term; iTRAQ8plex(K)@7		700.394	-0.00867751	1398.77	2	12
					TFAPEEISAMVLTK	99	iTRAQ8plex@N-term; iTRAQ8plex(K)@14		715.388	-1.05941	2143.14	3	18						FELTGIPPAPR	99	iTRAQ8plex@N-term; Methyl(R)@11		758.438	-0.0141109	1514.86	2	16
					TFAPEEISAMVLTK	99	iTRAQ8plex@N-term; iTRAQ8plex(K)@14		715.379	-1.08761	2143.11	3	18						MKEIAEAYLGKTVTNA	97.22	iTRAQ8plex@N-term; iTRAQ8plex(K)@2; iTRAQ8plex(K)@11; Deamidated(N)@15	cleaved A-V@C-term; missed K-E@2; missed K-T@11	663.878	-0.0142103	2651.48	4	14
					TFAPEEISAMVLTK	99	iTRAQ8plex@N-term; No iTRAQ8plex(K)@14		921.001	-0.00762114	1839.99	2	24						VCNPIITK	97.32	iTRAQ8plex@N-term; Methylthio(C)@2; No iTRAQ8plex(K)@8		619.371	0.0398268	1236.73	2	13
					TFAPEEISAMVLTK	99	iTRAQ8plex@N-term; No iTRAQ8plex(K)@14		921.008	0.00525958	1840	2	24						LLQDFFNGKELNK	99	No iTRAQ8plex@N-term; iTRAQ8plex(K)@9; No iTRAQ8plex(K)@13	missed K-E@9	624.014	-0.00974495	1869.02	3	18
					TFAPEEISAMVLTK	99	iTRAQ8plex@N-term; iTRAQ8plex(K)@14		715.72	-0.0641016	2144.14	3	20						CNEIINWLDK	99	iTRAQ8plex@N-term; Methylthio(C)@1; iTRAQ8plex(K)@10		634.674	0.0012716	1901	3	13
					TFAPEEISAMVLTK	99	No iTRAQ8plex@N-term; No iTRAQ8plex(K)@14		768.907	0.00894083	1535.8	2	14						CNEIINWLDK	99	iTRAQ8plex@N-term; Methylthio(C)@1; iTRAQ8plex(K)@10		634.673	-0.00165844	1901	3	15
					TKPYIQVDIGGGQTK	99	No iTRAQ8plex@N-term; iTRAQ8plex(K)@2; iTRAQ8plex(K)@15		738.452	0.0657541	2212.33	3	17						CNEIINWLDK	99	iTRAQ8plex@N-term; Methylthio(C)@1; No iTRAQ8plex(K)@10		799.403	-0.00301113	1596.79	2	18
					TKPYIQVDIGGGQTK	99	No iTRAQ8plex@N-term; iTRAQ8plex(K)@2; No iTRAQ8plex(K)@15		637.05	0.0653321	1908.13	3	17						CNEIINWLDK	99	iTRAQ8plex@N-term; Methylthio(C)@1; No iTRAQ8plex(K)@10		799.402	-0.00472031	1596.79	2	18
					TKPYIQVDIGGGQTK	99	No iTRAQ8plex@N-term; iTRAQ8plex(K)@2; iTRAQ8plex(K)@15		738.455	0.0745376	2212.34	3	20						CNEIINWLDK	99	iTRAQ8plex@N-term; Methylthio(C)@1; No iTRAQ8plex(K)@10		799.388	-0.0333089	1596.76	2	17
					TKPYIQVDIGGGQTK	99	No iTRAQ8plex@N-term; iTRAQ8plex(K)@2; No iTRAQ8plex(K)@15		637.048	0.0613805	1908.12	3	18						CNEIINWLDK	99	iTRAQ8plex@N-term; Methylthio(C)@1; No iTRAQ8plex(K)@10		799.383	-0.0427094	1596.75	2	17
					TKPYIQVDIGGGQTK	99	No iTRAQ8plex@N-term; iTRAQ8plex(K)@2; iTRAQ8plex(K)@15		738.454	0.0715975	2212.34	3	16						CNEIINWLDKNQTAEK	99	iTRAQ8plex@N-term; Methylthio(C)@1; iTRAQ8plex(K)@10; iTRAQ8plex(K)@16	missed K-N@10	719.886	-1.01624	2875.51	4	17
					TKPYIQVDIGGGQTK	99	iTRAQ8plex@N-term; iTRAQ8plex(K)@2; No iTRAQ8plex(K)@15		738.454	0.0719638	2212.34	3	18						CNEIINWLDKNQTAEK	99	iTRAQ8plex@N-term; Methylthio(C)@1; No iTRAQ8plex(K)@10; iTRAQ8plex(K)@16	missed K-N@10	644.097	0.0361191	2572.36	4	17
					TKPYIQVDIGGGQTK	99	No iTRAQ8plex@N-term; iTRAQ8plex(K)@2; No iTRAQ8plex(K)@15		637.042	0.0425835	1908.1	3	16						CNEIINWLDKNQTAEK	98.56	iTRAQ8plex@N-term; Methylthio(C)@1; iTRAQ8plex(K)@10; No iTRAQ8plex(K)@16	missed K-N@10	644.087	-0.00441319	2572.32	4	16
					TKPYIQVDIGGGQTK	99	No iTRAQ8plex@N-term; iTRAQ8plex(K)@2; No iTRAQ8plex(K)@15		637.059	0.0930628	1908.16	3	16						FDDAVVQSDMKHWPFMVVNDAGRPK	99	iTRAQ8plex@N-term; iTRAQ8plex(K)@11; iTRAQ8plex(K)@25	missed K-H@11	761.207	0.0113093	3801	5	27
					TWNDPSVQQDIK	99	iTRAQ8plex@N-term; iTRAQ8plex(K)@12		680.383	0.0328942	2038.13	3	17						FDDAVVQSDMKHWPFMVVNDAGRPK	99	iTRAQ8plex@N-term; iTRAQ8plex(K)@11; iTRAQ8plex(K)@25	missed K-H@11	761.001	-1.02031	3799.97	5	22
					TWNDPSVQQDIK	99	No iTRAQ8plex@N-term; No iTRAQ8plex(K)@12		715.862	0.0258307	1429.71	2	19						FEELNADLFR	99	No iTRAQ8plex@N-term		627.329	0.0338012	1252.64	2	11
					TWNDPSVQQDIK	99	No iTRAQ8plex@N-term; iTRAQ8plex(K)@12		867.963	0.0221059	1733.91	2	19						FELTGIPPAPR	99	iTRAQ8plex@N-term; Pro->pyro-Glu(P)@10		758.426	-0.00250841	1514.84	2	15
					VEIIANDQGNR	98.06	No iTRAQ8plex@N-term		614.824	0.0124266	1227.63	2	13						FELTGIPPAPR	97.43	iTRAQ8plex@N-term		501.32	0.0763278	1500.94	3	12
					VEIIANDQGNR	97.65	No iTRAQ8plex@N-term		614.823	0.00986279	1227.63	2	12						HWPFMVVNDAGRPK	99	iTRAQ8plex@N-term; No iTRAQ8plex(K)@14		653.37	0.0587339	1957.09	3	17
					VTHAVVTVPAYFNDAQR	99	iTRAQ8plex@N-term		731.369	-0.0840075	2191.09	3	26						HWPFMVVNDAGRPK	99	iTRAQ8plex@N-term; Trimethyl(R)@12; iTRAQ8plex(K)@14		576.83	0.00693745	2303.29	4	16
					VTHAVVTVPAYFNDAQR	99	iTRAQ8plex@N-term		1096.59	0.00304065	2191.17	2	28						IINEPTAAAIAY	99	iTRAQ8plex@N-term	cleaved Y-G@C-term	775.937	-0.00597254	1549.86	2	14
					VYEGERPLTK	99	iTRAQ8plex@N-term; iTRAQ8plex(K)@10		600.704	0.0500405	1799.09	3	13						IQKLLQDFFNGK	95.67	No iTRAQ8plex@N-term; iTRAQ8plex(K)@3; No iTRAQ8plex(K)@12	missed K-L@3	585.678	0.00736809	1754.01	3	14
4	sp|Q15149|PLEC_HUMAN	Plectin OS=Homo sapiens GN=PLEC PE=1 SV=3	12	58	AALAHSEEVTASQVAATK	99	iTRAQ8plex@N-term; Dehydrated(T)@17; iTRAQ8plex(K)@18		594.346	0.0423129	2373.35	4	19						LIGDAAK	99	iTRAQ8plex@N-term; iTRAQ8plex(K)@7		648.416	0.0102939	1294.82	2	11
					AALEEVER	99	iTRAQ8plex@N-term		610.842	-0.00133871	1219.67	2	13						LIGDAAK	96.95	iTRAQ8plex@N-term; No iTRAQ8plex(K)@7		496.307	-0.0027025	990.599	2	9
					AEMEVLLASK	99	iTRAQ8plex@N-term; iTRAQ8plex(K)@10		566.996	-0.0181888	1697.97	3	14						LLQDFFNGK	99	iTRAQ8plex@N-term; iTRAQ8plex(K)@9		563.996	-0.00599787	1688.97	3	12
					AGTLSITEFADMLSGNAGGFR	99	iTRAQ8plex@N-term		807.07	-0.0283689	2418.19	3	31						LLQDFFNGK	99	iTRAQ8plex@N-term; No iTRAQ8plex(K)@9		693.374	-0.0314706	1384.73	2	16
					AQVEQELTTLR	99	iTRAQ8plex@N-term		796.439	-0.0252197	1590.86	2	18						LLQDFFNGK	99	Acetyl@N-term; iTRAQ8plex(K)@9		714.392	-0.00609296	1426.77	2	15
					CRPDQLTGLSLLPLSEK	99	iTRAQ8plex@N-term; Methylthio(C)@1; iTRAQ8plex(K)@17		631.86	0.0105712	2523.41	4	16						LLQDFFNGK	99	iTRAQ8plex@N-term; Deamidated(N)@7; No iTRAQ8plex(K)@9		693.878	-0.00916414	1385.74	2	16
					CVEDPETGLCLLPLTDK	99	iTRAQ8plex@N-term; Methylthio(C)@1; Methylthio(C)@10; No iTRAQ8plex(K)@17		748.033	0.00503464	2241.08	3	22						LLQDFFNGK	99	iTRAQ8plex@N-term; Deamidated(N)@7; No iTRAQ8plex(K)@9		693.878	-0.00818746	1385.74	2	16
					DALDGPAAEAEPEHSFDGLR	99	No iTRAQ8plex@N-term		699.658	0.00676761	2095.95	3	23						LLQDFFNGK	99	iTRAQ8plex@N-term; Deamidated(N)@7; No iTRAQ8plex(K)@9		693.88	-0.00342615	1385.75	2	16
					DALDGPAAEAEPEHSFDGLRR	99	iTRAQ8plex@N-term	missed R-R@20	640.075	0.017979	2556.27	4	21						LLQDFFNGK	99	Acetyl@N-term; iTRAQ8plex(K)@9		714.392	-0.00609296	1426.77	2	14
					DLLPSDMAVALLEAQAGTGHIIDPATSAR	99	iTRAQ8plex@N-term		1079.91	0.0215879	3236.72	3	32						LLQDFFNGK	99	Acetyl@N-term; iTRAQ8plex(K)@9		714.394	-0.0025525	1426.77	2	13
					EQELQQTLQQEQSVLDQLR	99	Glu->pyro-Glu@N-term		1148.11	0.0449478	2294.2	2	29						LLQDFFNGK	99	iTRAQ8plex@N-term; No iTRAQ8plex(K)@9		693.385	-0.0106712	1384.76	2	16
					EQLRQEQALLEEIER	99	iTRAQ8plex@N-term	missed R-Q@4	730.057	-0.0302638	2187.15	3	21						LLQDFFNGK	98.94	iTRAQ8plex@N-term; No iTRAQ8plex(K)@9		693.385	-0.0103049	1384.76	2	16
					EQMAQQLAEETQGFQR	99	iTRAQ8plex@N-term		733.364	-0.00463487	2197.07	3	24						LLQDFFNGK	97.72	iTRAQ8plex@N-term; No iTRAQ8plex(K)@9		693.387	-0.0068279	1384.76	2	14
					ESADPLGAWLQDAR	99	iTRAQ8plex@N-term		611.318	-1.00525	1830.93	3	20						LYQSAGGMPGGMPGGFPGGGAPPSGGASSGPTIEEVD	99	iTRAQ8plex@N-term		1217.57	-0.0135891	3649.68	3	22
					GFFDPNTHENLTYLQLLER	99	iTRAQ8plex@N-term		871.464	1.03162	2611.37	3	23						MKEIAEAYLGK	99	iTRAQ8plex@N-term; iTRAQ8plex(K)@2; No iTRAQ8plex(K)@11	missed K-E@2	621.027	-0.00499961	1860.06	3	18
					GLFDEEMNEILTDPSDDTK	99	iTRAQ8plex@N-term; No iTRAQ8plex(K)@19		825.081	0.06838	2472.22	3	23						MKEIAEAYLGKTVTNA	95	iTRAQ8plex@N-term; iTRAQ8plex(K)@2; iTRAQ8plex(K)@11; Deamidated(N)@15	cleaved A-V@C-term; missed K-E@2; missed K-T@11	663.879	-0.0110361	2651.49	4	13
					GYFDEEMNR	99	iTRAQ8plex@N-term		732.856	0.0326601	1463.7	2	13						MKEIAEAYLGKTVTNA	94.81	iTRAQ8plex@N-term; iTRAQ8plex(K)@2; iTRAQ8plex(K)@11; Deamidated(N)@15	cleaved A-V@C-term; missed K-E@2; missed K-T@11	663.877	-0.0183612	2651.48	4	13
					LAEVEAALEK	99	iTRAQ8plex@N-term; iTRAQ8plex(K)@10		561.37	1.09522	1681.09	3	15						MKEIAEAYLGKTVTNA	94.81	iTRAQ8plex@N-term; iTRAQ8plex(K)@2; iTRAQ8plex(K)@11; Deamidated(N)@15	cleaved A-V@C-term; missed K-E@2; missed K-T@11	663.877	-0.0198263	2651.48	4	13
					LEDLLQDAQDEK	99	iTRAQ8plex@N-term; No iTRAQ8plex(K)@12		860.946	-0.00611837	1719.88	2	21						MVNHFIAEFK	99	iTRAQ8plex@N-term; iTRAQ8plex(K)@10		922.527	0.0126734	1843.04	2	18
					LEQLFQDEVAK	99	iTRAQ8plex@N-term; No iTRAQ8plex(K)@11		812.438	-0.0211333	1622.86	2	20						MVNHFIAEFK	99	No iTRAQ8plex@N-term; No iTRAQ8plex(K)@10		618.339	0.0460485	1234.66	2	16
					LGFHLPLEVAYQR	99	iTRAQ8plex@N-term		616.348	-0.0173231	1846.02	3	17						MVNHFIAEFK	99	iTRAQ8plex@N-term; No iTRAQ8plex(K)@10		513.951	0.00872952	1538.83	3	14
					LISLFQAMK	99	iTRAQ8plex@N-term; iTRAQ8plex(K)@9		553.672	-0.0122462	1657.99	3	12						MVNHFIAEFK	99	No iTRAQ8plex@N-term; iTRAQ8plex(K)@10		513.964	0.047687	1538.87	3	12
					LKAEAELLQQQK	99	iTRAQ8plex@N-term; iTRAQ8plex(K)@2; iTRAQ8plex(K)@12	missed K-A@2	771.129	-0.0398452	2310.36	3	20						MVNHFIAEFK	99	iTRAQ8plex@N-term; iTRAQ8plex(K)@10		615.346	-0.0103877	1843.02	3	14
					LLDAQLATGGIVDPR	99	iTRAQ8plex@N-term		921.505	-1.05551	1841	2	22						MVNHFIAEFK	99	iTRAQ8plex@N-term; No iTRAQ8plex(K)@10		513.951	0.00888272	1538.83	3	18
					LLEAQIATGGVIDPVHSHR	99	iTRAQ8plex@N-term		580.085	0.0254827	2316.31	4	14						MVNHFIAEFK	99	iTRAQ8plex@N-term; No iTRAQ8plex(K)@10		513.952	0.010714	1538.83	3	17
					LQEAGILSAEELQR	99	iTRAQ8plex@N-term		621.018	0.00482849	1860.03	3	20						MVNHFIAEFK	99	iTRAQ8plex@N-term; iTRAQ8plex(K)@10		615.346	-0.010937	1843.02	3	13
					LTVDEAVR	99	iTRAQ8plex@N-term		603.859	0.0120331	1205.7	2	14						MVNHFIAEFK	98.97	iTRAQ8plex@N-term; No iTRAQ8plex(K)@10		513.954	0.0184054	1538.84	3	16
					QEQALLEEIER	99	iTRAQ8plex@N-term		831.444	-0.0202003	1660.87	2	19						MVNHFIAEFK	98.9	iTRAQ8plex@N-term; No iTRAQ8plex(K)@10		513.953	0.013644	1538.84	3	16
					QKAQVEQELTTLR	99	iTRAQ8plex@N-term; iTRAQ8plex(K)@2	missed K-A@2	718.077	-0.0369603	2151.21	3	18						MVNHFIAEFKR	99	iTRAQ8plex@N-term; iTRAQ8plex(K)@10	missed K-R@10	668.058	2.02302	2001.15	3	17
					QLLEEELAR	99	iTRAQ8plex@N-term		702.892	-0.0234746	1403.77	2	15						MVNHFIAEFKR	99	No iTRAQ8plex@N-term; iTRAQ8plex(K)@10	missed K-R@10	566.005	0.0712703	1694.99	3	15
					QVEEEILALK	99	iTRAQ8plex@N-term; No iTRAQ8plex(K)@10		738.422	-0.0247625	1474.83	2	18						MVNHFIAEFKR	98.56	iTRAQ8plex@N-term; iTRAQ8plex(K)@10	missed K-R@10	501.05	1.04174	2000.17	4	15
					SIQEELQQLR	99	iTRAQ8plex@N-term		774.424	-0.0282834	1546.83	2	17						MVNHFIAEFKR	95.02	iTRAQ8plex@N-term; No iTRAQ8plex(K)@10	missed K-R@10	565.988	0.0189797	1694.94	3	13
					SLAAEEEAAR	99	iTRAQ8plex@N-term		675.867	0.00970462	1349.72	2	15						NSLESYAFNMK	99	iTRAQ8plex@N-term; No iTRAQ8plex(K)@11		804.423	0.0338593	1606.83	2	19
					SLQEEHVAVAQLR	99	iTRAQ8plex@N-term		595.353	0.047763	1783.04	3	15						NSLESYAFNMK	99	iTRAQ8plex@N-term; No iTRAQ8plex(K)@11		804.42	0.0277063	1606.82	2	20
					SQVEEELFSVR	99	iTRAQ8plex@N-term		813.926	-0.0192686	1625.84	2	19						RFDDAVVQSDMKHWPFMVVNDAGRPK	99	iTRAQ8plex@N-term; iTRAQ8plex(K)@12; iTRAQ8plex(K)@26	missed R-F@1; missed K-H@12	792.431	0.0294544	3957.12	5	24
					SQVMDEATALQLR	99	iTRAQ8plex@N-term		589.327	0.0257293	1764.96	3	16						RFDDAVVQSDMKHWPFMVVNDAGRPK	99	iTRAQ8plex@N-term; iTRAQ8plex(K)@12; iTRAQ8plex(K)@26	missed R-F@1; missed K-H@12	792.431	0.0294544	3957.12	5	24
					TQLASWSDPTEETGPVAGILDTETLEK	99	iTRAQ8plex@N-term; No iTRAQ8plex(K)@27		1064.88	0.0225674	3191.62	3	30						RFDDAVVQSDMKHWPFMVVNDAGRPK	99	iTRAQ8plex@N-term; iTRAQ8plex(K)@12; iTRAQ8plex(K)@26	missed R-F@1; missed K-H@12	660.531	0.0531714	3957.14	6	24
					VLALPEPSPAAPTLR	99	iTRAQ8plex@N-term		918.537	-0.0221261	1835.06	2	18						RFDDAVVQSDMKHWPFMVVNDAGRPK	99	iTRAQ8plex@N-term; iTRAQ8plex(K)@12; iTRAQ8plex(K)@26	missed R-F@1; missed K-H@12	792.431	0.0294544	3957.12	5	27
					WQAVLAQTDVR	99	iTRAQ8plex@N-term		795.943	-0.0106893	1589.87	2	18						RFDDAVVQSDMKHWPFMVVNDAGRPK	99	iTRAQ8plex@N-term; iTRAQ8plex(K)@12; iTRAQ8plex(K)@26	missed R-F@1; missed K-H@12	660.531	0.0517063	3957.14	6	23
					LLLWSQR	98.29	iTRAQ8plex@N-term		610.371	-0.0107971	1218.73	2	11						RFDDAVVQSDMKHWPFMVVNDAGRPK	99	iTRAQ8plex@N-term; iTRAQ8plex(K)@12; No iTRAQ8plex(K)@26	missed R-F@1; missed K-H@12	914.243	0.0589715	3652.94	4	30
					ALQALEELR	99	Acetyl@N-term		542.809	0.0109985	1083.6	2	11						RFDDAVVQSDMKHWPFMVVNDAGRPK	99	iTRAQ8plex@N-term; iTRAQ8plex(K)@12; iTRAQ8plex(K)@26	missed R-F@1; missed K-H@12	792.83	2.02097	3959.11	5	22
					SLVPAAELLESR	99	iTRAQ8plex@N-term		529.984	-0.983151	1586.93	3	14						RFDDAVVQSDMKHWPFMVVNDAGRPK	99	iTRAQ8plex@N-term; iTRAQ8plex(K)@12; iTRAQ8plex(K)@26	missed R-F@1; missed K-H@12	990.043	-0.94778	3956.14	4	22
					SSIAGLLLK	99	iTRAQ8plex@N-term; No iTRAQ8plex(K)@9		603.381	-0.0218689	1204.75	2	14						RFDDAVVQSDMKHWPFMVVNDAGRPK	99	iTRAQ8plex@N-term; iTRAQ8plex(K)@12; iTRAQ8plex(K)@26	missed R-F@1; missed K-H@12	792.83	2.02097	3959.11	5	25
					AALAHSEEVTASQVAATK	99	iTRAQ8plex@N-term; iTRAQ8plex(K)@18		598.847	0.0383569	2391.36	4	20						RFDDAVVQSDMKHWPFMVVNDAGRPK	99	iTRAQ8plex@N-term; iTRAQ8plex(K)@12; No iTRAQ8plex(K)@26	missed R-F@1; missed K-H@12	731.589	0.0233961	3652.91	5	27
					ALQALEELR	99	iTRAQ8plex@N-term		673.891	-0.0195257	1345.77	2	16						RFDDAVVQSDMKHWPFMVVNDAGRPK	99	iTRAQ8plex@N-term; iTRAQ8plex(K)@12; No iTRAQ8plex(K)@26	missed R-F@1; missed K-H@12	731.589	0.0233961	3652.91	5	26
					ALQALEELR	99	iTRAQ8plex@N-term		673.891	-0.0190374	1345.77	2	16						RFDDAVVQSDMKHWPFMVVNDAGRPK	99	iTRAQ8plex@N-term; iTRAQ8plex(K)@12; iTRAQ8plex(K)@26	missed R-F@1; missed K-H@12	660.362	-0.960625	3956.13	6	26
					AQVEQELTTLR	99	iTRAQ8plex@N-term		796.432	-0.0394506	1590.85	2	15						RFDDAVVQSDMKHWPFMVVNDAGRPK	97.37	No iTRAQ8plex@N-term; iTRAQ8plex(K)@12; iTRAQ8plex(K)@26	missed R-F@1; missed K-H@12	731.588	0.0194284	3652.91	5	14
					CRPDQLTGLSLLPLSEK	99	iTRAQ8plex@N-term; Methylthio(C)@1; No iTRAQ8plex(K)@17		740.734	-0.0175825	2219.18	3	24						SINPDEAVAYGAAVQAAILSGDK	99	iTRAQ8plex@N-term; iTRAQ8plex(K)@23		956.51	-1.04235	2866.51	3	28
					CVEDPETGLCLLPLTDK	99	iTRAQ8plex@N-term; Methylthio(C)@1; Methylthio(C)@10; iTRAQ8plex(K)@17		850.091	1.97488	2547.25	3	12						TVTNAVVTVPAYFNDSQR	99	iTRAQ8plex@N-term; iTRAQ8plex(S)@16		864.148	0.021648	2589.42	3	20
					DALDGPAAEAEPEHSFDGLR	99	iTRAQ8plex@N-term		801.053	-0.0125334	2400.14	3	28						VEIIANDQGNR	99	No iTRAQ8plex@N-term		614.831	0.0268315	1227.65	2	12
					DLLPSDMAVALLEAQAGTGHIIDPATSAR	99	iTRAQ8plex@N-term		810.191	0.0333428	3236.73	4	31						VEIIANDQGNR	99	No iTRAQ8plex@N-term		614.832	0.0287847	1227.65	2	13
					EQELQQTLQQEQSVLDQLR	99	iTRAQ8plex@N-term		873.141	0.0358882	2616.4	3	23	8	sp|P10809|CH60_HUMAN	60 kDa heat shock protein, mitochondrial OS=Homo sapiens GN=HSPD1 PE=1 SV=2	35.78	45	AAVEEGIVLGGGCALLR	99	iTRAQ8plex@N-term; Methylthio(C)@13		660.032	0.00506738	1977.07	3	27
					GLFDEEMNEILTDPSDDTK	99	iTRAQ8plex@N-term; iTRAQ8plex(K)@19		926.473	0.0385019	2776.4	3	22						ALMLQGVDLLADAVAVTMGPK	99	iTRAQ8plex@N-term; Oxidation(M)@3; iTRAQ8plex(K)@21		913.191	0.0126811	2736.55	3	27
					LAEVEAALEK	99	iTRAQ8plex@N-term; No iTRAQ8plex(K)@10		688.894	-0.0126693	1375.77	2	17						ALMLQGVDLLADAVAVTMGPKGR	99	iTRAQ8plex@N-term; iTRAQ8plex(K)@21	missed K-G@21	734.42	-0.015115	2933.65	4	23
					LAEVEAALEK	99	iTRAQ8plex@N-term; iTRAQ8plex(K)@10		561.014	0.028486	1680.02	3	15						ALMLQGVDLLADAVAVTMGPKGRTVI	99	iTRAQ8plex@N-term; iTRAQ8plex(K)@21	cleaved I-I@C-term; missed K-G@21; missed R-T@23	811.457	-5.06726	3241.8	4	17
					LAEVEAALEK	99	iTRAQ8plex@N-term; iTRAQ8plex(K)@10		561.01	0.0171318	1680.01	3	15						CEFQDAYVLLSEKK	99	iTRAQ8plex@N-term; Methylthio(C)@1; iTRAQ8plex(K)@13; No iTRAQ8plex(K)@14	missed K-K@13	776.408	-0.0138498	2326.2	3	20
					LAEVEAALEK	99	iTRAQ8plex@N-term; iTRAQ8plex(K)@10		561.011	0.0200619	1680.01	3	14						EEKDPGMGAMGGMGGGMGGGMF	99	iTRAQ8plex@N-term; iTRAQ8plex(K)@3	missed K-D@3	891.106	2.09184	2670.3	3	27
					LEQLFQDEVAK	99	iTRAQ8plex@N-term; iTRAQ8plex(K)@11		643.361	-0.026619	1927.06	3	17						EIGNIISDAMK	99	iTRAQ8plex@N-term; iTRAQ8plex(K)@11		600.346	0.0033373	1798.02	3	14
					LGFHLPLEVAYQR	99	No iTRAQ8plex@N-term		514.961	0.0265086	1541.86	3	13						GVMLAVDAVIAELK	99	iTRAQ8plex@N-term; No iTRAQ8plex(K)@14		867.028	0.0304661	1732.04	2	24
					LGFHLPLEVAYQR	99	No iTRAQ8plex@N-term		514.955	0.00817586	1541.84	3	13						GVMLAVDAVIAELKK	99	iTRAQ8plex@N-term; iTRAQ8plex(K)@14; iTRAQ8plex(K)@15	missed K-K@14	823.845	-0.00513326	2468.51	3	19
					LISLFQAMK	99	iTRAQ8plex@N-term; No iTRAQ8plex(K)@9		677.903	-0.00893975	1353.79	2	16						GYISPYFINTSK	99	iTRAQ8plex@N-term; iTRAQ8plex(K)@12		666.375	-1.00379	1996.1	3	17
					LISLFQAMK	99	iTRAQ8plex@N-term; iTRAQ8plex(K)@9		554.352	2.02837	1660.03	3	12						LVQDVANNTNEEAGDGTTTATVLAR	99	iTRAQ8plex@N-term		955.155	-1.00455	2862.44	3	34
					LKAEAELLQQQK	99	iTRAQ8plex@N-term; iTRAQ8plex(K)@2; iTRAQ8plex(K)@12	missed K-A@2	578.612	0.0164305	2310.42	4	13						TALLDAAGVASLLTTAEVVVTEIPK	99	iTRAQ8plex@N-term; iTRAQ8plex(K)@25		773.473	0.0577296	3089.86	4	19
					LLEAQIATGGVIDPVHSHR	99	iTRAQ8plex@N-term		580.085	0.0254827	2316.31	4	13						TLNDELEIIEGMK	99	iTRAQ8plex@N-term; iTRAQ8plex(K)@13		705.063	0.00698629	2112.17	3	17
					LQEAGILSAEELQR	99	iTRAQ8plex@N-term		621.018	0.0061104	1860.03	3	19						TLNDELEIIEGMKFDR	99	iTRAQ8plex@N-term; iTRAQ8plex(K)@13	missed K-F@13	844.455	-0.0125182	2530.34	3	24
					QEQALLEEIER	99	iTRAQ8plex@N-term		831.445	-0.0180028	1660.88	2	19						VGEVIVTKDDAMLLK	99	iTRAQ8plex@N-term; iTRAQ8plex(K)@8; No iTRAQ8plex(K)@15	missed K-D@8	747.102	-0.0283003	2238.28	3	25
					QLLEEELAR	98.36	Gln->pyro-Glu@N-term		542.279	-0.0176583	1082.54	2	10						FGADAR	98.67	iTRAQ8plex@N-term		470.764	0.00632177	939.514	2	8
					QVEEEILALK	99	iTRAQ8plex@N-term; iTRAQ8plex(K)@10		594.029	0.00560034	1779.07	3	14						ALMLQGVDLLAD	99	iTRAQ8plex@N-term	cleaved D-A@C-term	781.941	-0.00283577	1561.87	2	17
					QVEEEILALK	99	iTRAQ8plex@N-term; iTRAQ8plex(K)@10		594.029	0.00395217	1779.06	3	14						GVMLAVDAVIAELKKQ	95.1	iTRAQ8plex@N-term; iTRAQ8plex(K)@14; iTRAQ8plex(K)@15	cleaved Q-S@C-term; missed K-K@14; missed K-Q@15	866.517	-0.0470928	2596.53	3	14
					QVEEEILALK	98.88	Gln->pyro-Glu@N-term; iTRAQ8plex(K)@10		729.922	0.000522364	1457.83	2	13						AAVEEGIVLGGGCALLR	99	iTRAQ8plex@N-term; Methylthio(C)@13		660.033	0.00744803	1977.08	3	20
					SIQEELQQLR	99	iTRAQ8plex@N-term		774.428	-0.0205919	1546.84	2	16						AAVEEGIVLGGGCALLR	99	iTRAQ8plex@N-term; Methylthio(C)@13		660.034	0.0100118	1977.08	3	23
					SQVEEELFSVR	99	iTRAQ8plex@N-term		813.928	-0.0154839	1625.84	2	17						AAVEEGIVLGGGCALLR	99	iTRAQ8plex@N-term; Methylthio(C)@13		660.036	0.0158719	1977.09	3	19
					SQVEEELFSVR	99	iTRAQ8plex@N-term		813.928	-0.0154839	1625.84	2	16						AAVEEGIVLGGGCALLR	99	iTRAQ8plex@N-term; Methylthio(C)@13		659.957	-0.21941	1976.85	3	21
					TQLASWSDPTEETGPVAGILDTETLEK	99	iTRAQ8plex@N-term; iTRAQ8plex(K)@27		1166.29	0.0256642	3495.83	3	33						AAVEEGIVLGGGCALLR	99	iTRAQ8plex@N-term; Methylthio(C)@13		660.358	0.982233	1978.05	3	15
5	sp|P14625|ENPL_HUMAN	Endoplasmin OS=Homo sapiens GN=HSP90B1 PE=1 SV=1	49.44	68	DDEVDVDGTVEEDLGK	99	iTRAQ8plex@N-term; iTRAQ8plex(K)@16	cleaved A-D@N-term	781.724	-0.00957682	2342.15	3	19						AAVEEGIVLGGGCALLR	99	iTRAQ8plex@N-term; Methylthio(C)@13		660.365	1.00476	1978.07	3	16
					EAESSPFVER	99	iTRAQ8plex@N-term		727.881	0.0121531	1453.75	2	16						ALMLQGVDLLADAVAVTMGPK	99	iTRAQ8plex@N-term; Oxidation(M)@18; iTRAQ8plex(K)@21		913.191	0.0137799	2736.55	3	28
					EAVEKEFEPLLNWMK	99	iTRAQ8plex@N-term; iTRAQ8plex(K)@5; No iTRAQ8plex(K)@15	missed K-E@5	824.448	-0.016904	2470.32	3	22						ALMLQGVDLLADAVAVTMGPK	99	iTRAQ8plex@N-term; Oxidation(M)@18; iTRAQ8plex(K)@21		913.181	-0.0166767	2736.52	3	29
					EEASDYLELDTIK	99	iTRAQ8plex@N-term; No iTRAQ8plex(K)@13		915.461	-0.0176781	1828.91	2	21						ALMLQGVDLLADAVAVTMGPK	99	iTRAQ8plex@N-term; iTRAQ8plex(K)@21		907.866	0.0340582	2720.58	3	30
					EEEAIQLDGLNASQIR	99	Glu->pyro-Glu@N-term		884.442	-0.0113109	1766.87	2	26						ALMLQGVDLLADAVAVTMGPK	99	iTRAQ8plex@N-term; iTRAQ8plex(K)@21		681.156	0.0526785	2720.6	4	25
					EESDDEAAVEEEEEEK	99	iTRAQ8plex@N-term; No iTRAQ8plex(K)@16		1085.94	-0.0557329	2169.87	2	20						ALMLQGVDLLADAVAVTMGPK	99	iTRAQ8plex@N-term; iTRAQ8plex(K)@21		681.155	0.0490159	2720.59	4	26
					EESDDEAAVEEEEEEKKPK	99	Glu->pyro-Glu@N-term; iTRAQ8plex(K)@16; iTRAQ8plex(K)@17; No iTRAQ8plex(K)@19	missed K-K@16	937.463	0.00600068	2809.37	3	15						ALMLQGVDLLADAVAVTMGPK	99	iTRAQ8plex@N-term; iTRAQ8plex(K)@21		907.855	-0.00055373	2720.54	3	25
					EFEPLLNWMK	99	iTRAQ8plex@N-term; No iTRAQ8plex(K)@10		805.908	-0.0472861	1609.8	2	16						ALMLQGVDLLADAVAVTMGPK	99	iTRAQ8plex@N-term; iTRAQ8plex(K)@21		907.865	0.0294799	2720.57	3	29
					EFGTNIK	99	iTRAQ8plex@N-term; iTRAQ8plex(K)@7		708.937	0.0359578	1415.86	2	12						ALMLQGVDLLADAVAVTMGPK	99	iTRAQ8plex@N-term; iTRAQ8plex(K)@21		907.865	0.0294799	2720.57	3	31
					ELISNASDALDK	99	iTRAQ8plex@N-term; iTRAQ8plex(K)@12		628.68	-0.0278685	1883.02	3	20						ALMLQGVDLLADAVAVTMGPK	99	iTRAQ8plex@N-term; iTRAQ8plex(K)@21		907.526	-0.987439	2719.56	3	28
					ELISNASDALDKIR	99	iTRAQ8plex@N-term; iTRAQ8plex(K)@12	missed K-I@12	718.406	-0.0360676	2152.2	3	17						ALMLQGVDLLADAVAVTMGPK	99	iTRAQ8plex@N-term; No iTRAQ8plex(K)@21		806.46	0.0205172	2416.36	3	30
					EVEEDEYK	99	iTRAQ8plex@N-term; No iTRAQ8plex(K)@8		672.768	-0.118487	1343.52	2	14						ALMLQGVDLLADAVAVTMGPK	99	iTRAQ8plex@N-term; Oxidation(M)@3; Oxidation(M)@18; No iTRAQ8plex(K)@21		817.122	0.01773	2448.35	3	24
					FQSSHHPTDITSLDQYVER	99	iTRAQ8plex@N-term		855.73	0.907824	2564.17	3	26						ALMLQGVDLLADAVAVTMGPK	99	iTRAQ8plex@N-term; No iTRAQ8plex(K)@21		806.451	-0.00768491	2416.33	3	34
					GVVDSDDLPLNVSR	99	iTRAQ8plex@N-term		895.465	-0.0372376	1788.92	2	24						ALMLQGVDLLADAVAVTMGPK	99	iTRAQ8plex@N-term; No iTRAQ8plex(K)@21		806.459	0.0175871	2416.36	3	32
					GYEVIYLTEPVDEYCIQALPEFDGKR	99	iTRAQ8plex@N-term; Methylthio(C)@15; iTRAQ8plex(K)@25	missed K-R@25	925.982	-0.962826	3699.9	4	23						ALMLQGVDLLADAVAVTMGPK	99	iTRAQ8plex@N-term; Trimethyl(A)@15; iTRAQ8plex(K)@21		921.881	0.0298837	2762.62	3	17
					IADDKYNDTFWK	99	iTRAQ8plex@N-term; No iTRAQ8plex(K)@5; iTRAQ8plex(K)@12	missed K-Y@5	708.706	-0.0179133	2123.1	3	19						ALMLQGVDLLADAVAVTMGPK	99	iTRAQ8plex@N-term; No iTRAQ8plex(K)@21		806.454	0.00110536	2416.34	3	27
					KEAESSPFVER	99	iTRAQ8plex@N-term; iTRAQ8plex(K)@1	missed K-E@1	629.692	0.0191256	1886.06	3	12						ALMLQGVDLLADAVAVTMGPK	99	iTRAQ8plex@N-term; Oxidation(M)@18; No iTRAQ8plex(K)@21		811.788	0.00883011	2432.34	3	28
					KYSQFINFPIYVWSSK	99	iTRAQ8plex@N-term; iTRAQ8plex(K)@1; iTRAQ8plex(K)@16	missed K-Y@1	730.42	-0.994486	2917.65	4	19						ALMLQGVDLLADAVAVTMGPK	99	No iTRAQ8plex@N-term; iTRAQ8plex(K)@21		806.458	0.0154413	2416.35	3	24
					LGVIEDHSNR	99	iTRAQ8plex@N-term		481.949	0.0454089	1442.82	3	14						ALMLQGVDLLADAVAVTMGPK	99	No iTRAQ8plex@N-term; iTRAQ8plex(K)@21		806.458	0.0137931	2416.35	3	23
					LTESPCALVASQYGWSGNMER	99	No iTRAQ8plex@N-term; Methylthio(C)@6		1173.02	0.00143031	2344.03	2	34						ALMLQGVDLLADAVAVTMGPK	99	No iTRAQ8plex@N-term; No iTRAQ8plex(K)@21		705.062	0.0320346	2112.16	3	22
					MMKLIINSLYKNK	99	No iTRAQ8plex@N-term; iTRAQ8plex(K)@3; iTRAQ8plex(K)@11; No iTRAQ8plex(K)@13	missed K-L@3; missed K-N@11	735.456	0.0406631	2203.35	3	21						ALMLQGVDLLADAVAVTMGPK	99	iTRAQ8plex@N-term; Deamidated(Q)@5; Methyl(D)@12; iTRAQ8plex(K)@21		912.863	0.0233572	2735.57	3	16
					MMKLIINSLYKNKEIFLR	99	No iTRAQ8plex@N-term; iTRAQ8plex(K)@3; iTRAQ8plex(K)@11; iTRAQ8plex(K)@13	missed K-L@3; missed K-N@11; missed K-E@13	792.486	0.024229	3165.91	4	21						ALMLQGVDLLADAVAVTMGPK	99	iTRAQ8plex@N-term; Deamidated(Q)@5; Methyl(D)@8; iTRAQ8plex(K)@21		912.868	0.0394728	2735.58	3	15
					NLGTIAK	99	iTRAQ8plex@N-term; iTRAQ8plex(K)@7		662.945	0.042785	1323.88	2	12						ALMLQGVDLLADAVAVTMGPK	97.88	iTRAQ8plex@N-term; Deamidated(Q)@5; Methyl(D)@8; iTRAQ8plex(K)@21		912.868	0.0381909	2735.58	3	14
					NLLHVTDTGVGMTR	99	iTRAQ8plex@N-term		606.683	0.051326	1817.03	3	18						ALMLQGVDLLADAVAVTMGPKGR	99	No iTRAQ8plex@N-term; Deamidated(Q)@5; iTRAQ8plex(K)@21	missed K-G@21	877.817	-0.0161305	2630.43	3	20
					RIKEDEDDKTVLDLAVVLFETATLR	99	Formyl@N-term; iTRAQ8plex(K)@3; iTRAQ8plex(K)@9; Phospho(T)@10	missed R-I@1; missed K-E@3; missed K-T@9	902.258	0.0819298	3605	4	14						ALMLQGVDLLADAVAVTMGPKGR	99	No iTRAQ8plex@N-term; Deamidated(Q)@5; iTRAQ8plex(K)@21	missed K-G@21	877.818	-0.0128342	2630.43	3	20
					SEKFAFQAEVNR	99	iTRAQ8plex@N-term; iTRAQ8plex(K)@3	missed K-F@3	678.727	0.0423428	2033.16	3	20						EIGNIISDAMK	99	iTRAQ8plex@N-term; iTRAQ8plex(K)@11		600.346	0.0057178	1798.02	3	16
					SGTSEFLNK	99	iTRAQ8plex@N-term; No iTRAQ8plex(K)@9		643.869	0.0402456	1285.72	2	15						EIGNIISDAMK	99	Glu->pyro-Glu@N-term; iTRAQ8plex(K)@11		738.908	0.00430246	1475.8	2	13
					TDDEVVQR	99	iTRAQ8plex@N-term		633.335	-0.00216053	1264.65	2	12						GVMLAVDAVIAELK	99	iTRAQ8plex@N-term; iTRAQ8plex(K)@14		679.758	0.0369329	2036.25	3	20
					TETVEEPMEEEEAAK	99	iTRAQ8plex@N-term; iTRAQ8plex(K)@15		777.381	-0.0258791	2329.12	3	25						GVMLAVDAVIAELKK	99	iTRAQ8plex@N-term; iTRAQ8plex(K)@14; No iTRAQ8plex(K)@15	missed K-K@14	722.437	-0.0231804	2164.29	3	25
					TFEINPR	99	iTRAQ8plex@N-term		590.853	0.0360079	1179.69	2	11						GVMLAVDAVIAELKK	99	iTRAQ8plex@N-term; iTRAQ8plex(K)@14; No iTRAQ8plex(K)@15	missed K-K@14	722.441	-0.00923083	2164.3	3	21
					TVWDWELMNDIKPIWQRPSK	99	iTRAQ8plex@N-term; iTRAQ8plex(K)@12; iTRAQ8plex(K)@20		691.584	-1.01624	3452.88	5	23						GVMLAVDAVIAELKK	99	No iTRAQ8plex@N-term; iTRAQ8plex(K)@14; iTRAQ8plex(K)@15	missed K-K@14	722.441	-0.0113726	2164.3	3	17
					VFITDDFHDMMPK	99	No iTRAQ8plex@N-term; iTRAQ8plex(K)@13		633.983	0.00461301	1898.93	3	17						GVMLAVDAVIAELKK	97.55	iTRAQ8plex@N-term; iTRAQ8plex(K)@14; iTRAQ8plex(K)@15	missed K-K@14	823.512	-1.00281	2467.51	3	14
					YSQFINFPIYVWSSK	99	iTRAQ8plex@N-term; iTRAQ8plex(K)@15		829.789	0.000717531	2486.35	3	16						GYISPYFINTSK	99	iTRAQ8plex@N-term; iTRAQ8plex(K)@12		666.711	0.00361724	1997.11	3	18
					EGVKFDESEK	95.57	iTRAQ8plex@N-term; iTRAQ8plex(K)@4; iTRAQ8plex(K)@10	missed K-F@4	694.073	0.0365966	2079.2	3	12						GYISPYFINTSK	99	iTRAQ8plex@N-term; No iTRAQ8plex(K)@12		847.467	0.017373	1692.92	2	20
					FQSSHHPTDITSLDQYVERMK	99	iTRAQ8plex@N-term; iTRAQ8plex(K)@21	missed R-M@19	624.316	-10.0582	3116.54	5	13						LVQDVANNTNEEAGDGTTTATVLAR	99	iTRAQ8plex@N-term		955.157	-0.996673	2862.45	3	30
					FQSSHHPTDIT	97.92	iTRAQ8plex@N-term; Dehydrated(T)@11	cleaved T-S@C-term	519.271	0.0189719	1554.79	3	13						LVQDVANNTNEEAGDGTTTATVLAR	99	iTRAQ8plex@N-term		955.493	0.00990945	2863.46	3	32
					MMKLIINSLYK	99	No iTRAQ8plex@N-term; iTRAQ8plex(K)@3; No iTRAQ8plex(K)@11	missed K-L@3	553.328	0.000190355	1656.96	3	14						LVQDVANNTNEEAGDGTTTATVLAR	99	No iTRAQ8plex@N-term		854.101	0.0394318	2559.28	3	31
					EEEAIQLDGLNASQIR	99	iTRAQ8plex@N-term		697.367	-0.0152732	2089.08	3	23						LVQDVANNTNEEAGDGTTTATVLAR	99	No iTRAQ8plex@N-term		854.103	0.0460241	2559.29	3	31
					EEEAIQLDGLNASQIR	99	No iTRAQ8plex@N-term		893.441	-0.0231641	1784.87	2	27						LVQDVANNTNEEAGDGTTTATVLAR	99	No iTRAQ8plex@N-term		854.11	0.0661674	2559.31	3	20
					EEEAIQLDGLNASQIR	99	No iTRAQ8plex@N-term		893.443	-0.0185249	1784.87	2	27						TALLDAAGVASLLTTAEVVVTEIPK	99	iTRAQ8plex@N-term; iTRAQ8plex(K)@25		773.476	0.0701823	3089.88	4	22
					EEEAIQLDGLNASQIR	99	No iTRAQ8plex@N-term; Deamidated(N)@11		893.949	0.0100372	1785.88	2	26						TALLDAAGVASLLTTAEVVVTEIPK	99	iTRAQ8plex@N-term; iTRAQ8plex(K)@25		773.477	0.074089	3089.88	4	29
					EEEAIQLDGLNASQIR	99	iTRAQ8plex@N-term		1045.53	-0.0529411	2089.04	2	28						TALLDAAGVASLLTTAEVVVTEIPK	99	iTRAQ8plex@N-term; No iTRAQ8plex(K)@25		929.539	-0.00347522	2785.6	3	38
					EEEAIQLDGLNASQIR	99	iTRAQ8plex@N-term		1045.52	-0.0712539	2089.03	2	30						TALLDAAGVASLLTTAEVVVTEIPK	99	iTRAQ8plex@N-term; No iTRAQ8plex(K)@25		929.54	-0.00127763	2785.6	3	39
					EEEAIQLDGLNASQIR	99	iTRAQ8plex@N-term		1045.53	-0.0473252	2089.05	2	27						TALLDAAGVASLLTTAEVVVTEIPK	99	iTRAQ8plex@N-term; No iTRAQ8plex(K)@25		929.546	0.0174884	2785.62	3	31
					EEEAIQLDGLNASQIR	99	iTRAQ8plex@N-term; Dehydrated(D)@8		1036.55	-0.00165329	2071.08	2	24						TALLDAAGVASLLTTAEVVVTEIPK	99	No iTRAQ8plex@N-term; iTRAQ8plex(K)@25		929.562	0.064666	2785.66	3	28
					EEEAIQLDGLNASQIR	99	Acetyl@N-term		914.459	0.00301485	1826.9	2	19						TALLDAAGVASLLTTAEVVVTEIPK	99	No iTRAQ8plex@N-term; No iTRAQ8plex(K)@25		1241.72	0.0399915	2481.43	2	35
					EEEAIQLDGLNASQIR	99	No iTRAQ8plex@N-term; Deamidated(N)@11		893.947	0.00503166	1785.88	2	14						TALLDAAGVASLLTTAEVVVTEIPK	99	iTRAQ8plex@N-term; No iTRAQ8plex(K)@25		929.543	0.0069807	2785.61	3	39
					EEEAIQLDGLNASQIR	99	iTRAQ8plex@N-term		1045.55	-0.0207105	2089.08	2	15						TLNDELEIIEGMK	99	No iTRAQ8plex@N-term; No iTRAQ8plex(K)@13		752.885	0.0068386	1503.76	2	20
					EEEAIQLDGLNASQIR	94.95	Glu->pyro-Glu@N-term		884.447	-0.00105151	1766.88	2	23						TLNDELEIIEGMK	99	No iTRAQ8plex@N-term; iTRAQ8plex(K)@13		603.661	0.0056522	1807.96	3	15
					EESDDEAAVEEEEEEK	99	iTRAQ8plex@N-term; iTRAQ8plex(K)@16		825.726	0.0280326	2474.16	3	21						TLNDELEIIEGMK	99	iTRAQ8plex@N-term; No iTRAQ8plex(K)@13		904.987	0.00470324	1807.96	2	23
					EESDDEAAVEEEEEEK	99	iTRAQ8plex@N-term; iTRAQ8plex(K)@16		825.728	0.0349902	2474.16	3	20						TLNDELEIIEGMK	99	iTRAQ8plex@N-term; Oxidation(M)@12; iTRAQ8plex(K)@13		710.391	-0.00408047	2128.15	3	14
					EESDDEAAVEEEEEEK	99	Acetyl@N-term; iTRAQ8plex(K)@16		1106.94	-0.0673069	2211.87	2	13						VGEVIVTKDDAMLLK	99	No iTRAQ8plex@N-term; iTRAQ8plex(K)@8; iTRAQ8plex(K)@15	missed K-D@8	747.114	0.0092383	2238.32	3	12
					EESDDEAAVEEEEEEK	99	iTRAQ8plex@N-term; iTRAQ8plex(K)@16		825.724	0.0214412	2474.15	3	20						VGEVIVTKDDAMLLK	99	iTRAQ8plex@N-term; No iTRAQ8plex(K)@8; iTRAQ8plex(K)@15	missed K-D@8	560.591	0.0220948	2238.33	4	16
					EESDDEAAVEEEEEEK	99	Acetyl@N-term; iTRAQ8plex(K)@16		1106.94	-0.0702363	2211.86	2	20						VGEVIVTKDDAMLLK	99	iTRAQ8plex@N-term; iTRAQ8plex(K)@8; iTRAQ8plex(K)@15	missed K-D@8	636.642	0.0213975	2542.54	4	15
					EESDDEAAVEEEEEEK	99	iTRAQ8plex@N-term; No iTRAQ8plex(K)@16		1085.98	0.0287946	2169.95	2	25						VGEVIVTKDDAMLLK	99	iTRAQ8plex@N-term; iTRAQ8plex(K)@8; iTRAQ8plex(K)@15	missed K-D@8	848.506	-0.0205192	2542.5	3	24
					EESDDEAAVEEEEEEK	99	iTRAQ8plex@N-term; iTRAQ8plex(K)@16		825.729	0.0366956	2474.16	3	22	9	sp|P07900|HS90A_HUMAN	Heat shock protein HSP 90-alpha OS=Homo sapiens GN=HSP90AA1 PE=1 SV=5	37.43	41	DQVANSAFVER	99	iTRAQ8plex@N-term		770.423	0.0320401	1538.83	2	15
					EESDDEAAVEEEEEEK	99	Acetyl@N-term; iTRAQ8plex(K)@16		1106.92	-0.0983102	2211.84	2	15						ELISNSSDALDK	99	Glu->pyro-Glu@N-term; iTRAQ8plex(K)@12		789.408	-0.0242421	1576.8	2	15
					EESDDEAAVEEEEEEKKPK	99	iTRAQ8plex@N-term; iTRAQ8plex(K)@16; iTRAQ8plex(K)@17; No iTRAQ8plex(K)@19	missed K-K@16	783.905	0.0142735	3131.59	4	20						ELISNSSDALDKIR	99	iTRAQ8plex@N-term; No iTRAQ8plex(K)@12	missed K-I@12	622.352	0.0136747	1864.03	3	17
					EESDDEAAVEEEEEEKKPK	99	iTRAQ8plex@N-term; iTRAQ8plex(K)@16; iTRAQ8plex(K)@17; No iTRAQ8plex(K)@19	missed K-K@16	783.903	0.00743688	3131.58	4	24						HLEINPDHSIIETLR	99	No iTRAQ8plex@N-term		596.327	0.022603	1785.96	3	19
					EFEPLLNWMK	99	iTRAQ8plex@N-term; No iTRAQ8plex(K)@10		805.918	-0.027264	1609.82	2	17						HSQFIGYPITLFVEK	99	iTRAQ8plex@N-term; iTRAQ8plex(K)@15		597.597	0.00886991	2386.36	4	16
					EFEPLLNWMK	99	iTRAQ8plex@N-term; iTRAQ8plex(K)@10		639.009	-0.0474707	1914.01	3	16						KHSQFIGYPITLFVEK	99	iTRAQ8plex@N-term; iTRAQ8plex(K)@1; iTRAQ8plex(K)@16	missed K-H@1	705.686	0.0635774	2818.71	4	14
					EFEPLLNWMK	99	Glu->pyro-Glu@N-term; iTRAQ8plex(K)@10		796.918	-0.0168788	1591.82	2	16						LGLGIDEDDPTADDTSAAVTEEMPPLEGDDDTSR	99	iTRAQ8plex@N-term		1284.6	0.0299672	3850.77	3	35
					EFEPLLNWMK	99	iTRAQ8plex@N-term; iTRAQ8plex(K)@10		639.024	-0.0035195	1914.05	3	14						NPDDITNEEYGEFYK	99	No iTRAQ8plex@N-term; No iTRAQ8plex(K)@15		917.394	0.000258845	1832.77	2	27
					EFEPLLNWMK	99	iTRAQ8plex@N-term; Ammonia-loss(N)@7; iTRAQ8plex(K)@10		633.346	-0.00970575	1897.02	3	16						PTADDTSAAVTEEMPPLEGDDDTSR	99	No iTRAQ8plex@N-term	cleaved D-P@N-term	1310.57	0.00456784	2619.12	2	29
					EFEPLLNWMK	99	Acetyl@N-term; iTRAQ8plex(K)@10		826.943	0.0127445	1651.87	2	16						YYTSASGDEMVSLK	99	iTRAQ8plex@N-term; iTRAQ8plex(K)@14		720.37	-0.0201312	2158.09	3	21
					EFEPLLNWMK	99	iTRAQ8plex@N-term; iTRAQ8plex(K)@10		639.029	0.0116803	1914.07	3	14						CLELFTELAEDK	99	iTRAQ8plex@N-term; Methylthio(C)@1; No iTRAQ8plex(K)@12		880.958	0.0333343	1759.9	2	21
					EFEPLLNWMK	99	iTRAQ8plex@N-term; iTRAQ8plex(K)@10		957.518	-1.03233	1913.02	2	15						ESEDKPEIEDVGSDEEEEK	99	Glu->pyro-Glu@N-term; iTRAQ8plex(K)@5; Phospho(S)@13; iTRAQ8plex(K)@19		955.101	0.000448927	2862.28	3	18
					EFEPLLNWMK	99	Glu->pyro-Glu@N-term; iTRAQ8plex(K)@10		796.92	-0.0118731	1591.83	2	13						ADLINNLGTIAK	99	No iTRAQ8plex@N-term; iTRAQ8plex(K)@12		516.315	0.0202281	1545.92	3	12
					EFEPLLNWMK	99	iTRAQ8plex@N-term; Ammonia-loss(N)@7; iTRAQ8plex(K)@10		633.345	-0.0126358	1897.01	3	15						ADLINNLGTIAK	99	No iTRAQ8plex@N-term; iTRAQ8plex(K)@12		516.314	0.0182138	1545.92	3	13
					EFEPLLNWMK	99	Glu->pyro-Glu@N-term; No iTRAQ8plex(K)@10		644.817	-0.012741	1287.62	2	16						ADLINNLGTIAK	99	iTRAQ8plex@N-term; No iTRAQ8plex(K)@12		773.943	-0.0318147	1545.87	2	22
					ELISNASDALDK	99	iTRAQ8plex@N-term; iTRAQ8plex(K)@12		628.684	-0.015965	1883.03	3	21						ADLINNLGTIAK	99	iTRAQ8plex@N-term; iTRAQ8plex(K)@12		617.705	-0.0167911	1850.09	3	17
					ELISNASDALDK	99	Glu->pyro-Glu@N-term; iTRAQ8plex(K)@12		781.418	-0.00915202	1560.82	2	16						ADLINNLGTIAK	99	iTRAQ8plex@N-term; No iTRAQ8plex(K)@12		773.922	-0.0746661	1545.83	2	21
					ELISNASDALDKIR	99	iTRAQ8plex@N-term; iTRAQ8plex(K)@12	missed K-I@12	718.408	-0.0305736	2152.2	3	20						ADLINNLGTIAK	99	iTRAQ8plex@N-term; Dehydrated(T)@9; iTRAQ8plex(K)@12		611.702	-0.0153278	1832.08	3	18
					ELISNASDALDKIR	99	No iTRAQ8plex@N-term; iTRAQ8plex(K)@12	missed K-I@12	617.011	-0.0133101	1848.01	3	14						ADLINNLGTIAK	99	iTRAQ8plex@N-term; iTRAQ8plex(K)@12		617.689	-0.0638543	1850.04	3	19
					ELISNASDALDKIR	99	No iTRAQ8plex@N-term; iTRAQ8plex(K)@12	missed K-I@12	617.014	-0.00647957	1848.02	3	14						ADLINNLGTIAK	99	iTRAQ8plex@N-term; Dehydrated(T)@9; iTRAQ8plex(K)@12		611.702	-0.0138628	1832.08	3	17
					ELISNASDALDKIR	98.25	No iTRAQ8plex@N-term; No iTRAQ8plex(K)@12	missed K-I@12	515.62	0.0184875	1543.84	3	13						ADLINNLGTIAK	99	iTRAQ8plex@N-term; No iTRAQ8plex(K)@12		773.963	0.00850755	1545.91	2	22
					EVEEDEYK	99	iTRAQ8plex@N-term; iTRAQ8plex(K)@8		550.292	0.00731564	1647.85	3	10						ADLINNLGTIAK	99	iTRAQ8plex@N-term; No iTRAQ8plex(K)@12		773.957	-0.00447527	1545.9	2	22
					FQSSHHPTDITSLDQYVER	99	iTRAQ8plex@N-term		642.06	0.9481	2564.21	4	23						EDQTEYLEER	99	iTRAQ8plex@N-term		808.395	0.00821963	1614.78	2	16
					FQSSHHPTDITSLDQYVER	99	iTRAQ8plex@N-term		642.06	0.9481	2564.21	4	23						EGLELPEDEEEK	99	iTRAQ8plex@N-term; No iTRAQ8plex(K)@12		860.925	-0.000934171	1719.83	2	22
					FQSSHHPTDITSLDQYVER	99	iTRAQ8plex@N-term		855.73	0.907824	2564.17	3	33						EGLELPEDEEEK	99	iTRAQ8plex@N-term; iTRAQ8plex(K)@12		675.695	0.0207208	2024.06	3	17
					FQSSHHPTDITSLDQYVER	99	iTRAQ8plex@N-term		642.06	0.9481	2564.21	4	23						EGLELPEDEEEK	99	Glu->pyro-Glu@N-term; iTRAQ8plex(K)@12		851.917	-0.00538753	1701.82	2	16
					FQSSHHPTDITSLDQYVER	99	iTRAQ8plex@N-term		641.822	-0.00271549	2563.26	4	22						EGLELPEDEEEK	99	Acetyl@N-term; iTRAQ8plex(K)@12		881.928	-0.00546713	1761.84	2	17
					FQSSHHPTDITSLDQYVER	98.27	iTRAQ8plex@N-term; Deamidated(Q)@2; Dehydrated(S)@3; iTRAQ8plex(S)@4; Oxidation(H)@6		717.651	0.140879	2866.58	4	16						EGLELPEDEEEK	98.22	Acetyl@N-term; iTRAQ8plex(K)@12		881.928	-0.00546713	1761.84	2	15
					GVVDSDDLPLNVSR	99	iTRAQ8plex@N-term		895.477	-0.0130643	1788.94	2	24						EGLELPEDEEEK	94.64	Glu->pyro-Glu@N-term; iTRAQ8plex(K)@12		851.915	-0.00917158	1701.82	2	13
					GYEVIYLTEPVDEYCIQALPEFDGKR	99	iTRAQ8plex@N-term; Methylthio(C)@15; Deamidated(Q)@17; No iTRAQ8plex(K)@25	missed K-R@25	1133.61	0.15611	3397.8	3	20						ELISNSSDALDKIR	99	iTRAQ8plex@N-term; iTRAQ8plex(K)@12	missed K-I@12	723.742	-0.0209531	2168.21	3	23
					IADDKYNDTFWK	99	iTRAQ8plex@N-term; iTRAQ8plex(K)@5; iTRAQ8plex(K)@12	missed K-Y@5	810.116	0.00604128	2427.33	3	19						GVVDSEDLPLNISR	99	iTRAQ8plex@N-term		909.492	-0.0132612	1816.97	2	21
					KYSQFINFPIYVWSSK	99	iTRAQ8plex@N-term; iTRAQ8plex(K)@1; No iTRAQ8plex(K)@16	missed K-Y@1	872.494	0.019398	2614.46	3	25						GVVDSEDLPLNISR	99	No iTRAQ8plex@N-term		757.388	-0.0162472	1512.76	2	14
					LTESPCALVASQYGWSGNMER	99	iTRAQ8plex@N-term; Methylthio(C)@6		883.738	-0.0411636	2648.19	3	27						HLEINPDHSIIETLR	99	iTRAQ8plex@N-term		523.549	0.0225749	2090.17	4	20
					LTESPCALVASQYGWSGNMER	99	No iTRAQ8plex@N-term; Methylthio(C)@6		1173.03	0.0231396	2344.05	2	30						HSQFIGYPITLFVEK	99	iTRAQ8plex@N-term; iTRAQ8plex(K)@15		597.6	0.0188809	2386.37	4	16
					MMKLIINSLYKNK	96.76	No iTRAQ8plex@N-term; iTRAQ8plex(K)@3; iTRAQ8plex(K)@11; No iTRAQ8plex(K)@13	missed K-L@3; missed K-N@11	551.843	0.0380169	2203.34	4	13						HSQFIGYPITLFVEK	99	iTRAQ8plex@N-term; No iTRAQ8plex(K)@15		695.049	-0.0198467	2082.13	3	23
					MMKLIINSLYKNKEIFLR	99	No iTRAQ8plex@N-term; iTRAQ8plex(K)@3; iTRAQ8plex(K)@11; iTRAQ8plex(K)@13	missed K-L@3; missed K-N@11; missed K-E@13	792.486	0.024229	3165.91	4	23						KHSQFIGYPITLFVEK	99	iTRAQ8plex@N-term; iTRAQ8plex(K)@1; No iTRAQ8plex(K)@16	missed K-H@1	629.621	0.008505	2514.45	4	19
					MMKLIINSLYKNKEIFLR	99	No iTRAQ8plex@N-term; iTRAQ8plex(K)@3; iTRAQ8plex(K)@11; iTRAQ8plex(K)@13	missed K-L@3; missed K-N@11; missed K-E@13	792.486	0.025694	3165.92	4	19						KHSQFIGYPITLFVEK	99	iTRAQ8plex@N-term; iTRAQ8plex(K)@1; No iTRAQ8plex(K)@16	missed K-H@1	629.621	0.00874917	2514.45	4	21
					TETVEEPMEEEEAAK	99	iTRAQ8plex@N-term; iTRAQ8plex(K)@15		777.389	-0.00188975	2329.14	3	19						KHSQFIGYPITLFVEK	99	iTRAQ8plex@N-term; iTRAQ8plex(K)@1; iTRAQ8plex(K)@16	missed K-H@1	705.419	-1.00418	2817.65	4	16
					TETVEEPMEEEEAAK	99	iTRAQ8plex@N-term; iTRAQ8plex(K)@15		777.384	-0.0167228	2329.13	3	24						LVTSPCCIVTSTYGWTANMER	99	iTRAQ8plex@N-term; Methylthio(C)@6; Methylthio(C)@7		910.094	0.0104962	2727.26	3	25
					TETVEEPMEEEEAAK	99	iTRAQ8plex@N-term; iTRAQ8plex(K)@15		777.387	-0.00683412	2329.14	3	24						NLGTIAK	99	iTRAQ8plex@N-term; No iTRAQ8plex(K)@7	cleaved N-N@N-term	510.82	-0.00224422	1019.63	2	10
					TETVEEPMEEEEAAK	99	iTRAQ8plex@N-term; Trimethyl(A)@14; iTRAQ8plex(K)@15		791.403	-0.006096	2371.19	3	18						NPDDITNEEYGEFYK	99	No iTRAQ8plex@N-term; No iTRAQ8plex(K)@15		917.399	0.00929197	1832.78	2	25
					TVWDWELMNDIKPIWQRPSK	99	iTRAQ8plex@N-term; iTRAQ8plex(K)@12; iTRAQ8plex(K)@20		691.789	0.00927883	3453.91	5	21						NPDDITNEEYGEFYK	99	No iTRAQ8plex@N-term; No iTRAQ8plex(K)@15		917.4	0.0120996	1832.79	2	21
					TVWDWELMNDIKPIWQRPSK	99	iTRAQ8plex@N-term; iTRAQ8plex(K)@12; iTRAQ8plex(K)@20		864.477	-0.0197566	3453.88	4	27						NPDDITNEEYGEFYK	99	No iTRAQ8plex@N-term; iTRAQ8plex(K)@15		713.33	-0.0117432	2136.97	3	16
					TVWDWELMNDIKPIWQRPSK	99	iTRAQ8plex@N-term; iTRAQ8plex(K)@12; iTRAQ8plex(K)@20		691.576	-1.05456	3452.85	5	19						NPDDITNEEYGEFYK	99	No iTRAQ8plex@N-term; iTRAQ8plex(K)@15		1069.49	-0.00817623	2136.97	2	24
					TVWDWELMNDIKPIWQRPSK	99	iTRAQ8plex@N-term; iTRAQ8plex(K)@12; iTRAQ8plex(K)@20		576.659	0.0128776	3453.91	6	15						NPDDITNEEYGEFYK	99	iTRAQ8plex@N-term; No iTRAQ8plex(K)@15		1069.47	-0.0482186	2136.93	2	25
					TVWDWELMNDIKPIWQRPSK	99	iTRAQ8plex@N-term; iTRAQ8plex(K)@12; iTRAQ8plex(K)@20		691.977	0.948866	3454.85	5	19						NPDDITNEEYGEFYK	99	iTRAQ8plex@N-term; iTRAQ8plex(K)@15		814.402	-1.00029	2440.18	3	19
					TVWDWELMNDIKPIWQRPSK	99	iTRAQ8plex@N-term; iTRAQ8plex(K)@12; No iTRAQ8plex(K)@20		788.423	-0.0329061	3149.66	4	27						NPDDITNEEYGEFYK	99	iTRAQ8plex@N-term; iTRAQ8plex(K)@15		611.304	0.00357673	2441.19	4	18
					TVWDWELMNDIKPIWQRPSK	99	iTRAQ8plex@N-term; No iTRAQ8plex(K)@12; iTRAQ8plex(K)@20		788.437	0.0237682	3149.72	4	26						NPDDITNEEYGEFYK	99	iTRAQ8plex@N-term; iTRAQ8plex(K)@15		611.304	0.00357673	2441.19	4	17
					TVWDWELMNDIKPIWQRPSK	99	iTRAQ8plex@N-term; No iTRAQ8plex(K)@12; iTRAQ8plex(K)@20		630.951	0.0242832	3149.72	5	20						NPDDITNEEYGEFYK	99	iTRAQ8plex@N-term; iTRAQ8plex(K)@15		814.718	-0.0515474	2441.13	3	22
					TVWDWELMNDIKPIWQRPSK	99	iTRAQ8plex@N-term; No iTRAQ8plex(K)@12; iTRAQ8plex(K)@20		630.951	0.0242832	3149.72	5	19						NPDDITNEEYGEFYK	99	iTRAQ8plex@N-term; iTRAQ8plex(K)@15		813.743	-2.97763	2438.21	3	13
					TVWDWELMNDIKPIWQRPSK	99	iTRAQ8plex@N-term; iTRAQ8plex(K)@12; No iTRAQ8plex(K)@20		630.951	0.0242832	3149.72	5	20						SLTNDWEDHLAVK	99	iTRAQ8plex@N-term; iTRAQ8plex(K)@13		712.715	-0.0242654	2135.12	3	24
					TVWDWELMNDIKPIWQRPSK	99	iTRAQ8plex@N-term; No iTRAQ8plex(K)@12; iTRAQ8plex(K)@20		788.435	0.0154911	3149.71	4	25						TLTIVDTGIGMTK	99	iTRAQ8plex@N-term; No iTRAQ8plex(K)@13		827.474	0.000166685	1652.93	2	23
					TVWDWELMNDIKPIWQRPSK	99	iTRAQ8plex@N-term; No iTRAQ8plex(K)@12; iTRAQ8plex(K)@20		788.435	0.0169829	3149.71	4	23						TLTIVDTGIGMTK	99	iTRAQ8plex@N-term; No iTRAQ8plex(K)@13		827.448	-0.0514747	1652.88	2	24
					TVWDWELMNDIKPIWQRPSK	99	iTRAQ8plex@N-term; iTRAQ8plex(K)@12; iTRAQ8plex(K)@20		691.977	0.948866	3454.85	5	17						TLTIVDTGIGMTK	99	iTRAQ8plex@N-term; iTRAQ8plex(K)@13		653.386	-0.00264976	1957.14	3	17
					TVWDWELMNDIKPIWQRPSK	99	iTRAQ8plex@N-term; iTRAQ8plex(K)@12; iTRAQ8plex(K)@20		576.491	-0.998357	3452.9	6	16						TLTIVDTGIGMTK	99	iTRAQ8plex@N-term; No iTRAQ8plex(K)@13		827.481	0.014058	1652.95	2	23
					TVWDWELMNDIKPIWQRPSK	99	iTRAQ8plex@N-term; Deamidated(N)@9; iTRAQ8plex(K)@12; No iTRAQ8plex(K)@20		788.668	-0.0355977	3150.64	4	16						TLTIVDTGIGMTK	99	iTRAQ8plex@N-term; No iTRAQ8plex(K)@13		827.479	0.0104909	1652.94	2	21
					TVWDWELMNDIKPIWQRPSK	99	No iTRAQ8plex@N-term; No iTRAQ8plex(K)@12; iTRAQ8plex(K)@20		712.387	0.0281833	2845.52	4	14						TLTIVDTGIGMTK	99	iTRAQ8plex@N-term; No iTRAQ8plex(K)@13		827.477	0.00682825	1652.94	2	22
					TVWDWELMNDIKPIWQRPSK	98.96	iTRAQ8plex@N-term; Deamidated(N)@9; iTRAQ8plex(K)@12; No iTRAQ8plex(K)@20		788.668	-0.0355977	3150.64	4	15						TLTIVDTGIGMTK	99	iTRAQ8plex@N-term; No iTRAQ8plex(K)@13		827.475	0.00316509	1652.94	2	24
					VFITDDFHDMMPK	99	iTRAQ8plex@N-term; iTRAQ8plex(K)@13		735.378	-0.0156528	2203.11	3	20						TLTIVDTGIGMTKADLINNLGTIAK	99	iTRAQ8plex@N-term; iTRAQ8plex(K)@13; iTRAQ8plex(K)@25	missed K-A@13	872.263	-0.0062222	3485.02	4	32
					VFITDDFHDMMPK	99	iTRAQ8plex@N-term; No iTRAQ8plex(K)@13		633.98	-0.00343069	1898.92	3	22						TLTIVDTGIGMTKADLINNLGTIAK	99	iTRAQ8plex@N-term; iTRAQ8plex(K)@13; iTRAQ8plex(K)@25	missed K-A@13	872.266	0.00256794	3485.03	4	28
					YSQFINFPIYVWSSK	99	No iTRAQ8plex@N-term; No iTRAQ8plex(K)@15		939.98	0.00999456	1877.95	2	24						TLTIVDTGIGMTKADLINNLGTIAK	99	iTRAQ8plex@N-term; iTRAQ8plex(K)@13; iTRAQ8plex(K)@25	missed K-A@13	872.015	-1.00146	3484.03	4	23
					YSQFINFPIYVWSSK	99	iTRAQ8plex@N-term; No iTRAQ8plex(K)@15		1092.08	0.00748696	2182.15	2	25						TLTIVDTGIGMTKADLINNLGTIAK	99	iTRAQ8plex@N-term; iTRAQ8plex(K)@13; iTRAQ8plex(K)@25	missed K-A@13	872.015	-1.00073	3484.03	4	22
					YSQFINFPIYVWSSK	99	No iTRAQ8plex@N-term; No iTRAQ8plex(K)@15		939.977	0.00506595	1877.94	2	21						TLTIVDTGIGMTKADLINNLGTIAK	99	iTRAQ8plex@N-term; iTRAQ8plex(K)@13; iTRAQ8plex(K)@25	missed K-A@13	872.015	-1.00073	3484.03	4	28
6	sp|P08670|VIME_HUMAN	Vimentin OS=Homo sapiens GN=VIM PE=1 SV=4	68.88	72	DGQVINETSQHHDDLE	99	iTRAQ8plex@N-term		714.342	0.00784134	2140.01	3	16						VILHLKEDQTEYLEER	99	iTRAQ8plex@N-term; iTRAQ8plex(K)@6	missed K-E@6	656.369	-1.00055	2621.45	4	21
					DNLAEDIMR	99	iTRAQ8plex@N-term		690.85	-0.0169994	1379.69	2	14						YESLTDPSKLDSGK	99	iTRAQ8plex@N-term; iTRAQ8plex(K)@9; iTRAQ8plex(K)@14	missed K-L@9	613.852	0.0157279	2451.38	4	15
					EEAENTLQSFR	99	iTRAQ8plex@N-term		814.414	-0.00247661	1626.81	2	18						YIDQEELNK	99	iTRAQ8plex@N-term; No iTRAQ8plex(K)@9		728.4	0.0297757	1454.79	2	14
					EEAENTLQSFRQDVDNASLAR	99	iTRAQ8plex@N-term	missed R-Q@11	899.78	-0.0130752	2696.32	3	31						YIDQEELNK	99	iTRAQ8plex@N-term; iTRAQ8plex(K)@9		587.335	0.0207	1758.98	3	14
					EKLQEEMLQR	99	iTRAQ8plex@N-term; iTRAQ8plex(K)@2	missed K-L@2	638.046	0.0457908	1911.12	3	15						YYTSASGDEMVSLK	99	iTRAQ8plex@N-term; No iTRAQ8plex(K)@14		927.945	-0.0271406	1853.88	2	24
					EMEENFAVEAANYQDTIGR	99	iTRAQ8plex@N-term; iTRAQ8plex(Y)@13		932.467	0.00864925	2794.38	3	21	10	sp|P55072|TERA_HUMAN	Transitional endoplasmic reticulum ATPase OS=Homo sapiens GN=VCP PE=1 SV=4	41.44	46	AHVIVMAATNRPNSIDPALR	99	iTRAQ8plex@N-term		817.481	0.0684823	2449.42	3	20
					ETNLDSLPLVDTHSK	99	Glu->pyro-Glu@N-term; No iTRAQ8plex(K)@15		825.923	0.00631498	1649.83	2	21						ASGADSKGDDLSTAILK	99	Protein Terminal Acetyl@N-term; iTRAQ8plex(K)@7; iTRAQ8plex(K)@17	cleaved M-A@N-term; missed K-G@7	767.085	-0.0193141	2298.23	3	23
					ETNLDSLPLVDTHSKR	99	iTRAQ8plex@N-term; iTRAQ8plex(K)@15	missed K-R@15	609.1	0.023186	2432.37	4	15						EDEEESLNEVGYDDIGGCR	99	iTRAQ8plex@N-term; Methylthio(C)@18		1239.52	-1.01936	2477.03	2	23
					FADLSEAANR	99	No iTRAQ8plex@N-term		547.288	0.0409627	1092.56	2	14						EDEEESLNEVGYDDIGGCRK	99	iTRAQ8plex@N-term; Methylthio(C)@18; iTRAQ8plex(K)@20	missed R-K@19	728.594	0.000417927	2910.35	4	18
					FANYIDKVR	99	iTRAQ8plex@N-term; iTRAQ8plex(K)@7	missed K-V@7	578.668	-0.0260162	1732.98	3	15						EMVELPLRHPALFK	99	iTRAQ8plex@N-term; iTRAQ8plex(K)@14	missed R-H@8	572.844	0.013679	2287.35	4	19
					ILLAELEQLK	99	No iTRAQ8plex@N-term; No iTRAQ8plex(K)@10		585.347	-0.0267376	1168.68	2	17						ETVVEVPQVTWEDIGGLEDVKR	99	iTRAQ8plex@N-term; No iTRAQ8plex(K)@21	missed K-R@21	934.831	-0.00377865	2801.47	3	22
					ILLAELEQLKGQGK	99	iTRAQ8plex@N-term; No iTRAQ8plex(K)@10; iTRAQ8plex(K)@14	missed K-G@10	537.837	0.00508386	2147.32	4	20						FGMTPSKGVLFYGPPGCGK	99	iTRAQ8plex@N-term; iTRAQ8plex(K)@7; Methylthio(C)@17; No iTRAQ8plex(K)@19	missed K-G@7	866.469	0.0386218	2596.39	3	28
					ISLPLPNFSSLNLR	99	iTRAQ8plex@N-term		938.053	-0.00240109	1874.09	2	20						GVLFYGPPGCGK	99	iTRAQ8plex@N-term; Methylthio(C)@10; iTRAQ8plex(K)@12		617.005	0.00395287	1847.99	3	16
					KVESLQEEIAFLK	99	iTRAQ8plex@N-term; iTRAQ8plex(K)@1; No iTRAQ8plex(K)@13	missed K-V@1	714.747	-0.0361722	2141.22	3	23						IVSQLLTLMDGLK	99	No iTRAQ8plex@N-term; No iTRAQ8plex(K)@13		715.914	-0.00771215	1429.81	2	21
					KVESLQEEIAFLKK	99	iTRAQ8plex@N-term; iTRAQ8plex(K)@1; iTRAQ8plex(K)@13; No iTRAQ8plex(K)@14	missed K-V@1; missed K-K@13	644.384	-0.0492729	2573.51	4	19						IVSQLLTLMDGLKQR	99	No iTRAQ8plex@N-term; iTRAQ8plex(K)@13	missed K-Q@13	673.734	-0.00584488	2018.18	3	22
					LGDLYEEEMR	99	iTRAQ8plex@N-term		779.349	-1.08125	1556.68	2	17						KNVFIIGATNRPDIIDPAILRPGR	99	iTRAQ8plex@N-term; iTRAQ8plex(K)@1	missed K-N@1	814.472	-0.0634594	3253.86	4	14
					LLQDSVDFSLADAINTEFK	99	iTRAQ8plex@N-term; Deoxy(D)@4; iTRAQ8plex(K)@19		906.826	-0.0185359	2717.46	3	28						KYEMFAQTLQQSR	99	iTRAQ8plex@N-term; iTRAQ8plex(K)@1	missed K-Y@1	746.751	0.0222935	2237.23	3	21
					LQDEIQNMKEEMAR	99	No iTRAQ8plex@N-term; iTRAQ8plex(K)@9	missed K-E@9	680.345	-0.000689976	2038.01	3	23						LADDVDLEQVANETHGHVGADLAALCSEAALQAIR	99	iTRAQ8plex@N-term; Methylthio(C)@26		992.251	0.0192651	3964.98	4	35
					MALDIEIATYR	99	iTRAQ8plex@N-term; iTRAQ8plex(Y)@10		635.364	-0.00119755	1903.07	3	16						LDQLIYIPLPDEK	99	iTRAQ8plex@N-term; No iTRAQ8plex(K)@13		931.027	-0.0157369	1860.04	2	22
					MFGGPGTASR	99	iTRAQ8plex@N-term	cleaved R-P@C-term	642.861	0.0475843	1283.71	2	14						LGDVISIQPCPDVK	99	iTRAQ8plex@N-term; Methylthio(C)@10; No iTRAQ8plex(K)@14		917.489	-0.00574484	1832.96	2	24
					MFGGPGTASRPSSSR	99	iTRAQ8plex@N-term		600.33	0.0595965	1797.97	3	11						LIVDEAINEDNSVVSLSQPK	99	iTRAQ8plex@N-term; iTRAQ8plex(K)@20		926.508	-1.02442	2776.5	3	23
					NLQEAEEWYK	99	iTRAQ8plex@N-term; No iTRAQ8plex(K)@10		807.384	-0.050955	1612.75	2	18						NAPAIIFIDELDAIAPK	99	iTRAQ8plex@N-term; No iTRAQ8plex(K)@17		1058.12	0.0300252	2114.22	2	25
					QDVDNASLAR	99	No iTRAQ8plex@N-term		544.775	0.00959243	1087.54	2	11						NAPAIIFIDELDAIAPKR	99	iTRAQ8plex@N-term; iTRAQ8plex(K)@17	missed K-R@17	644.638	0.0225062	2574.52	4	17
					QQYESVAAK	99	iTRAQ8plex@N-term; iTRAQ8plex(K)@9		544.649	0.0122708	1630.93	3	13						NVFIIGATNRPDIIDPAILRPGR	99	No iTRAQ8plex@N-term		840.149	0.00745759	2517.43	3	24
					QVDQLTNDK	99	iTRAQ8plex@N-term; No iTRAQ8plex(K)@9		682.882	0.0249447	1363.75	2	16						QAAPCVLFFDELDSIAK	99	iTRAQ8plex@N-term; Methylthio(C)@5; iTRAQ8plex(K)@17		841.797	2.04611	2522.37	3	21
					QVQSLTCEVDALK	99	iTRAQ8plex@N-term; Methylthio(C)@7; No iTRAQ8plex(K)@13		892.461	-0.0087882	1782.91	2	24						QTNPSAMEVEEDDPVPEIR	99	No iTRAQ8plex@N-term		1078.5	0.00264408	2154.98	2	23
					QVQSLTCEVDALKGTNESLER	99	iTRAQ8plex@N-term; Methylthio(C)@7; iTRAQ8plex(K)@13	missed K-G@13	744.636	0.978569	2974.51	4	24						QTNPSAMEVEEDDPVPEIRR	99	Gln->pyro-Glu@N-term	missed R-R@19	1148.04	0.0150121	2294.06	2	17
					SLYASSPGGVYATR	99	iTRAQ8plex@N-term		866.995	0.0646476	1731.97	2	21						VINQILTEMDGMSTK	99	iTRAQ8plex@N-term; No iTRAQ8plex(K)@15		992.531	0.0151029	1983.05	2	26
					SYVTTSTR	99	iTRAQ8plex@N-term		609.854	0.0370344	1217.69	2	11						VINQILTEMDGMSTKK	99	iTRAQ8plex@N-term; iTRAQ8plex(K)@15; iTRAQ8plex(K)@16	missed K-K@15	680.901	0.0386229	2719.58	4	15
					VESLQEEIAFLK	99	iTRAQ8plex@N-term; No iTRAQ8plex(K)@12		855.478	-0.0141212	1708.94	2	21						YEMFAQTLQQSR	99	iTRAQ8plex@N-term		903.466	0.00895294	1804.92	2	21
					VEVERDNLAEDIMR	99	iTRAQ8plex@N-term	missed R-D@5	665.006	-0.0278235	1992	3	20						NVFIIGATNRPDIID	99	No iTRAQ8plex@N-term	cleaved D-P@C-term	829.453	0.0088631	1656.89	2	19
					PNFSSLNLR	99	No iTRAQ8plex@N-term	cleaved L-P@N-term	524.281	-0.00301782	1046.55	2	13						DVDLEFLAK	99	iTRAQ8plex@N-term; No iTRAQ8plex(K)@9		677.376	-0.0119755	1352.74	2	15
					LQEEMLQR	97.27	iTRAQ8plex@N-term		675.883	0.0230964	1349.75	2	11						LEILQIHTK	96.63	iTRAQ8plex@N-term; iTRAQ8plex(K)@9		569.003	1.92648	1703.99	3	12
					VELQELNDR	98.67	No iTRAQ8plex@N-term		558.29	0.00396793	1114.57	2	13						EDEEESLNEVGYDDIGGCRK	99	iTRAQ8plex@N-term; Methylthio(C)@18; iTRAQ8plex(K)@20	missed R-K@19	971.126	0.00931255	2910.36	3	24
					LAELEQLKGQGK	99	iTRAQ8plex@N-term; Cation:Na(E)@3; iTRAQ8plex(K)@8; iTRAQ8plex(K)@12	cleaved L-L@N-term; missed K-G@8	750.115	-0.0108695	2247.32	3	14						EDEEESLNEVGYDDIGGCRK	99	iTRAQ8plex@N-term; Methylthio(C)@18; iTRAQ8plex(K)@20	missed R-K@19	728.596	0.0079869	2910.36	4	17
					FANYIDK	97.74	iTRAQ8plex@N-term; No iTRAQ8plex(K)@7		587.842	0.0359564	1173.67	2	12						EMVELPLRHPALFK	99	Glu->pyro-Glu@N-term; iTRAQ8plex(K)@14	missed R-H@8	656.048	0.00310937	1965.12	3	19
					DNLAEDIMR	96.98	Formyl@N-term		552.753	0.000118619	1103.49	2	11						EMVELPLRHPALFK	99	iTRAQ8plex@N-term; iTRAQ8plex(K)@14	missed R-H@8	572.844	0.013679	2287.35	4	15
					EEAENTLQSFR	98.92	Acetyl@N-term		683.318	0.00131864	1364.62	2	15						EMVELPLRHPALFK	99	iTRAQ8plex@N-term; iTRAQ8plex(K)@14	missed R-H@8	572.844	0.013679	2287.35	4	15
					EEAENTLQSFR	98.83	Acetyl@N-term		683.322	0.00876584	1364.63	2	15						EMVELPLRHPALFK	99	iTRAQ8plex@N-term; No iTRAQ8plex(K)@14	missed R-H@8	496.799	0.0388735	1983.17	4	17
					EEAENTLQSFRQDVDNASLAR	99	iTRAQ8plex@N-term	missed R-Q@11	899.783	-0.00428491	2696.33	3	29						ETVVEVPQVTWEDIGGLEDVKR	99	iTRAQ8plex@N-term; iTRAQ8plex(K)@21	missed K-R@21	777.429	0.00760007	3105.69	4	22
					EMEENFAVEAANYQDTIGR	99	iTRAQ8plex@N-term		831.062	-0.00146665	2490.16	3	27						GVLFYGPPGCGK	99	iTRAQ8plex@N-term; Methylthio(C)@10; No iTRAQ8plex(K)@12		772.906	0.01364	1543.8	2	21
					ETNLDSLPLVDTHSK	99	iTRAQ8plex@N-term; iTRAQ8plex(K)@15		759.749	-0.0218832	2276.23	3	25						IVSQLLTLMDGLK	99	iTRAQ8plex@N-term; iTRAQ8plex(K)@13		680.418	0.000702759	2038.23	3	18
					FLEQQNK	99	No iTRAQ8plex@N-term; iTRAQ8plex(K)@7		605.858	0.0355384	1209.7	2	10						IVSQLLTLMDGLK	99	iTRAQ8plex@N-term; iTRAQ8plex(K)@13		680.416	-0.00607306	2038.23	3	15
					ILLAELEQLK	99	No iTRAQ8plex@N-term; iTRAQ8plex(K)@10		491.976	-0.00437586	1472.91	3	14						IVSQLLTLMDGLK	99	No iTRAQ8plex@N-term; iTRAQ8plex(K)@13		579.014	-0.00565435	1734.02	3	14
					ILLAELEQLK	99	iTRAQ8plex@N-term; iTRAQ8plex(K)@10		593.379	-0.00353604	1777.11	3	16						KNVFIIGATNRPDIIDPAILRPGR	99	iTRAQ8plex@N-term; iTRAQ8plex(K)@1	missed K-N@1	814.242	-0.98571	3252.94	4	19
					ILLAELEQLK	99	iTRAQ8plex@N-term; iTRAQ8plex(K)@10		593.375	-0.0152564	1777.1	3	16						LADDVDLEQVANETHGHVGADLAALCSEAALQAIR	99	iTRAQ8plex@N-term; Methylthio(C)@26		794.005	0.0307472	3964.99	5	20
					ILLAELEQLK	99	Acetyl@N-term; iTRAQ8plex(K)@10		758.48	0.0232038	1514.95	2	15						LDQLIYIPLPDEK	99	iTRAQ8plex@N-term; iTRAQ8plex(K)@13		722.417	-0.0307036	2164.23	3	16
					ILLAELEQLK	99	iTRAQ8plex@N-term; No iTRAQ8plex(K)@10		737.445	-0.0359635	1472.88	2	18						LIVDEAINEDNSVVSLSQPK	99	iTRAQ8plex@N-term; No iTRAQ8plex(K)@20		825.448	0.00167668	2473.32	3	25
					ILLAELEQLK	99	No iTRAQ8plex@N-term; No iTRAQ8plex(K)@10		585.358	-0.00487583	1168.7	2	17						NAPAIIFIDELDAIAPKR	99	iTRAQ8plex@N-term; iTRAQ8plex(K)@17	missed K-R@17	644.38	-1.00691	2573.49	4	20
					ILLAELEQLK	99	iTRAQ8plex@N-term; No iTRAQ8plex(K)@10		491.98	0.0051793	1472.92	3	17						NAPAIIFIDELDAIAPKR	99	iTRAQ8plex@N-term; iTRAQ8plex(K)@17	missed K-R@17	644.382	-1.0013	2573.5	4	18
					ILLAELEQLK	99	iTRAQ8plex@N-term; iTRAQ8plex(K)@10		593.382	0.0058439	1777.12	3	14						NVFIIGATNRPDIID	99	iTRAQ8plex@N-term	cleaved D-P@C-term	981.561	0.0182351	1961.11	2	23
					ILLAELEQLKGQGK	99	iTRAQ8plex@N-term; iTRAQ8plex(K)@10; No iTRAQ8plex(K)@14	missed K-G@10	537.838	0.0104557	2147.32	4	20						NVFIIGATNRPDIIDPAILRPGR	99	iTRAQ8plex@N-term		706.164	-0.995905	2820.63	4	22
					ILLAELEQLKGQGK	99	Acetyl@N-term; iTRAQ8plex(K)@10; iTRAQ8plex(K)@14	missed K-G@10	730.785	0.00949984	2189.33	3	21						NVFIIGATNRPDIIDPAILRPGR	99	iTRAQ8plex@N-term		706.164	-0.995905	2820.63	4	16
					ILLAELEQLKGQGK	99	iTRAQ8plex@N-term; No iTRAQ8plex(K)@10; iTRAQ8plex(K)@14	missed K-G@10	537.835	-0.00349225	2147.31	4	17						QAAPCVLFFDELDSIAK	99	iTRAQ8plex@N-term; Methylthio(C)@5; iTRAQ8plex(K)@17		841.131	0.048189	2520.37	3	19
					ILLAELEQLKGQGK	99	No iTRAQ8plex@N-term; No iTRAQ8plex(K)@10; iTRAQ8plex(K)@14	missed K-G@10	615.365	-0.0356937	1843.07	3	23						QAAPCVLFFDELDSIAK	99	iTRAQ8plex@N-term; Methylthio(C)@5; iTRAQ8plex(K)@17		841.127	0.0370183	2520.36	3	25
					ILLAELEQLKGQGK	99	No iTRAQ8plex@N-term; iTRAQ8plex(K)@10; No iTRAQ8plex(K)@14	missed K-G@10	615.363	-0.0408212	1843.07	3	20						QAAPCVLFFDELDSIAK	99	iTRAQ8plex@N-term; Methylthio(C)@5; iTRAQ8plex(K)@17		841.135	0.0600923	2520.38	3	20
					ILLAELEQLKGQGK	99	No iTRAQ8plex@N-term; No iTRAQ8plex(K)@10; iTRAQ8plex(K)@14	missed K-G@10	615.365	-0.033744	1843.07	3	19						QAAPCVLFFDELDSIAK	99	Gln->pyro-Glu@N-term; Methylthio(C)@5; iTRAQ8plex(K)@17		1100.58	0.0559251	2199.15	2	21
					ILLAELEQLKGQGK	99	iTRAQ8plex@N-term; iTRAQ8plex(K)@10; iTRAQ8plex(K)@14	missed K-G@10	613.636	-1.00265	2450.52	4	17						QAAPCVLFFDELDSIAK	99	iTRAQ8plex@N-term; Methylthio(C)@5; iTRAQ8plex(K)@17		841.128	0.0416542	2520.36	3	21
					ILLAELEQLKGQGK	99	iTRAQ8plex@N-term; iTRAQ8plex(K)@10; iTRAQ8plex(K)@14	missed K-G@10	613.885	-0.0103265	2451.51	4	25						QAAPCVLFFDELDSIAK	99	iTRAQ8plex@N-term; Methylthio(C)@5; No iTRAQ8plex(K)@17		1109.08	0.0259452	2216.14	2	26
					ILLAELEQLKGQGK	99	iTRAQ8plex@N-term; iTRAQ8plex(K)@10; iTRAQ8plex(K)@14	missed K-G@10	613.885	-0.00788476	2451.51	4	20						QAAPCVLFFDELDSIAK	99	Gln->pyro-Glu@N-term; Methylthio(C)@5; No iTRAQ8plex(K)@17		948.464	0.0297402	1894.91	2	24
					ILLAELEQLKGQGK	99	No iTRAQ8plex@N-term; iTRAQ8plex(K)@10; iTRAQ8plex(K)@14	missed K-G@10	537.835	-0.00443891	2147.31	4	15						QAAPCVLFFDELDSIAK	99	iTRAQ8plex@N-term; Methylthio(C)@5; No iTRAQ8plex(K)@17		739.723	0.0307926	2216.15	3	21
					ILLAELEQLKGQGK	99	iTRAQ8plex@N-term; No iTRAQ8plex(K)@10; iTRAQ8plex(K)@14	missed K-G@10	537.841	0.0194901	2147.33	4	16						QAAPCVLFFDELDSIAK	99	No iTRAQ8plex@N-term; Methylthio(C)@5; iTRAQ8plex(K)@17		739.729	0.0483883	2216.16	3	15
					ILLAELEQLKGQGK	98.35	iTRAQ8plex@N-term; No iTRAQ8plex(K)@10; iTRAQ8plex(K)@14	missed K-G@10	537.838	0.00923481	2147.32	4	14						QTNPSAMEVEEDDPVPEIR	99	iTRAQ8plex@N-term		820.398	-1.00759	2458.17	3	24
					ISLPLPNFSSLNLR	99	iTRAQ8plex@N-term		938.057	0.00583468	1874.1	2	24						QTNPSAMEVEEDDPVPEIR	99	Gln->pyro-Glu@N-term		1069.98	-0.000510101	2137.95	2	21
					ISLPLPNFSSLNLR	99	No iTRAQ8plex@N-term		785.951	-0.000951758	1569.89	2	20						QTNPSAMEVEEDDPVPEIRR	99	iTRAQ8plex@N-term	missed R-R@19	872.767	-0.00143578	2615.28	3	22
					ISLPLPNFSSLNLR	99	No iTRAQ8plex@N-term		785.93	-0.0422172	1569.85	2	23						QTNPSAMEVEEDDPVPEIRR	99	iTRAQ8plex@N-term	missed R-R@19	873.1	0.997029	2616.28	3	17
					ISLPLPNFSSLNLR	99	iTRAQ8plex@N-term		625.689	-0.0479354	1874.05	3	18						VINQILTEMDGMSTK	99	iTRAQ8plex@N-term; iTRAQ8plex(K)@15		763.427	0.0210703	2287.26	3	21
					ISLPLPNFSSLNLR	99	iTRAQ8plex@N-term		938.03	-0.0478977	1874.05	2	25						VINQILTEMDGMSTK	99	iTRAQ8plex@N-term; iTRAQ8plex(K)@15		763.426	0.0192391	2287.26	3	23
					ISLPLPNFSSLNLR	99	iTRAQ8plex@N-term; Ammonia-loss(N)@7		620.007	-0.0664146	1857	3	15						YEMFAQTLQQSR	99	iTRAQ8plex@N-term		903.467	0.0111505	1804.92	2	20
					ISLPLPNFSSLNLR	99	iTRAQ8plex@N-term		625.695	-0.029073	1874.06	3	20	11	sp|Q13813|SPTA2_HUMAN	Spectrin alpha chain, brain OS=Homo sapiens GN=SPTAN1 PE=1 SV=3	10.19	26	AQLADSFHLQQFFR	99	iTRAQ8plex@N-term		671.365	0.0144618	2011.07	3	21
					ISLPLPNFSSLNLR	99	No iTRAQ8plex@N-term		785.949	-0.00513812	1569.88	2	20						DLASVQALLR	99	iTRAQ8plex@N-term		695.409	-0.0253299	1388.8	2	16
					ISLPLPNFSSLNLR	99	No iTRAQ8plex@N-term		785.948	-0.00725909	1569.88	2	17						DVDEIEAWISEK	99	iTRAQ8plex@N-term; iTRAQ8plex(K)@12		681.369	0.00204651	2041.09	3	14
					ISLPLPNFSSLNLR	99	No iTRAQ8plex@N-term		785.948	-0.00701493	1569.88	2	18						DVTGAEALLER	99	iTRAQ8plex@N-term		738.904	-1.01454	1475.79	2	17
					ISLPLPNFSSLNLR	99	iTRAQ8plex@N-term; iTRAQ8plex(S)@2		727.107	0.00194931	2178.3	3	20						EELITNWEQIR	99	iTRAQ8plex@N-term		867.966	-0.0078345	1733.92	2	17
					ISLPLPNFSSLNLR	99	No iTRAQ8plex@N-term		785.946	-0.0108761	1569.88	2	17						GVIDMGNSLIER	99	iTRAQ8plex@N-term		804.434	-0.0125793	1606.85	2	15
					ISLPLPNFSSLNLR	98.64	iTRAQ8plex@N-term; iTRAQ8plex(S)@10		545.582	0.000997662	2178.3	4	14						IAALQAFADQLIAAGHYAK	99	No iTRAQ8plex@N-term; No iTRAQ8plex(K)@19		658.026	-0.000319705	1971.06	3	25
					ISLPLPNFSSLNLR	98.6	iTRAQ8plex@N-term; iTRAQ8plex(S)@10		545.582	0.000997662	2178.3	4	14						ITALDEFATK	99	iTRAQ8plex@N-term; No iTRAQ8plex(K)@10		706.895	-0.0102676	1411.78	2	18
					KVESLQEEIAFLK	99	iTRAQ8plex@N-term; iTRAQ8plex(K)@1; No iTRAQ8plex(K)@13	missed K-V@1	714.748	-0.032466	2141.22	3	22						LAALADQWQFLVQK	99	iTRAQ8plex@N-term; iTRAQ8plex(K)@14		747.097	-0.0286689	2238.27	3	19
					KVESLQEEIAFLK	99	iTRAQ8plex@N-term; iTRAQ8plex(K)@1; iTRAQ8plex(K)@13	missed K-V@1	612.368	-0.0180427	2445.44	4	17						LAQFVEHWK	99	iTRAQ8plex@N-term; iTRAQ8plex(K)@9		589.348	0.00781192	1765.02	3	16
					KVESLQEEIAFLK	99	iTRAQ8plex@N-term; iTRAQ8plex(K)@1; iTRAQ8plex(K)@13	missed K-V@1	612.368	-0.0199961	2445.44	4	14						LMVHTVATFNSIK	99	iTRAQ8plex@N-term; iTRAQ8plex(K)@13		690.403	-0.00820213	2068.19	3	21
					KVESLQEEIAFLKK	99	iTRAQ8plex@N-term; iTRAQ8plex(K)@1; iTRAQ8plex(K)@13; No iTRAQ8plex(K)@14	missed K-V@1; missed K-K@13	644.386	-0.0402383	2573.52	4	19						NQALNTDNYGHDLASVQALQR	99	No iTRAQ8plex@N-term		776.727	0.0353733	2327.16	3	24
					KVESLQEEIAFLKK	99	iTRAQ8plex@N-term; iTRAQ8plex(K)@1; iTRAQ8plex(K)@13; No iTRAQ8plex(K)@14	missed K-V@1; missed K-K@13	644.386	-0.0402383	2573.52	4	22						REELITNWEQIR	99	iTRAQ8plex@N-term	missed R-E@1	631.02	0.0126384	1890.04	3	19
					KVESLQEEIAFLKK	99	iTRAQ8plex@N-term; iTRAQ8plex(K)@1; iTRAQ8plex(K)@13; iTRAQ8plex(K)@14	missed K-V@1; missed K-K@13	720.441	-0.0248539	2877.74	4	20						RQDLEDSLQAQQYFADANEAESWMR	99	iTRAQ8plex@N-term	missed R-Q@1	1102.53	0.0162462	3304.55	3	28
					KVESLQEEIAFLKK	99	iTRAQ8plex@N-term; iTRAQ8plex(K)@1; iTRAQ8plex(K)@13; No iTRAQ8plex(K)@14	missed K-V@1; missed K-K@13	644.385	-0.0468311	2573.51	4	18						SADESGQALLAAGHYASDEVR	99	iTRAQ8plex@N-term		817.409	-0.992797	2449.21	3	32
					KVESLQEEIAFLKK	99	iTRAQ8plex@N-term; iTRAQ8plex(K)@1; iTRAQ8plex(K)@13; No iTRAQ8plex(K)@14	missed K-V@1; missed K-K@13	644.432	0.143141	2573.7	4	14						SSLSSAQADFNQLAELDR	99	iTRAQ8plex@N-term		1128.57	-0.0105773	2255.12	2	26
					LGDLYEEEMR	99	iTRAQ8plex@N-term		779.88	-0.0208163	1557.74	2	18						VLETAEDIQER	99	iTRAQ8plex@N-term		803.924	-0.0186056	1605.83	2	19
					LGDLYEEEMR	99	iTRAQ8plex@N-term		779.847	-0.0866204	1557.68	2	18						WSQLLANSAAR	99	iTRAQ8plex@N-term		760.93	0.00424964	1519.85	2	20
					LGDLYEEEMR	99	iTRAQ8plex@N-term		779.864	-0.0509714	1557.71	2	18						MNEVISLWK	98.76	iTRAQ8plex@N-term; No iTRAQ8plex(K)@9		712.394	-0.010264	1422.77	2	16
					LGDLYEEEMR	99	iTRAQ8plex@N-term		779.885	-0.0103169	1557.75	2	18						AQLADSFHLQQFFR	99	iTRAQ8plex@N-term		671.356	-0.0121325	2011.05	3	24
					LGDLYEEEMR	99	iTRAQ8plex@N-term		779.846	-0.0879633	1557.68	2	17						AQLADSFHLQQFFR	96.59	No iTRAQ8plex@N-term		569.969	0.0333146	1706.89	3	13
					LGDLYEEEMR	99	No iTRAQ8plex@N-term		627.788	0.00172811	1253.56	2	16						DVTGAEALLER	99	iTRAQ8plex@N-term		739.398	-0.0281371	1476.78	2	18
					LGDLYEEEMR	99	Acetyl@N-term		648.798	0.0115664	1295.58	2	16						IAALQAFADQLIAAGHYAK	99	No iTRAQ8plex@N-term; iTRAQ8plex(K)@19		759.426	-0.00585288	2275.26	3	25
					LGDLYEEEMR	98.11	Formyl@N-term		641.788	0.00621192	1281.56	2	12						ITALDEFATK	99	iTRAQ8plex@N-term; iTRAQ8plex(K)@10		573.007	0.00636397	1716	3	12
					LLEGEESR	99	iTRAQ8plex@N-term		618.841	0.000330186	1235.67	2	14						LAALADQWQFLVQK	99	iTRAQ8plex@N-term; No iTRAQ8plex(K)@14		968.048	-0.0117763	1934.08	2	24
					LLQDSVDFSLADAINTEFK	99	iTRAQ8plex@N-term; Deoxy(D)@4; iTRAQ8plex(K)@19		906.833	0.00252342	2717.48	3	22						LAQFVEHWK	98.58	iTRAQ8plex@N-term; iTRAQ8plex(K)@9		589.341	-0.0119011	1765	3	12
					LLQDSVDFSLADAINTEFK	99	iTRAQ8plex@N-term; Deoxy(D)@4; iTRAQ8plex(K)@19		906.831	-0.00233075	2717.47	3	23						LAQFVEHWK	95.55	iTRAQ8plex@N-term; No iTRAQ8plex(K)@9		487.949	0.0155896	1460.82	3	14
					LLQDSVDFSLADAINTEFK	99	iTRAQ8plex@N-term; Deoxy(D)@7; iTRAQ8plex(K)@19		906.753	-0.238042	2717.24	3	24						LMVHTVATFNSIK	99	iTRAQ8plex@N-term; No iTRAQ8plex(K)@13		588.998	-0.0182877	1763.97	3	17
					LLQDSVDFSLADAINTEFK	99	iTRAQ8plex@N-term; Deoxy(D)@4; iTRAQ8plex(K)@19		906.839	0.0201144	2717.49	3	23						LMVHTVATFNSIK	94.52	iTRAQ8plex@N-term; No iTRAQ8plex(K)@13		589.013	0.0248376	1764.02	3	13
					LLQDSVDFSLADAINTEFK	99	iTRAQ8plex@N-term; Deoxy(D)@4; iTRAQ8plex(K)@19		906.836	0.0120569	2717.49	3	25						NQALNTDNYGHDLASVQALQR	99	iTRAQ8plex@N-term		878.123	0.0176864	2631.35	3	31
					LLQDSVDFSLADAINTEFK	99	iTRAQ8plex@N-term; Deoxy(D)@4; iTRAQ8plex(K)@19		906.844	0.0358283	2717.51	3	22						VLETAEDIQER	99	iTRAQ8plex@N-term		803.925	-0.0170187	1605.83	2	17
					LLQDSVDFSLADAINTEFK	99	iTRAQ8plex@N-term; Deoxy(D)@4; iTRAQ8plex(K)@19		906.869	0.112481	2717.59	3	21	12	sp|P14618|KPYM_HUMAN	Pyruvate kinase isozymes M1/M2 OS=Homo sapiens GN=PKM2 PE=1 SV=4	54.24	42	AEGSDVANAVLDGADCIMLSGETAK	99	No iTRAQ8plex@N-term; Methylthio(C)@16; No iTRAQ8plex(K)@25		1242.07	0.0277998	2482.13	2	27
					LLQDSVDFSLADAINTEFK	99	iTRAQ8plex@N-term; iTRAQ8plex(K)@19		912.163	-0.00107711	2733.47	3	26						AGKPVICATQMLESMIK	99	iTRAQ8plex@N-term; iTRAQ8plex(K)@3; Methylthio(C)@7; No iTRAQ8plex(K)@17		825.446	-0.0237928	2473.32	3	26
					LLQDSVDFSLADAINTEFK	99	iTRAQ8plex@N-term; iTRAQ8plex(K)@19		912.167	0.00936132	2733.48	3	27						AGKPVICATQMLESMIKKPRPTR	99	iTRAQ8plex@N-term; iTRAQ8plex(K)@3; Methylthio(C)@7; iTRAQ8plex(K)@17; iTRAQ8plex(K)@18	missed K-K@17	764.453	0.02684	3817.23	5	22
					LLQDSVDFSLADAINTEFK	99	iTRAQ8plex@N-term; iTRAQ8plex(K)@19		912.184	0.0624206	2733.53	3	24						CCSGAIIVLTK	99	iTRAQ8plex@N-term; Methylthio(C)@1; Methylthio(C)@2; iTRAQ8plex(K)@11		603.328	-0.00527799	1806.96	3	12
					LLQDSVDFSLADAINTEFK	99	iTRAQ8plex@N-term; iTRAQ8plex(K)@19		684.395	0.0815236	2733.55	4	20						DPVQEAWAEDVDLR	99	iTRAQ8plex@N-term		973.992	0.000693347	1945.97	2	23
					LLQDSVDFSLADAINTEFK	99	iTRAQ8plex@N-term; iTRAQ8plex(K)@19		684.395	0.0822561	2733.55	4	19						EAEAAIYHLQLFEELRR	99	iTRAQ8plex@N-term	missed R-R@16	598.833	0.0173369	2391.3	4	19
					LLQDSVDFSLADAINTEFK	99	iTRAQ8plex@N-term; iTRAQ8plex(K)@19		912.176	0.0365879	2733.51	3	25						FDEILEASDGIMVAR	99	iTRAQ8plex@N-term		985.52	0.0128256	1969.03	2	19
					LLQDSVDFSLADAINTEFK	99	iTRAQ8plex@N-term; No iTRAQ8plex(K)@19		810.77	0.0241389	2429.29	3	26						FGVEQDVDMVFASFIR	99	iTRAQ8plex@N-term		1082.56	0.0100972	2163.11	2	23
					MALDIEIATYR	99	iTRAQ8plex@N-term; iTRAQ8plex(Y)@10		635.366	0.0052118	1903.07	3	14						GADFLVTEVENGGSLGSK	99	iTRAQ8plex@N-term; No iTRAQ8plex(K)@18		1042.55	0.0148206	2083.09	2	26
					MALDIEIATYR	99	iTRAQ8plex@N-term; iTRAQ8plex(Y)@10		635.365	0.00264806	1903.07	3	13						GDLGIEIPAEK	99	iTRAQ8plex@N-term; iTRAQ8plex(K)@11		584.009	-0.00952995	1749	3	14
					MALDIEIATYR	99	iTRAQ8plex@N-term; iTRAQ8plex(Y)@10		635.362	-0.00576183	1903.06	3	14						GDVVIVLTGWRPGSGFTNTMR	99	iTRAQ8plex@N-term		856.463	0.00547079	2566.37	3	23
					MALDIEIATYR	99	iTRAQ8plex@N-term; iTRAQ8plex(Y)@10		635.362	-0.0048462	1903.07	3	12						GDYPLEAVR	99	iTRAQ8plex@N-term		662.37	0.0128097	1322.73	2	14
					MFGGPGTASR	99	iTRAQ8plex@N-term	cleaved R-P@C-term	642.859	0.0443347	1283.7	2	11						GFFKKGDVVIVLTGWRPGSGFTNTMR	99	iTRAQ8plex@N-term; iTRAQ8plex(K)@4; iTRAQ8plex(K)@5	missed K-K@4; missed K-G@5	757.43	-0.00867331	3782.11	5	28
					NLQEAEEWYK	99	iTRAQ8plex@N-term; No iTRAQ8plex(K)@10		807.386	-0.0455831	1612.76	2	18						GIFPVLCK	99	iTRAQ8plex@N-term; Methylthio(C)@7; iTRAQ8plex(K)@8		510.97	-0.00286765	1529.89	3	11
					NLQEAEEWYK	99	Acetyl@N-term; iTRAQ8plex(K)@10		828.409	-0.0100066	1654.8	2	16						GIFPVLCKDPVQEAWAEDVDLR	99	iTRAQ8plex@N-term; Methylthio(C)@7; iTRAQ8plex(K)@8	missed K-D@8	1052.22	0.00068013	3153.65	3	25
					NLQEAEEWYK	99	iTRAQ8plex@N-term; iTRAQ8plex(K)@10		640.001	-0.0287585	1916.98	3	16						GVNLPGAAVDLPAVSEK	99	iTRAQ8plex@N-term; No iTRAQ8plex(K)@17		971.048	-0.00761077	1940.08	2	26
					NLQEAEEWYK	99	iTRAQ8plex@N-term; iTRAQ8plex(K)@10		640.009	-0.00458527	1917	3	16						KGDVVIVLTGWRPGSGFTNTMR	99	iTRAQ8plex@N-term; iTRAQ8plex(K)@1	missed K-G@1	750.673	0.00144183	2998.67	4	24
					NLQEAEEWYK	95.66	iTRAQ8plex@N-term; iTRAQ8plex(K)@10		959.495	-0.0334618	1916.98	2	18						KGVNLPGAAVDLPAVSEK	99	iTRAQ8plex@N-term; No iTRAQ8plex(K)@1; iTRAQ8plex(K)@18	missed K-G@1	594.11	0.0229245	2372.41	4	15
					PNFSSLNLR	99	No iTRAQ8plex@N-term	cleaved L-P@N-term	524.281	-0.0031399	1046.55	2	12						NTGIICTIGPASR	99	iTRAQ8plex@N-term; Methylthio(C)@6		826.945	0.00616655	1651.88	2	21
					QDVDNASLAR	99	iTRAQ8plex@N-term		696.875	0.00515359	1391.74	2	15						SKPHSEAGTAFIQTQQLHAAMADTFLEHMCR	99	Protein Terminal Acetyl@N-term; iTRAQ8plex(K)@2; Methylthio(C)@30	cleaved M-S@N-term	962.966	0.0151674	3847.84	4	36
					QVDQLTNDK	99	iTRAQ8plex@N-term; iTRAQ8plex(K)@9		834.984	0.0234009	1667.95	2	16						TATESFASDPILYRPVAVALDTK	99	iTRAQ8plex@N-term; No iTRAQ8plex(K)@23		923.821	-0.0480364	2768.44	3	36
					QVQSLTCEVDALK	99	iTRAQ8plex@N-term; Methylthio(C)@7; No iTRAQ8plex(K)@13		892.448	-0.0343234	1782.88	2	23						TATESFASDPILYRPVAVALDTKGPEIR	99	iTRAQ8plex@N-term; No iTRAQ8plex(K)@23	missed K-G@23	831.203	-0.011164	3320.78	4	27
					QVQSLTCEVDALK	99	iTRAQ8plex@N-term; Methylthio(C)@7; iTRAQ8plex(K)@13		696.715	0.00187156	2087.12	3	19						ADTFLEHMCR	99	Acetyl@N-term; Methylthio(C)@9	cleaved M-A@N-term	655.768	-0.00441256	1309.52	2	16
					QVQSLTCEVDALK	99	Gln->pyro-Glu@N-term; Methylthio(C)@7; iTRAQ8plex(K)@13		883.954	0.00398973	1765.89	2	21						AHLYRGIFPVLCKDPVQEAWAEDVDLR	99	iTRAQ8plex@N-term; Methylthio(C)@12; iTRAQ8plex(K)@13	cleaved Q-A@N-term; missed R-G@5; missed K-D@13	950.487	3.93104	3797.92	4	15
					QVQSLTCEVDALKGTNESLER	99	iTRAQ8plex@N-term; Methylthio(C)@7; iTRAQ8plex(K)@13	missed K-G@13	744.636	0.978569	2974.51	4	27						AEGSDVANAVLDGADCIMLSGETAK	99	iTRAQ8plex@N-term; Methylthio(C)@16; iTRAQ8plex(K)@25		1031.19	0.0305194	3090.55	3	25
					QVQSLTCEVDALKGTNESLER	99	iTRAQ8plex@N-term; Methylthio(C)@7; iTRAQ8plex(K)@13	missed K-G@13	744.388	-0.0140005	2973.52	4	26						AEGSDVANAVLDGADCIMLSGETAK	99	iTRAQ8plex@N-term; Methylthio(C)@16; iTRAQ8plex(K)@25		773.64	0.0180195	3090.53	4	32
					VELQELNDR	97.07	iTRAQ8plex@N-term		710.395	0.0080316	1418.78	2	12						AEGSDVANAVLDGADCIMLSGETAK	99	iTRAQ8plex@N-term; Methylthio(C)@16; No iTRAQ8plex(K)@25		929.785	0.0257495	2786.33	3	29
					VESLQEEIAFLK	99	iTRAQ8plex@N-term; iTRAQ8plex(K)@12		672.063	0.00563598	2013.17	3	17						AEGSDVANAVLDGADCIMLSGETAK	99	iTRAQ8plex@N-term; Deamidated(N)@8; Oxidation(D)@12; Methylthio(C)@16; No iTRAQ8plex(K)@25		935.462	0.0777915	2803.36	3	17
					VESLQEEIAFLK	99	iTRAQ8plex@N-term; iTRAQ8plex(K)@12		672.063	0.00563598	2013.17	3	16						AGKPVICATQMLESMIK	99	iTRAQ8plex@N-term; iTRAQ8plex(K)@3; Methylthio(C)@7; No iTRAQ8plex(K)@17		825.439	-0.0426332	2473.3	3	27
					VEVERDNLAEDIMR	99	iTRAQ8plex@N-term	missed R-D@5	665.008	-0.0236116	1992	3	18						AGKPVICATQMLESMIK	99	No iTRAQ8plex@N-term; iTRAQ8plex(K)@3; Methylthio(C)@7; No iTRAQ8plex(K)@17		724.051	-0.0015158	2169.13	3	21
7	sp|P11142|HSP7C_HUMAN	Heat shock cognate 71 kDa protein OS=Homo sapiens GN=HSPA8 PE=1 SV=1	58.51	74	ATVEDEK	99	iTRAQ8plex@N-term; iTRAQ8plex(K)@7		467.257	-0.0329463	1398.75	3	10						AGKPVICATQMLESMIKKPRPTR	99	iTRAQ8plex@N-term; iTRAQ8plex(K)@3; Methylthio(C)@7; iTRAQ8plex(K)@17; iTRAQ8plex(K)@18	missed K-K@17	764.453	0.02684	3817.23	5	20
					CNEIINWLDK	99	iTRAQ8plex@N-term; Methylthio(C)@1; No iTRAQ8plex(K)@10		799.405	-6.87e-05	1596.79	2	18						AGKPVICATQMLESMIKKPRPTR	99	iTRAQ8plex@N-term; iTRAQ8plex(K)@3; Methylthio(C)@7; iTRAQ8plex(K)@17; iTRAQ8plex(K)@18	missed K-K@17	637.042	-0.989465	3816.21	6	18
					CNEIINWLDKNQTAEK	99	iTRAQ8plex@N-term; Methylthio(C)@1; iTRAQ8plex(K)@10; iTRAQ8plex(K)@16	missed K-N@10	719.88	-1.03835	2875.49	4	18						AGKPVICATQMLESMIKKPRPTR	99	iTRAQ8plex@N-term; iTRAQ8plex(K)@3; Methylthio(C)@7; iTRAQ8plex(K)@17; iTRAQ8plex(K)@18	missed K-K@17	637.042	-0.989465	3816.21	6	17
					DAGTIAGLNVLR	99	iTRAQ8plex@N-term		752.431	-0.0247994	1502.85	2	20						AGKPVICATQMLESMIKKPRPTR	96.75	No iTRAQ8plex@N-term; iTRAQ8plex(K)@3; Methylthio(C)@7; Dehydrated(T)@9; Deamidated(Q)@10; Oxidation(M)@11; iTRAQ8plex(K)@17; iTRAQ8plex(K)@18	missed K-K@17	586.343	0.0538759	3512.02	6	14
					DNNLLGK	99	iTRAQ8plex@N-term; iTRAQ8plex(K)@7		691.432	0.0306851	1380.85	2	11						CCSGAIIVLTK	99	iTRAQ8plex@N-term; Methylthio(C)@1; Methylthio(C)@2; No iTRAQ8plex(K)@11		752.394	0.0105102	1502.77	2	18
					EIAEAYLGK	99	No iTRAQ8plex@N-term; iTRAQ8plex(K)@9		649.371	0.00508644	1296.73	2	14						CCSGAIIVLTK	99	iTRAQ8plex@N-term; Methylthio(C)@1; Methylthio(C)@2; No iTRAQ8plex(K)@11		752.391	0.00375211	1502.77	2	19
					FDDAVVQSDMKHWPFMVVNDAGRPK	99	iTRAQ8plex@N-term; iTRAQ8plex(K)@11; No iTRAQ8plex(K)@25	missed K-H@11	700.365	0.00450475	3496.79	5	22						EAEAAIYHLQLFEELRR	96.13	iTRAQ8plex@N-term	missed R-R@16	598.833	0.0173369	2391.3	4	12
					FEELNADLFR	99	iTRAQ8plex@N-term		779.412	-0.00444771	1556.81	2	17						FDEILEASDGIMVAR	99	iTRAQ8plex@N-term		985.523	0.018075	1969.03	2	18
					GTLDPVEK	99	iTRAQ8plex@N-term; iTRAQ8plex(K)@8		733.941	0.00797995	1465.87	2	14						FGVEQDVDMVFASFIR	99	iTRAQ8plex@N-term		1082.57	0.0220616	2163.12	2	24
					HWPFMVVNDAGRPK	99	iTRAQ8plex@N-term; iTRAQ8plex(K)@14		566.321	0.0194482	2261.25	4	21						GADFLVTEVENGGSLGSK	99	iTRAQ8plex@N-term; iTRAQ8plex(K)@18		796.424	-1.03011	2386.25	3	26
					IINEPTAAAIAYGLDKK	99	iTRAQ8plex@N-term; iTRAQ8plex(K)@16; No iTRAQ8plex(K)@17	missed K-K@16	799.46	-0.0365894	2395.36	3	28						GADFLVTEVENGGSLGSK	99	iTRAQ8plex@N-term; iTRAQ8plex(K)@18		796.424	-1.03011	2386.25	3	21
					ITITNDK	99	iTRAQ8plex@N-term; iTRAQ8plex(K)@7		706.952	0.0387425	1411.89	2	12						GADFLVTEVENGGSLGSK	99	iTRAQ8plex@N-term; iTRAQ8plex(K)@18		796.088	-2.03742	2385.24	3	19
					LDKSQIHDIVLVGGSTR	99	iTRAQ8plex@N-term; iTRAQ8plex(K)@3	missed K-S@3	612.105	-1.0247	2444.39	4	22						GDVVIVLTGWRPGSGFTNTMR	99	Lys-add@N-term		797.767	0.0265757	2390.28	3	23
					LLQDFFNGK	99	iTRAQ8plex@N-term; No iTRAQ8plex(K)@9		693.385	-0.00928915	1384.76	2	16						GDVVIVLTGWRPGSGFTNTMR	99	Lys-add@N-term		598.58	0.0371032	2390.29	4	23
					LYQSAGGMPGGMPGGFPGGGAPPSGGASSGPTIEEVD	99	iTRAQ8plex@N-term		1217.61	0.10331	3649.8	3	21						GDVVIVLTGWRPGSGFTNTMR	99	No iTRAQ8plex@N-term		755.067	0.0197609	2262.18	3	20
					MKEIAEAYLGK	99	iTRAQ8plex@N-term; iTRAQ8plex(K)@2; iTRAQ8plex(K)@11	missed K-E@2	542.073	-0.00507411	2164.26	4	15						GDVVIVLTGWRPGSGFTNTMR	99	No iTRAQ8plex@N-term		755.066	0.0193843	2262.18	3	18
					MVNHFIAEFK	99	iTRAQ8plex@N-term; No iTRAQ8plex(K)@10		513.949	0.00309355	1538.83	3	18						GFFKKGDVVIVLTGWRPGSGFTNTMR	99	iTRAQ8plex@N-term; iTRAQ8plex(K)@4; iTRAQ8plex(K)@5	missed K-K@4; missed K-G@5	757.431	-0.00592635	3782.12	5	27
					MVNHFIAEFKR	99	No iTRAQ8plex@N-term; iTRAQ8plex(K)@10	missed K-R@10	565.999	0.0528105	1694.98	3	15						GFFKKGDVVIVLTGWRPGSGFTNTMR	98.6	iTRAQ8plex@N-term; iTRAQ8plex(K)@4; iTRAQ8plex(K)@5	missed K-K@4; missed K-G@5	946.544	0.0229065	3782.15	4	15
					NQVAMNPTNTVFDAKR	99	iTRAQ8plex@N-term; iTRAQ8plex(K)@15	missed K-R@15	805.467	0.0803441	2413.38	3	16						GIFPVLCK	99	iTRAQ8plex@N-term; Methylthio(C)@7; No iTRAQ8plex(K)@8		613.846	-0.010196	1225.68	2	14
					NSLESYAFNMK	99	iTRAQ8plex@N-term; No iTRAQ8plex(K)@11		804.412	0.012686	1606.81	2	20						GVNLPGAAVDLPAVSEK	99	No iTRAQ8plex@N-term; iTRAQ8plex(K)@17		971.051	-0.00101863	1940.09	2	27
					QTQTFTTYSDNQPGVLIQVYEGER	99	iTRAQ8plex@N-term		1026.85	0.0105934	3077.53	3	24						GVNLPGAAVDLPAVSEK	99	iTRAQ8plex@N-term; iTRAQ8plex(K)@17		749.087	-0.0561746	2244.24	3	21
					RFDDAVVQSDMK	99	iTRAQ8plex@N-term; No iTRAQ8plex(K)@12	missed R-F@1	572.314	0.0526046	1713.92	3	18						KGDVVIVLTGWRPGSGFTNTMR	99	iTRAQ8plex@N-term; iTRAQ8plex(K)@1	missed K-G@1	750.674	0.001686	2998.67	4	24
					RFDDAVVQSDMKHWPFMVVNDAGRPK	99	iTRAQ8plex@N-term; iTRAQ8plex(K)@12; No iTRAQ8plex(K)@26	missed R-F@1; missed K-H@12	731.583	-0.00652039	3652.88	5	27						KGDVVIVLTGWRPGSGFTNTMR	99	iTRAQ8plex@N-term; iTRAQ8plex(K)@1	missed K-G@1	750.673	0.00144183	2998.67	4	25
					SFYPEEVSSMVLTK	99	iTRAQ8plex@N-term; No iTRAQ8plex(K)@14		960.976	-0.047563	1919.94	2	26						KGDVVIVLTGWRPGSGFTNTMR	99	iTRAQ8plex@N-term; iTRAQ8plex(K)@1	missed K-G@1	750.92	0.988644	2999.65	4	24
					SINPDEAVAYGAAVQAAILSGDK	99	iTRAQ8plex@N-term; iTRAQ8plex(K)@23		957.518	1.98269	2869.53	3	29						KGDVVIVLTGWRPGSGFTNTMR	99	iTRAQ8plex@N-term; No iTRAQ8plex(K)@1	missed K-G@1	674.628	0.0237363	2694.48	4	17
					SQIHDIVLVGGSTR	99	iTRAQ8plex@N-term		596.026	0.0521406	1785.06	3	18						KGDVVIVLTGWRPGSGFTNTMR	99	iTRAQ8plex@N-term; No iTRAQ8plex(K)@1	missed K-G@1	899.175	0.0437276	2694.5	3	20
					STAGDTHLGGEDFDNR	99	iTRAQ8plex@N-term		665.989	0.0200726	1994.94	3	19						SKPHSEAGTAFIQTQQLHAAMADTFLEHMCR	99	Protein Terminal Acetyl@N-term; No iTRAQ8plex(K)@2; Methylthio(C)@30	cleaved M-S@N-term	886.919	0.0297657	3543.65	4	36
					TTPSYVAFTDTER	99	iTRAQ8plex@N-term		896.477	0.0404875	1790.94	2	15						SKPHSEAGTAFIQTQQLHAAMADTFLEHMCR	99	Protein Terminal Acetyl@N-term; No iTRAQ8plex(K)@2; Methylthio(C)@30	cleaved M-S@N-term	709.738	0.0380659	3543.65	5	20
					TVTNAVVTVPAYFNDSQR	99	No iTRAQ8plex@N-term		991.515	0.0251078	1981.02	2	23						SKPHSEAGTAFIQTQQLHAAMADTFLEHMCR	99	Protein Terminal Acetyl@N-term; No iTRAQ8plex(K)@2; Methylthio(C)@30	cleaved M-S@N-term	886.914	0.0108841	3543.63	4	38
					VQVEYK	98.96	iTRAQ8plex@N-term; iTRAQ8plex(K)@6		687.433	0.0349294	1372.85	2	10						SKPHSEAGTAFIQTQQLHAAMADTFLEHMCR	99	Protein Terminal Acetyl@N-term; iTRAQ8plex(K)@2; Deamidated(Q)@15; Deamidated(Q)@16; Methylthio(C)@30	cleaved M-S@N-term	770.963	-0.00815652	3849.78	5	26
					MVQEAEK	98.78	iTRAQ8plex@N-term; iTRAQ8plex(K)@7		721.92	0.0194552	1441.83	2	12						SKPHSEAGTAFIQTQQLHAAMADTFLEHMCR	99	Protein Terminal Acetyl@N-term; iTRAQ8plex(K)@2; Deamidated(Q)@15; Deamidated(Q)@16; Methylthio(C)@30	cleaved M-S@N-term	770.963	-0.00815652	3849.78	5	25
					LLQDFFNGKELNK	99	No iTRAQ8plex@N-term; iTRAQ8plex(K)@9; iTRAQ8plex(K)@13	missed K-E@9	725.406	-0.0383601	2173.2	3	14						SKPHSEAGTAFIQTQQLHAAMADTFLEHMCR	99	Protein Terminal Acetyl@N-term; iTRAQ8plex(K)@2; Deamidated(Q)@15; Deamidated(Q)@16; Methylthio(C)@30	cleaved M-S@N-term	963.461	0.0264244	3849.82	4	24
					MKEIAEAYLGKTVTNA	99	iTRAQ8plex@N-term; iTRAQ8plex(K)@2; iTRAQ8plex(K)@11; Deamidated(N)@15	cleaved A-V@C-term; missed K-E@2; missed K-T@11	663.878	-0.0161672	2651.48	4	13						SKPHSEAGTAFIQTQQLHAAMADTFLEHMCR	99	Protein Terminal Acetyl@N-term; No iTRAQ8plex(K)@2; Methylthio(C)@30	cleaved M-S@N-term	709.728	-0.0113864	3543.6	5	27
					FELTGIPPAPR	99	iTRAQ8plex@N-term; Pro->pyro-Glu(P)@10		758.424	-0.00709292	1514.83	2	16						SKPHSEAGTAFIQTQQLHAAMADTFLEHMCR	99	Protein Terminal Acetyl@N-term; No iTRAQ8plex(K)@2; Methylthio(C)@30	cleaved M-S@N-term	709.728	-0.0113864	3543.6	5	23
					NQVAMNPTNTVFDAKRLI	99	iTRAQ8plex@N-term; iTRAQ8plex(K)@15; Arg->GluSA(R)@16	cleaved I-G@C-term; missed K-R@15; missed R-L@16	866.465	-0.0426411	2596.37	3	15						SKPHSEAGTAFIQTQQLHAAMADTFLEHMCR	99	Protein Terminal Acetyl@N-term; iTRAQ8plex(K)@2; Deamidated(Q)@13; Methylthio(C)@30	cleaved M-S@N-term	770.756	-0.0597498	3848.75	5	27
					CNEIINWLDK	99	iTRAQ8plex@N-term; Methylthio(C)@1; No iTRAQ8plex(K)@10		799.405	0.00176258	1596.8	2	18						TATESFASDPILYRPVAVALDTK	99	iTRAQ8plex@N-term; Deamidated(R)@14; No iTRAQ8plex(K)@23		924.146	-0.0587402	2769.42	3	21
					CNEIINWLDK	99	iTRAQ8plex@N-term; Methylthio(C)@1; No iTRAQ8plex(K)@10		799.397	-0.0145366	1596.78	2	18						TATESFASDPILYRPVAVALDTKGPEIR	99	iTRAQ8plex@N-term; iTRAQ8plex(K)@23	missed K-G@23	907.254	-0.0104918	3624.99	4	28
					CNEIINWLDK	99	iTRAQ8plex@N-term; Methylthio(C)@1; No iTRAQ8plex(K)@10		799.388	-0.0337041	1596.76	2	18						TATESFASDPILYRPVAVALDTKGPEIR	99	iTRAQ8plex@N-term; iTRAQ8plex(K)@23	missed K-G@23	725.803	-1.02082	3623.98	5	21
					CNEIINWLDK	99	iTRAQ8plex@N-term; Methylthio(C)@1; iTRAQ8plex(K)@10		634.672	-0.00488985	1901	3	15	13	sp|P27797|CALR_HUMAN	Calreticulin OS=Homo sapiens GN=CALR PE=1 SV=1	72.42	41	CKDDEFTHLYTLIVRPDNTYEVK	99	iTRAQ8plex@N-term; Methylthio(C)@1; iTRAQ8plex(K)@2; iTRAQ8plex(K)@23	missed K-D@2	752.191	-1.04453	3755.92	5	26
					CNEIINWLDK	99	iTRAQ8plex@N-term; Methylthio(C)@1; iTRAQ8plex(K)@10		634.673	-0.00379107	1901	3	14						DEDEEDEEDK	99	iTRAQ8plex@N-term; No iTRAQ8plex(K)@10		778.865	0.0831923	1555.71	2	18
					CNEIINWLDK	99	iTRAQ8plex@N-term; Methylthio(C)@1; iTRAQ8plex(K)@10		634.673	-0.00342481	1901	3	14						DPDASKPEDWDER	99	iTRAQ8plex@N-term; iTRAQ8plex(K)@6		723.376	0.0419053	2167.11	3	13
					CNEIINWLDK	97.27	iTRAQ8plex@N-term; Methylthio(C)@1; Deamidated(N)@6; Dehydrated(D)@9; iTRAQ8plex(K)@10		629.006	0.0213376	1883.99	3	13						EEDEEEDVPGQAK	99	iTRAQ8plex@N-term; No iTRAQ8plex(K)@13		889.964	0.0975981	1777.91	2	22
					CNEIINWLDKNQTAEK	99	iTRAQ8plex@N-term; Methylthio(C)@1; iTRAQ8plex(K)@10; No iTRAQ8plex(K)@16	missed K-N@10	644.09	0.00707852	2572.33	4	19						EEEEAEDK	99	iTRAQ8plex@N-term; No iTRAQ8plex(K)@8		641.833	0.0642856	1281.65	2	14
					CNEIINWLDKNQTAEK	99	iTRAQ8plex@N-term; Methylthio(C)@1; No iTRAQ8plex(K)@10; iTRAQ8plex(K)@16	missed K-N@10	644.091	0.0124503	2572.34	4	23						EPAVYFK	99	iTRAQ8plex@N-term; iTRAQ8plex(K)@7	cleaved A-E@N-term	731.429	-0.00497253	1460.84	2	11
					CNEIINWLDKNQTAEK	99	iTRAQ8plex@N-term; Methylthio(C)@1; iTRAQ8plex(K)@10; iTRAQ8plex(K)@16	missed K-N@10	959.847	-0.0107948	2876.52	3	20						EQFLDGDGWTSR	99	iTRAQ8plex@N-term; Dehydrated(D)@7		848.924	0.0180489	1695.83	2	18
					CNEIINWLDKNQTAEK	99	iTRAQ8plex@N-term; Methylthio(C)@1; iTRAQ8plex(K)@10; iTRAQ8plex(K)@16	missed K-N@10	959.846	-0.0129924	2876.52	3	23						FYGDEEK	99	iTRAQ8plex@N-term; iTRAQ8plex(K)@7		748.409	0.021444	1494.8	2	11
					CNEIINWLDKNQTAEK	99	iTRAQ8plex@N-term; Methylthio(C)@1; iTRAQ8plex(K)@10; iTRAQ8plex(K)@16	missed K-N@10	720.133	-0.0282033	2876.5	4	24						GLQTSQDAR	99	iTRAQ8plex@N-term		640.363	0.0282823	1278.71	2	13
					CNEIINWLDKNQTAEK	99	iTRAQ8plex@N-term; Methylthio(C)@1; iTRAQ8plex(K)@10; iTRAQ8plex(K)@16	missed K-N@10	720.133	-0.0282033	2876.5	4	25						GTWIHPEIDNPEYSPD	99	iTRAQ8plex@N-term	cleaved D-P@C-term	1087.55	0.060407	2173.09	2	18
					CNEIINWLDKNQTAEK	99	iTRAQ8plex@N-term; Methylthio(C)@1; iTRAQ8plex(K)@10; No iTRAQ8plex(K)@16	missed K-N@10	644.09	0.00707852	2572.33	4	15						IDNSQVESGSLEDDWDFLPPK	99	iTRAQ8plex@N-term; iTRAQ8plex(K)@21		1000.51	0.00517516	2998.51	3	19
					CNEIINWLDKNQTAEK	99	iTRAQ8plex@N-term; Methylthio(C)@1; iTRAQ8plex(K)@10; No iTRAQ8plex(K)@16	missed K-N@10	644.09	0.00707852	2572.33	4	13						IDNSQVESGSLEDDWDFLPPKK	99	No iTRAQ8plex@N-term; No iTRAQ8plex(K)@21; iTRAQ8plex(K)@22	missed K-K@21	941.806	0.00480281	2822.4	3	28
					DAGTIAGLNVLR	99	No iTRAQ8plex@N-term		600.335	-0.0115573	1198.66	2	20						KPEDWDEEMDGEWEPPVIQNPEYK	99	iTRAQ8plex@N-term; No iTRAQ8plex(K)@1; iTRAQ8plex(K)@24		892.936	0.0198866	3567.72	4	18
					DAGTIAGLNVLR	99	iTRAQ8plex@N-term		751.409	-2.0681	1500.8	2	14						LFPNSLDQTDMHGDSEYNIMFGPDICGPGTK	99	iTRAQ8plex@N-term; Methylthio(C)@26; iTRAQ8plex(K)@31		1014.23	0.015077	4052.9	4	22
					FDDAVVQSDMKHWPFMVVNDAGRPK	99	iTRAQ8plex@N-term; iTRAQ8plex(K)@11; iTRAQ8plex(K)@25	missed K-H@11	761.208	0.0138187	3801	5	22						QIDNPDYK	99	Gln->pyro-Glu@N-term; iTRAQ8plex(K)@8		640.339	0.023253	1278.66	2	11
					FDDAVVQSDMKHWPFMVVNDAGRPK	99	iTRAQ8plex@N-term; iTRAQ8plex(K)@11; iTRAQ8plex(K)@25	missed K-H@11	761.208	0.0138187	3801	5	24						SGTIFDNFLITNDEAYAEEFGNETWGVTK	99	iTRAQ8plex@N-term; No iTRAQ8plex(K)@29		1191.59	0.04774	3571.74	3	31
					FEELNADLFR	99	iTRAQ8plex@N-term		779.415	0.0020229	1556.82	2	18						VHVIFNYK	99	iTRAQ8plex@N-term; iTRAQ8plex(K)@8		543.351	0.0588624	1627.03	3	11
					FEELNADLFR	99	No iTRAQ8plex@N-term		627.315	0.00750629	1252.62	2	15						LKEEEEDK	99	iTRAQ8plex@N-term; iTRAQ8plex(K)@2; iTRAQ8plex(K)@8	missed K-E@2	644.717	0.0313481	1931.13	3	12
					FEELNADLFR	99	No iTRAQ8plex@N-term		627.313	0.00311115	1252.61	2	14						EDDEDK	98.38	iTRAQ8plex@N-term; iTRAQ8plex(K)@6		679.882	0.0673452	1357.75	2	10
					FEELNADLFR	95.82	No iTRAQ8plex@N-term		627.357	0.0912376	1252.7	2	15						CKDDEFTHLYTL	99	iTRAQ8plex@N-term; Methylthio(C)@1; iTRAQ8plex(K)@2	cleaved L-I@C-term; missed K-D@2	713.699	0.011498	2138.08	3	13
					FELTGIPPAPR	99	iTRAQ8plex@N-term; Pro->pyro-Glu(P)@10		758.433	0.0123189	1514.85	2	18						FVLSSGK	99	iTRAQ8plex@N-term; No iTRAQ8plex(K)@7		521.332	0.0321957	1040.65	2	12
					FELTGIPPAPR	99	iTRAQ8plex@N-term; Pro->pyro-Glu(P)@10		758.401	-0.0526312	1514.79	2	13						FYALSASFEPFSNK	99	No iTRAQ8plex@N-term; No iTRAQ8plex(K)@14		804.405	0.0296087	1606.8	2	22
					GTLDPVEK	97.45	iTRAQ8plex@N-term; No iTRAQ8plex(K)@8		581.834	-0.000492823	1161.65	2	13						PTDSKPEDWDKPEHIPDPDAK	99	iTRAQ8plex@N-term; Cation:K(D)@3; iTRAQ8plex(K)@5; iTRAQ8plex(K)@11; iTRAQ8plex(K)@21	cleaved D-P@N-term	918.731	-0.00272085	3670.89	4	14
					HWPFMVVNDAGRPK	99	iTRAQ8plex@N-term; No iTRAQ8plex(K)@14		490.278	0.0539715	1957.08	4	16						WIESK	99	iTRAQ8plex@N-term; No iTRAQ8plex(K)@5		483.783	0.00171597	965.551	2	8
					HWPFMVVNDAGRPK	99	No iTRAQ8plex@N-term; No iTRAQ8plex(K)@14		551.956	0.020448	1652.85	3	17						KVHVIFNYK	99	iTRAQ8plex@N-term; iTRAQ8plex(K)@1; No iTRAQ8plex(K)@9	missed K-V@1	586.052	0.0686975	1755.13	3	14
					HWPFMVVNDAGRPK	99	iTRAQ8plex@N-term; Trimethyl(R)@12; iTRAQ8plex(K)@14		576.83	0.00804934	2303.29	4	18						CKDDEFTHLYTL	99	iTRAQ8plex@N-term; Methylthio(C)@1; No iTRAQ8plex(K)@2	cleaved L-I@C-term; missed K-D@2	612.3	0.0206259	1833.88	3	18
					HWPFMVVNDAGRPK	99	iTRAQ8plex@N-term; Trimethyl(R)@12; iTRAQ8plex(K)@14		576.83	0.00951441	2303.29	4	16						CKDDEFTHLYTLIVRPDNTYEVK	99	iTRAQ8plex@N-term; Methylthio(C)@1; iTRAQ8plex(K)@2; iTRAQ8plex(K)@23	missed K-D@2	752.193	-1.03507	3755.93	5	19
					HWPFMVVNDAGRPK	99	iTRAQ8plex@N-term; Trimethyl(R)@12; iTRAQ8plex(K)@14		576.83	0.00804934	2303.29	4	16						CKDDEFTHLYTLIVRPDNTYEVK	99	iTRAQ8plex@N-term; Methylthio(C)@1; iTRAQ8plex(K)@2; iTRAQ8plex(K)@23	missed K-D@2	752.191	-1.04453	3755.92	5	23
					IINEPTAAAIAY	99	iTRAQ8plex@N-term	cleaved Y-G@C-term	775.934	-0.0118349	1549.85	2	16						CKDDEFTHLYTLIVRPDNTYEVK	99	iTRAQ8plex@N-term; Methylthio(C)@1; iTRAQ8plex(K)@2; iTRAQ8plex(K)@23	missed K-D@2	752.191	-1.04453	3755.92	5	28
					IINEPTAAAIAYGLDK	99	No iTRAQ8plex@N-term; No iTRAQ8plex(K)@16		830.457	0.0105262	1658.9	2	22						CKDDEFTHLYTLIVRPDNTYEVK	99	iTRAQ8plex@N-term; Methylthio(C)@1; No iTRAQ8plex(K)@2; iTRAQ8plex(K)@23	missed K-D@2	691.559	0.00188391	3452.76	5	17
					IINEPTAAAIAYGLDK	99	iTRAQ8plex@N-term; No iTRAQ8plex(K)@16		982.538	-0.0325699	1963.06	2	28						DEDEEDEEDK	99	iTRAQ8plex@N-term; iTRAQ8plex(K)@10		930.972	0.0917	1859.93	2	18
					IINEPTAAAIAYGLDK	99	iTRAQ8plex@N-term; iTRAQ8plex(K)@16		756.76	-0.04214	2267.26	3	23						EEDEEEDVPGQAK	99	iTRAQ8plex@N-term; iTRAQ8plex(K)@13		695.017	0.008712	2082.03	3	15
					IINEPTAAAIAYGLDK	99	iTRAQ8plex@N-term; iTRAQ8plex(K)@16		567.833	0.00609877	2267.3	4	20						EEEEAEDK	99	iTRAQ8plex@N-term; iTRAQ8plex(K)@8		793.942	0.0753567	1585.87	2	14
					IINEPTAAAIAYGLDK	99	No iTRAQ8plex@N-term; iTRAQ8plex(K)@16		655.364	-0.024248	1963.07	3	16						EQFLDGDGWTSR	99	iTRAQ8plex@N-term		857.927	0.0131497	1713.84	2	18
					IINEPTAAAIAYGLDKK	99	iTRAQ8plex@N-term; iTRAQ8plex(K)@16; No iTRAQ8plex(K)@17	missed K-K@16	799.46	-0.0351243	2395.36	3	30						EQFLDGDGWTSR	99	iTRAQ8plex@N-term		857.919	-0.00284227	1713.82	2	21
					IINEPTAAAIAYGLDKK	99	iTRAQ8plex@N-term; iTRAQ8plex(K)@16; iTRAQ8plex(K)@17	missed K-K@16	900.871	-0.00892594	2699.59	3	28						EQFLDGDGWTSR	99	iTRAQ8plex@N-term		857.91	-0.021642	1713.8	2	22
					IINEPTAAAIAYGLDKK	99	iTRAQ8plex@N-term; iTRAQ8plex(K)@16; No iTRAQ8plex(K)@17	missed K-K@16	799.464	-0.023321	2395.37	3	29						EQFLDGDGWTSR	99	iTRAQ8plex@N-term		858.447	1.05257	1714.88	2	21
					IINEPTAAAIAYGLDKK	99	iTRAQ8plex@N-term; iTRAQ8plex(K)@16; No iTRAQ8plex(K)@17	missed K-K@16	799.461	-0.03321	2395.36	3	26						EQFLDGDGWTSR	99	Glu->pyro-Glu@N-term		696.826	0.0271877	1391.64	2	18
					LDKSQIHDIVLVGGSTR	99	No iTRAQ8plex@N-term; iTRAQ8plex(K)@3	missed K-S@3	714.763	0.0546521	2141.27	3	21						EQFLDGDGWTSR	99	Glu->pyro-Glu@N-term		696.86	0.0944519	1391.71	2	15
					LDKSQIHDIVLVGGSTR	99	iTRAQ8plex@N-term; iTRAQ8plex(K)@3	missed K-S@3	816.134	-0.0376283	2445.38	3	20						EQFLDGDGWTSR	99	iTRAQ8plex@N-term; Trioxidation(W)@9		881.919	0.0114144	1761.82	2	15
					LDKSQIHDIVLVGGSTR	99	iTRAQ8plex@N-term; iTRAQ8plex(K)@3	missed K-S@3	612.356	-0.023832	2445.39	4	26						EQFLDGDGWTSR	99	iTRAQ8plex@N-term; Dehydrated(D)@7		848.911	-0.0079534	1695.81	2	15
					LDKSQIHDIVLVGGSTR	99	iTRAQ8plex@N-term; iTRAQ8plex(K)@3	missed K-S@3	612.356	-0.023832	2445.39	4	23						EQFLDGDGWTSR	99	iTRAQ8plex@N-term		857.433	-0.974815	1712.85	2	14
					LDKSQIHDIVLVGGSTR	99	No iTRAQ8plex@N-term; iTRAQ8plex(K)@3	missed K-S@3	536.314	0.0151487	2141.23	4	18						EQFLDGDGWTSR	94.87	iTRAQ8plex@N-term; Dehydrated(D)@7		566.314	0.105493	1695.92	3	11
					LDKSQIHDIVLVGGSTR	99	No iTRAQ8plex@N-term; iTRAQ8plex(K)@3	missed K-S@3	714.755	0.0307314	2141.24	3	14						FYGDEEK	94.72	iTRAQ8plex@N-term; No iTRAQ8plex(K)@7		596.307	0.0225292	1190.6	2	12
					LIGDAAK	99	iTRAQ8plex@N-term; iTRAQ8plex(K)@7		648.426	0.0308229	1294.84	2	12						GTWIHPEIDNPEYSPD	99	No iTRAQ8plex@N-term	cleaved D-P@C-term	935.456	0.0766081	1868.9	2	14
					LIGDAAK	95.73	No iTRAQ8plex@N-term; iTRAQ8plex(K)@7		496.317	0.0172088	990.619	2	10						IDNSQVESGSLEDDWDFLPPKK	99	iTRAQ8plex@N-term; iTRAQ8plex(K)@21; No iTRAQ8plex(K)@22	missed K-K@21	1043.21	-0.00160185	3126.6	3	21
					LLQDFFNGK	99	iTRAQ8plex@N-term; No iTRAQ8plex(K)@9		693.388	-0.00403947	1384.76	2	16						IDNSQVESGSLEDDWDFLPPKK	99	iTRAQ8plex@N-term; iTRAQ8plex(K)@21; iTRAQ8plex(K)@22	missed K-K@21	858.452	-1.02279	3429.78	4	22
					LLQDFFNGK	99	iTRAQ8plex@N-term; iTRAQ8plex(K)@9		563.996	-0.00598093	1688.97	3	14						IDNSQVESGSLEDDWDFLPPKK	99	iTRAQ8plex@N-term; iTRAQ8plex(K)@21; No iTRAQ8plex(K)@22	missed K-K@21	1043.2	-0.0188147	3126.58	3	31
					LLQDFFNGK	99	iTRAQ8plex@N-term; No iTRAQ8plex(K)@9		693.362	-0.0570922	1384.71	2	16						IDNSQVESGSLEDDWDFLPPKK	99	iTRAQ8plex@N-term; iTRAQ8plex(K)@21; iTRAQ8plex(K)@22	missed K-K@21	858.701	-0.0259125	3430.78	4	29
					LLQDFFNGK	99	iTRAQ8plex@N-term; Deamidated(N)@7; No iTRAQ8plex(K)@9		693.876	-0.0118684	1385.74	2	16						IDNSQVESGSLEDDWDFLPPKK	99	iTRAQ8plex@N-term; iTRAQ8plex(K)@21; iTRAQ8plex(K)@22	missed K-K@21	858.701	-0.0259125	3430.78	4	29
					LLQDFFNGK	99	Acetyl@N-term; iTRAQ8plex(K)@9		714.393	-0.00486208	1426.77	2	13						IDNSQVESGSLEDDWDFLPPKK	99	iTRAQ8plex@N-term; iTRAQ8plex(K)@21; iTRAQ8plex(K)@22	missed K-K@21	858.952	0.97536	3431.78	4	27
					LLQDFFNGK	99	iTRAQ8plex@N-term; No iTRAQ8plex(K)@9		693.389	-0.00174305	1384.76	2	15						IDNSQVESGSLEDDWDFLPPKK	99	iTRAQ8plex@N-term; iTRAQ8plex(K)@21; iTRAQ8plex(K)@22	missed K-K@21	858.458	-0.998375	3429.8	4	25
					LLQDFFNGKELNK	96.52	iTRAQ8plex@N-term; iTRAQ8plex(K)@9; No iTRAQ8plex(K)@13	missed K-E@9	725.409	-0.0288812	2173.21	3	12						KPEDWDEEMDGEWEPPVIQNPEYK	99	iTRAQ8plex@N-term; iTRAQ8plex(K)@1; iTRAQ8plex(K)@24		968.985	0.00724287	3871.91	4	19
					LYQSAGGMPGGMPGGFPGGGAPPSGGASSGPTIEEVD	99	iTRAQ8plex@N-term		1217.57	-0.0213921	3649.68	3	27						LFPNSLDQTDMHGDSEYNIMFGPDICGPGTK	99	iTRAQ8plex@N-term; Methylthio(C)@26; iTRAQ8plex(K)@31		1014.23	0.0182512	4052.91	4	30
					LYQSAGGMPGGMPGGFPGGGAPPSGGASSGPTIEEVD	99	iTRAQ8plex@N-term		913.438	0.0260151	3649.72	4	23						QIDNPDYK	98.73	iTRAQ8plex@N-term; No iTRAQ8plex(K)@8		648.853	0.0251183	1295.69	2	14
					LYQSAGGMPGGMPGGFPGGGAPPSGGASSGPTIEEVD	99	iTRAQ8plex@N-term		1217.57	-0.0137006	3649.68	3	25						QIDNPDYK	95.46	iTRAQ8plex@N-term; iTRAQ8plex(K)@8		534.304	0.0184743	1599.89	3	10
					MKEIAEAYLGK	99	iTRAQ8plex@N-term; iTRAQ8plex(K)@2; iTRAQ8plex(K)@11	missed K-E@2	722.746	0.945933	2165.22	3	20						SGTIFDNFLITNDEAYAEEFGNETWGVTK	99	iTRAQ8plex@N-term; iTRAQ8plex(K)@29		1292.66	-0.949451	3874.95	3	29
					MKEIAEAYLGK	99	iTRAQ8plex@N-term; iTRAQ8plex(K)@2; iTRAQ8plex(K)@11	missed K-E@2	542.073	-0.00507411	2164.26	4	16						SGTIFDNFLITNDEAYAEEFGNETWGVTK	99	iTRAQ8plex@N-term; iTRAQ8plex(K)@29		776.198	0.0534354	3875.95	5	16
					MKEIAEAYLGK	99	iTRAQ8plex@N-term; iTRAQ8plex(K)@2; No iTRAQ8plex(K)@11	missed K-E@2	621.012	-0.0507951	1860.01	3	19						VHVIFNYK	96.03	iTRAQ8plex@N-term; No iTRAQ8plex(K)@8		662.414	0.048903	1322.81	2	14
					MKEIAEAYLGKTVTNA	99	iTRAQ8plex@N-term; iTRAQ8plex(K)@2; iTRAQ8plex(K)@11; Deamidated(N)@15	cleaved A-V@C-term; missed K-E@2; missed K-T@11	663.878	-0.0154347	2651.48	4	12	14	sp|P06748|NPM_HUMAN	Nucleophosmin OS=Homo sapiens GN=NPM1 PE=1 SV=2	77.89	50	CGSGPVHISGQHLVAVEED	99	iTRAQ8plex@N-term; Methylthio(C)@1	cleaved D-A@C-term	762.045	0.0203561	2283.11	3	24
					MVNHFIAEFK	99	iTRAQ8plex@N-term; No iTRAQ8plex(K)@10		513.952	0.0117006	1538.83	3	17						CGSGPVHISGQHLVAVEEDAESEDEEEEDVK	99	iTRAQ8plex@N-term; Methylthio(C)@1; Phospho(S)@22; iTRAQ8plex(K)@31		1015.22	0.0435571	4056.85	4	28
					MVNHFIAEFK	99	iTRAQ8plex@N-term; No iTRAQ8plex(K)@10		513.952	0.0115175	1538.83	3	18						DELHIVEAEAMNYEGSPIK	99	iTRAQ8plex@N-term; No iTRAQ8plex(K)@19		817.088	0.0284061	2448.24	3	22
					MVNHFIAEFK	99	iTRAQ8plex@N-term; No iTRAQ8plex(K)@10		513.954	0.0171945	1538.84	3	15						FINYVKNCFR	99	iTRAQ8plex@N-term; iTRAQ8plex(K)@6; Deamidated(N)@7; Methylthio(C)@8	missed K-N@6	653.678	-0.0254931	1958.01	3	17
					MVNHFIAEFK	99	No iTRAQ8plex@N-term; No iTRAQ8plex(K)@10		618.332	0.0322317	1234.65	2	17						GGSLPK	99	iTRAQ8plex@N-term; iTRAQ8plex(K)@6		583.878	0.0138992	1165.74	2	10
					MVNHFIAEFK	99	iTRAQ8plex@N-term; iTRAQ8plex(K)@10		615.344	-0.0181521	1843.01	3	15						GPSSVEDIK	99	iTRAQ8plex@N-term; iTRAQ8plex(K)@9		513.973	0.0215816	1538.9	3	11
					MVNHFIAEFK	99	iTRAQ8plex@N-term; iTRAQ8plex(K)@10		615.336	-0.0410434	1842.99	3	17						LAADEDDDDDDEEDDDEDDDDDDFDDEEAEEK	99	iTRAQ8plex@N-term; No iTRAQ8plex(K)@32		1342.87	-0.821059	4025.58	3	34
					MVNHFIAEFK	99	iTRAQ8plex@N-term; No iTRAQ8plex(K)@10		513.951	0.00914122	1538.83	3	16						MEDSMDMDMSPLRPQNYLFGCELK	99	Protein Terminal Acetyl@N-term; Methylthio(C)@21; iTRAQ8plex(K)@24		1081.48	-0.00761016	3241.42	3	30
					MVNHFIAEFK	99	iTRAQ8plex@N-term; iTRAQ8plex(K)@10		923.033	1.02418	1844.05	2	14						MQASIEK	99	iTRAQ8plex@N-term; iTRAQ8plex(K)@7		707.922	0.0183155	1413.83	2	12
					MVNHFIAEFK	99	iTRAQ8plex@N-term; No iTRAQ8plex(K)@10		513.952	0.0117348	1538.83	3	13						MSVQPTVSLGGFEITPPVVLR	99	iTRAQ8plex@N-term		844.461	-0.0524656	2530.36	3	25
					MVNHFIAEFK	98.99	iTRAQ8plex@N-term; No iTRAQ8plex(K)@10		513.963	0.0449302	1538.87	3	14						MTDQEAIQDLWQWR	99	iTRAQ8plex@N-term; Dehydrated(D)@3		1053.54	0.0266762	2105.06	2	23
					MVNHFIAEFK	98.92	No iTRAQ8plex@N-term; No iTRAQ8plex(K)@10		412.559	0.0370893	1234.65	3	13						TVSLGAGAK	99	iTRAQ8plex@N-term; iTRAQ8plex(K)@9		471.296	0.001653	1410.87	3	12
					MVNHFIAEFK	96.65	iTRAQ8plex@N-term; No iTRAQ8plex(K)@10		513.946	-0.00677782	1538.82	3	13						TVSLGAGAKDELHIVEAEAMNYEGSPIK	99	No iTRAQ8plex@N-term; iTRAQ8plex(K)@9; No iTRAQ8plex(K)@28	missed K-D@9	809.174	0.00689808	3232.67	4	28
					MVNHFIAEFK	96.24	iTRAQ8plex@N-term; No iTRAQ8plex(K)@10		513.951	0.00750663	1538.83	3	13						TVSLGAGAKDELHIVEAEAMNYEGSPIKVTLATLK	99	iTRAQ8plex@N-term; iTRAQ8plex(K)@9; iTRAQ8plex(K)@28; iTRAQ8plex(K)@35	missed K-D@9; missed K-V@28	812.801	-0.976201	4870.76	6	25
					MVNHFIAEFKR	99	iTRAQ8plex@N-term; iTRAQ8plex(K)@10	missed K-R@10	667.713	0.9897	2000.12	3	17						TVSLGAGAKDELHIVEAEAMNYEGSPIKVTLATLKMSVQ	99	iTRAQ8plex@N-term; iTRAQ8plex(K)@9; iTRAQ8plex(K)@28; iTRAQ8plex(K)@35	cleaved Q-P@C-term; missed K-D@9; missed K-V@28; missed K-M@35	884.968	-13.1721	5303.77	6	18
					MVNHFIAEFKR	99	iTRAQ8plex@N-term; iTRAQ8plex(K)@10	missed K-R@10	500.796	0.026849	1999.16	4	12						VDNDENEHQLSLR	99	iTRAQ8plex@N-term		624.992	0.0266852	1871.95	3	17
					MVNHFIAEFKR	99	iTRAQ8plex@N-term; iTRAQ8plex(K)@10	missed K-R@10	500.795	0.0236748	1999.15	4	12						VKLAADEDDDDDDEEDDDEDDDDDDFDDEEAEEK	99	iTRAQ8plex@N-term; iTRAQ8plex(K)@2; No iTRAQ8plex(K)@34	missed K-L@2	1520.27	0.0287918	4557.8	3	30
					MVNHFIAEFKR	99	iTRAQ8plex@N-term; iTRAQ8plex(K)@10	missed K-R@10	501.303	2.0524	2001.18	4	12						LLSISGKR	98.81	iTRAQ8plex@N-term; iTRAQ8plex(K)@7	missed K-R@7	494.678	0.0583071	1481.01	3	9
					MVNHFIAEFKR	95.68	iTRAQ8plex@N-term; No iTRAQ8plex(K)@10	missed K-R@10	565.991	0.028465	1694.95	3	13						VEAKFINYVKNCFR	98.76	No iTRAQ8plex@N-term; iTRAQ8plex(K)@4; iTRAQ8plex(K)@10; Methylthio(C)@12	missed K-F@4; missed K-N@10	597.086	0.0176452	2384.31	4	14
					MVNHFIAEFKR	95.1	iTRAQ8plex@N-term; No iTRAQ8plex(K)@10	missed K-R@10	565.994	0.0365227	1694.96	3	13						FINYVK	97.14	No iTRAQ8plex@N-term; iTRAQ8plex(K)@6		544.344	0.0359966	1086.67	2	8
					NSLESYAFNMK	99	iTRAQ8plex@N-term; iTRAQ8plex(K)@11		637.986	-0.0658637	1910.94	3	18						NYVKNCFR	99	No iTRAQ8plex@N-term; iTRAQ8plex(K)@4; Methylthio(C)@6	cleaved I-N@N-term; missed K-N@4	697.365	0.0203852	1392.72	2	13
					NSLESYAFNMK	99	iTRAQ8plex@N-term; iTRAQ8plex(K)@11		956.512	0.00765828	1911.01	2	20						SAPGGGSKVPQKK	99	iTRAQ8plex@N-term; iTRAQ8plex(K)@8; iTRAQ8plex(K)@12; No iTRAQ8plex(K)@13	missed K-V@8; missed K-K@12	539.084	-0.00113426	2152.31	4	13
					NSLESYAFNMK	99	No iTRAQ8plex@N-term; iTRAQ8plex(K)@11		804.413	0.0144766	1606.81	2	17						NCFRMTDQEAIQDLWQWR	99	iTRAQ8plex@N-term; Methylthio(C)@2	missed R-M@4	1343.64	-3.98741	2685.26	2	14
					NSLESYAFNMK	99	iTRAQ8plex@N-term; No iTRAQ8plex(K)@11		804.413	0.0156369	1606.81	2	19						SPLRPQNYLFGCELK	99	iTRAQ8plex@N-term; Methylthio(C)@12; No iTRAQ8plex(K)@15	cleaved M-S@N-term	705.702	-0.0116881	2114.08	3	20
					NSLESYAFNMK	99	iTRAQ8plex@N-term; No iTRAQ8plex(K)@11		804.413	0.0140498	1606.81	2	18						MDMDMSPLRPQNYLFGCELK	99	Acetyl@N-term; Methylthio(C)@17; iTRAQ8plex(K)@20	cleaved S-M@N-term	927.442	0.0215748	2779.3	3	28
					NSLESYAFNMK	99	iTRAQ8plex@N-term; No iTRAQ8plex(K)@11		804.421	0.030593	1606.83	2	20						DELHIVEAEAMNYEGSPIKVTLATLKMSVQPTVSLGGFEI	99	iTRAQ8plex@N-term; iTRAQ8plex(K)@19; iTRAQ8plex(K)@26	cleaved I-T@C-term; missed K-V@19; missed K-M@26	870.475	-12.0049	5216.81	6	16
					NSLESYAFNMK	99	iTRAQ8plex@N-term; No iTRAQ8plex(K)@11		804.429	0.0467642	1606.84	2	18						AKFINYVKNCFRMTDQEAIQDLWQWR	98.04	iTRAQ8plex@N-term; iTRAQ8plex(K)@2; iTRAQ8plex(K)@8; Methylthio(C)@10	cleaved E-A@N-term; missed K-F@2; missed K-N@8; missed R-M@12	852.454	-3.98118	4257.23	5	14
					NSLESYAFNMK	99	iTRAQ8plex@N-term; No iTRAQ8plex(K)@11		804.414	0.0159926	1606.81	2	17						LLSISGK	97.51	iTRAQ8plex@N-term; No iTRAQ8plex(K)@7		511.349	0.0359545	1020.68	2	12
					NSLESYAFNMK	99	iTRAQ8plex@N-term; No iTRAQ8plex(K)@11		804.431	0.0504181	1606.85	2	19						SAPGGGSK	97.18	iTRAQ8plex@N-term; No iTRAQ8plex(K)@8		482.775	0.00627396	963.535	2	13
					NSLESYAFNMK	99	iTRAQ8plex@N-term; Dehydrated(S)@5; iTRAQ8plex(K)@11		632.001	-0.0101825	1892.98	3	13						DELHIVEAEAMNYEGSPIK	99	iTRAQ8plex@N-term; iTRAQ8plex(K)@19		688.861	-1.00565	2751.42	4	19
					RFDDAVVQSDMK	99	iTRAQ8plex@N-term; No iTRAQ8plex(K)@12	missed R-F@1	572.314	0.0544359	1713.92	3	18						DELHIVEAEAMNYEGSPIK	99	iTRAQ8plex@N-term; No iTRAQ8plex(K)@19		613.069	0.0322708	2448.25	4	19
					RFDDAVVQSDMK	99	iTRAQ8plex@N-term; iTRAQ8plex(K)@12	missed R-F@1	673.715	0.052216	2018.12	3	16						DELHIVEAEAMNYEGSPIK	99	iTRAQ8plex@N-term; No iTRAQ8plex(K)@19		613.069	0.0322708	2448.25	4	18
					RFDDAVVQSDMKHWPFMVVNDAGRPK	99	iTRAQ8plex@N-term; iTRAQ8plex(K)@12; iTRAQ8plex(K)@26	missed R-F@1; missed K-H@12	660.36	-0.97534	3956.12	6	25						DELHIVEAEAMNYEGSPIK	99	No iTRAQ8plex@N-term; No iTRAQ8plex(K)@19		715.68	0.0093484	2144.02	3	21
					RFDDAVVQSDMKHWPFMVVNDAGRPK	99	iTRAQ8plex@N-term; iTRAQ8plex(K)@12; iTRAQ8plex(K)@26	missed R-F@1; missed K-H@12	792.428	0.0100693	3957.1	5	23						FINYVKNCFR	98.93	iTRAQ8plex@N-term; No iTRAQ8plex(K)@6; Deamidated(N)@7; Methylthio(C)@8	missed K-N@6	552.29	0.0157921	1653.85	3	12
					RFDDAVVQSDMKHWPFMVVNDAGRPK	99	iTRAQ8plex@N-term; iTRAQ8plex(K)@12; iTRAQ8plex(K)@26	missed R-F@1; missed K-H@12	792.428	0.0100693	3957.1	5	26						FINYVKNCFR	95.81	iTRAQ8plex@N-term; No iTRAQ8plex(K)@6; Deamidated(N)@7; Methylthio(C)@8	missed K-N@6	552.289	0.014579	1653.85	3	14
					RFDDAVVQSDMKHWPFMVVNDAGRPK	99	iTRAQ8plex@N-term; iTRAQ8plex(K)@12; iTRAQ8plex(K)@26	missed R-F@1; missed K-H@12	660.36	-0.97534	3956.12	6	25						LAADEDDDDDDEEDDDEDDDDDDFDDEEAEEK	99	iTRAQ8plex@N-term; No iTRAQ8plex(K)@32		1342.87	-0.799819	4025.6	3	32
					RFDDAVVQSDMKHWPFMVVNDAGRPK	99	iTRAQ8plex@N-term; iTRAQ8plex(K)@12; iTRAQ8plex(K)@26	missed R-F@1; missed K-H@12	990.289	0.0358933	3957.13	4	23						LAADEDDDDDDEEDDDEDDDDDDFDDEEAEEK	99	iTRAQ8plex@N-term; Oxidation(D)@18; No iTRAQ8plex(K)@32		1348.88	1.22541	4043.62	3	29
					RFDDAVVQSDMKHWPFMVVNDAGRPK	99	iTRAQ8plex@N-term; iTRAQ8plex(K)@12; No iTRAQ8plex(K)@26	missed R-F@1; missed K-H@12	914.24	0.0462866	3652.93	4	27						LAADEDDDDDDEEDDDEDDDDDDFDDEEAEEK	99	iTRAQ8plex@N-term; No iTRAQ8plex(K)@32		1343.2	0.183458	4026.58	3	38
					RFDDAVVQSDMKHWPFMVVNDAGRPK	99	iTRAQ8plex@N-term; iTRAQ8plex(K)@12; iTRAQ8plex(K)@26	missed R-F@1; missed K-H@12	792.829	2.01532	3959.11	5	24						LAADEDDDDDDEEDDDEDDDDDDFDDEEAEEK	99	iTRAQ8plex@N-term; No iTRAQ8plex(K)@32		1342.87	-0.820693	4025.58	3	34
					SFYPEEVSSMVLTK	99	iTRAQ8plex@N-term; No iTRAQ8plex(K)@14		960.996	-0.00751847	1919.98	2	22						LAADEDDDDDDEEDDDEDDDDDDFDDEEAEEK	99	iTRAQ8plex@N-term; iTRAQ8plex(K)@32		1444.28	-0.791921	4329.82	3	31
					SFYPEEVSSMVLTK	99	iTRAQ8plex@N-term; iTRAQ8plex(K)@14		742.725	0.961003	2225.15	3	18						LAADEDDDDDDEEDDDEDDDDDDFDDEEAEEK	99	iTRAQ8plex@N-term; Dehydrated(D)@14; iTRAQ8plex(K)@32		1438.27	-0.796371	4311.8	3	28
					SFYPEEVSSMVLTK	99	iTRAQ8plex@N-term; iTRAQ8plex(K)@14		557.053	-0.00818068	2224.18	4	19						LAADEDDDDDDEEDDDEDDDDDDFDDEEAEEK	99	iTRAQ8plex@N-term; Dehydrated(D)@10; Dehydrated(D)@11; iTRAQ8plex(K)@32		1432.28	-0.777384	4293.81	3	24
					SFYPEEVSSMVLTK	99	iTRAQ8plex@N-term; iTRAQ8plex(K)@14		742.036	-1.10617	2223.08	3	21						LAADEDDDDDDEEDDDEDDDDDDFDDEEAEEK	99	iTRAQ8plex@N-term; Dehydrated(D)@25; iTRAQ8plex(K)@32		1438.27	-0.80516	4311.79	3	28
					SFYPEEVSSMVLTK	99	iTRAQ8plex@N-term; iTRAQ8plex(K)@14		742.378	-0.0777131	2224.11	3	20						LLSISGK	96.44	iTRAQ8plex@N-term; iTRAQ8plex(K)@7		663.441	0.0126225	1324.87	2	11
					SFYPEEVSSMVLTK	99	iTRAQ8plex@N-term; iTRAQ8plex(K)@14		557.053	-0.00818068	2224.18	4	12						MEDSMDMDMSPLRPQNYLFGCELK	99	Protein Terminal Acetyl@N-term; Oxidation(M)@5; Methylthio(C)@21; iTRAQ8plex(K)@24		1086.82	0.0291785	3257.45	3	27
					SINPDEAVAYGAAVQAAILSGDK	99	iTRAQ8plex@N-term; No iTRAQ8plex(K)@23		855.448	-0.0205697	2563.32	3	32						MEDSMDMDMSPLRPQNYLFGCELK	99	Protein Terminal Acetyl@N-term; Oxidation(M)@5; Deamidated(Q)@15; Methylthio(C)@21; iTRAQ8plex(K)@24		1087.15	0.038812	3258.44	3	21
					TVTNAVVTVPAYFNDSQR	99	iTRAQ8plex@N-term		762.371	-1.10389	2284.09	3	18						MEDSMDMDMSPLRPQNYLFGCELK	99	Protein Terminal Acetyl@N-term; Oxidation(D)@3; Methylthio(C)@21; iTRAQ8plex(K)@24		1086.82	0.0258822	3257.44	3	26
					TVTNAVVTVPAYFNDSQR	99	No iTRAQ8plex@N-term		991.516	0.0270035	1981.02	2	18						MEDSMDMDMSPLRPQNYLFGCELK	99	Protein Terminal Acetyl@N-term; Methylthio(C)@21; iTRAQ8plex(K)@24		1081.49	0.0286491	3241.45	3	30
					TVTNAVVTVPAYFNDSQR	99	iTRAQ8plex@N-term		1143.58	-0.0513991	2285.14	2	23						MEDSMDMDMSPLRPQNYLFGCELK	99	Protein Terminal Acetyl@N-term; Methylthio(C)@21; iTRAQ8plex(K)@24		1081.48	-0.000285066	3241.42	3	35
					TVTNAVVTVPAYFNDSQR	99	iTRAQ8plex@N-term		1143.58	-0.0553059	2285.14	2	26						MEDSMDMDMSPLRPQNYLFGCELK	99	Protein Terminal Acetyl@N-term; Methylthio(C)@21; iTRAQ8plex(K)@24		1081.49	0.0183939	3241.44	3	30
					VEIIANDQGNR	99	iTRAQ8plex@N-term		766.936	0.0315812	1531.86	2	17						MEDSMDMDMSPLRPQNYLFGCELK	99	Protein Terminal Acetyl@N-term; Methylthio(C)@21; iTRAQ8plex(K)@24		1081.49	0.0224738	3241.45	3	26
					VEIIANDQGNR	98.06	No iTRAQ8plex@N-term		614.824	0.0124266	1227.63	2	13						MEDSMDMDMSPLRPQNYLFGCELK	99	Protein Terminal Acetyl@N-term; Methylthio(C)@21; No iTRAQ8plex(K)@24		1469.63	0.0253801	2937.24	2	27
					VEIIANDQGNR	97.65	No iTRAQ8plex@N-term		614.823	0.00986279	1227.63	2	12						MQASIEK	99	iTRAQ8plex@N-term; No iTRAQ8plex(K)@7		555.818	0.0165747	1109.62	2	12
8	sp|P10809|CH60_HUMAN	60 kDa heat shock protein, mitochondrial OS=Homo sapiens GN=HSPD1 PE=1 SV=2	64.57	68	AAVEEGIVLGGGCALLR	99	iTRAQ8plex@N-term; Methylthio(C)@13		660.357	0.97988	1978.05	3	18						MSVQPTVSLGGFEITPPVVLR	99	iTRAQ8plex@N-term		844.462	-0.0497186	2530.36	3	29
					ALMLQGVDLLADAVA	99	iTRAQ8plex@N-term; Dehydrated(D)@12	cleaved A-V@C-term	893.516	0.0153845	1785.02	2	16						MSVQPTVSLGGFEITPPVVLR	99	No iTRAQ8plex@N-term		1114.12	0.0178848	2226.23	2	29
					ALMLQGVDLLADAVAVTMGPK	99	No iTRAQ8plex@N-term; No iTRAQ8plex(K)@21		705.05	-0.00428462	2112.13	3	26						MSVQPTVSLGGFEITPPVVLR	99	No iTRAQ8plex@N-term		1114.12	0.0146666	2226.22	2	30
					ALMLQGVDLLADAVAVTMGPKGR	99	No iTRAQ8plex@N-term; iTRAQ8plex(K)@21	missed K-G@21	658.362	-0.0409385	2629.42	4	24						MSVQPTVSLGGFEITPPVVLR	99	No iTRAQ8plex@N-term		1114.09	-0.0510784	2226.16	2	29
					CEFQDAYVLLSEK	99	iTRAQ8plex@N-term; Methylthio(C)@1; iTRAQ8plex(K)@13		733.715	0.00111067	2198.12	3	18						MSVQPTVSLGGFEITPPVVLR	99	iTRAQ8plex@N-term		844.162	-0.950349	2529.46	3	17
					CIPALDSLTPANEDQK	99	iTRAQ8plex@N-term; Methylthio(C)@1; No iTRAQ8plex(K)@16		1033.01	-0.0129111	2064.01	2	30						MTDQEAIQDLWQWR	99	iTRAQ8plex@N-term; Oxidation(M)@1		1070.53	0.00279918	2139.04	2	23
					DGKTLNDELEIIEGMK	99	iTRAQ8plex@N-term; iTRAQ8plex(K)@3; No iTRAQ8plex(K)@16	missed K-T@3	805.1	-0.0265323	2412.28	3	25						MTDQEAIQDLWQWR	99	iTRAQ8plex@N-term		1062.5	-0.0564521	2122.99	2	24
					DGVTVAK	99	iTRAQ8plex@N-term; iTRAQ8plex(K)@7		649.405	0.00905902	1296.8	2	11						MTDQEAIQDLWQWR	99	iTRAQ8plex@N-term		1062.49	-0.0786716	2122.96	2	25
					DPGMGAMGGMGGGMGGGMF	99	iTRAQ8plex@N-term		989.915	-0.0025544	1977.82	2	35						MTDQEAIQDLWQWR	99	iTRAQ8plex@N-term		1062.48	-0.103577	2122.94	2	25
					DRVTDALNATR	99	No iTRAQ8plex@N-term	missed R-V@2	616.344	0.040941	1230.67	2	13						MTDQEAIQDLWQWR	99	iTRAQ8plex@N-term		1062.48	-0.0869734	2122.95	2	25
					EEKDPGMGAMGGMGGGMGGGMF	99	iTRAQ8plex@N-term; iTRAQ8plex(K)@3	missed K-D@3	890.417	0.0261852	2668.23	3	27						MTDQEAIQDLWQWR	99	iTRAQ8plex@N-term		1062.51	-0.0308143	2123.01	2	26
					EIGNIISDAMK	99	iTRAQ8plex@N-term; No iTRAQ8plex(K)@11		747.893	-0.0360301	1493.77	2	20						MTDQEAIQDLWQWR	99	No iTRAQ8plex@N-term		910.439	0.0277308	1818.86	2	20
					EIGNIISDAMKK	99	iTRAQ8plex@N-term; iTRAQ8plex(K)@11; iTRAQ8plex(K)@12	missed K-K@11	744.444	-0.00200115	2230.31	3	16						MTDQEAIQDLWQWR	99	iTRAQ8plex@N-term		708.365	-0.967356	2122.07	3	17
					GVMLAVDAVIAELK	99	iTRAQ8plex@N-term; No iTRAQ8plex(K)@14		867.025	0.0245006	1732.04	2	23						SPLRPQNYLFGCELK	99	iTRAQ8plex@N-term; Methylthio(C)@12; iTRAQ8plex(K)@15	cleaved M-S@N-term	806.771	-1.00858	2417.29	3	14
					GVMLAVDAVIAELKK	99	iTRAQ8plex@N-term; iTRAQ8plex(K)@14; No iTRAQ8plex(K)@15	missed K-K@14	722.444	-0.00198069	2164.31	3	23						TVSLGAGAK	99	iTRAQ8plex@N-term; No iTRAQ8plex(K)@9		554.337	-9.35e-05	1106.66	2	16
					GYISPYFINTSK	99	iTRAQ8plex@N-term; No iTRAQ8plex(K)@12		847.465	0.0121988	1692.92	2	20						TVSLGAGAKDELHIVEAEAMNYEGSPIK	99	No iTRAQ8plex@N-term; iTRAQ8plex(K)@9; No iTRAQ8plex(K)@28	missed K-D@9	809.174	0.00933962	3232.67	4	30
					GYISPYFINTSKGQK	99	iTRAQ8plex@N-term; iTRAQ8plex(K)@12; iTRAQ8plex(K)@15	missed K-G@12	654.375	-1.01608	2613.47	4	15						TVSLGAGAKDELHIVEAEAMNYEGSPIKVTLATLK	99	iTRAQ8plex@N-term; iTRAQ8plex(K)@9; iTRAQ8plex(K)@28; iTRAQ8plex(K)@35	missed K-D@9; missed K-V@28	812.801	-0.976201	4870.76	6	30
					IMQSSSEVGYDAMAGDFVNMVEK	99	iTRAQ8plex@N-term; No iTRAQ8plex(K)@23		938.105	-0.0138054	2811.29	3	30						TVSLGAGAKDELHIVEAEAMNYEGSPIKVTLATLK	99	iTRAQ8plex@N-term; iTRAQ8plex(K)@9; iTRAQ8plex(K)@28; iTRAQ8plex(K)@35	missed K-D@9; missed K-V@28	975.16	-0.973981	4870.77	5	32
					IQEIIEQLDVTTSEYEK	99	iTRAQ8plex@N-term; No iTRAQ8plex(K)@17		1171.62	-0.00272583	2341.22	2	28						TVSLGAGAKDELHIVEAEAMNYEGSPIKVTLATLKMSVQ	99	iTRAQ8plex@N-term; iTRAQ8plex(K)@9; iTRAQ8plex(K)@28; iTRAQ8plex(K)@35	cleaved Q-P@C-term; missed K-D@9; missed K-V@28; missed K-M@35	884.976	-13.1278	5303.81	6	19
					KPLVIIAEDVDGEALSTLVLNR	99	iTRAQ8plex@N-term; iTRAQ8plex(K)@1		744.194	0.00961284	2972.75	4	20						VKLAADEDDDDDDEEDDDEDDDDDDFDDEEAEEK	99	iTRAQ8plex@N-term; iTRAQ8plex(K)@2; iTRAQ8plex(K)@34	missed K-L@2	1216.25	-0.995607	4860.98	4	28
					LSDGVAVLK	99	No iTRAQ8plex@N-term; iTRAQ8plex(K)@9		603.372	-0.00429345	1204.73	2	14	15	sp|P06733|ENOA_HUMAN	Alpha-enolase OS=Homo sapiens GN=ENO1 PE=1 SV=2	62.21	52	AAVPSGASTGIYEALELR	99	No iTRAQ8plex@N-term		902.967	-0.0168454	1803.92	2	30
					LVQDVANNTNEEAGDGTTTATVLAR	99	iTRAQ8plex@N-term		955.151	-1.01602	2862.43	3	29						AGYTDKVVIGMDVAASEFFR	99	iTRAQ8plex@N-term; iTRAQ8plex(K)@6	missed K-V@6	928.496	-1.01261	2782.47	3	21
					NAGVEGSLIVEK	99	iTRAQ8plex@N-term; iTRAQ8plex(K)@12		608.702	0.02413	1823.09	3	17						DATNVGDEGGFAPNILENK	99	iTRAQ8plex@N-term; No iTRAQ8plex(K)@19		755.707	-0.0232557	2264.1	3	29
					TALLDAAGVASLLTTAEVVVTEIPK	99	No iTRAQ8plex@N-term; No iTRAQ8plex(K)@25		1241.71	0.0151951	2481.41	2	35						DATNVGDEGGFAPNILENKEGLELLK	99	iTRAQ8plex@N-term; iTRAQ8plex(K)@19; iTRAQ8plex(K)@26	missed K-E@19	914.503	-1.00387	3653.98	4	25
					TLKIPAMTIAK	99	iTRAQ8plex@N-term; iTRAQ8plex(K)@3; iTRAQ8plex(K)@11	missed K-I@3	700.433	-0.053257	2098.28	3	19						FGANAILGVSLAVCK	99	iTRAQ8plex@N-term; Methylthio(C)@14; iTRAQ8plex(K)@15		706.405	-0.00514123	2116.19	3	19
					TLNDELEIIEGMK	99	iTRAQ8plex@N-term; No iTRAQ8plex(K)@13		904.987	0.00443769	1807.96	2	23						GNPTVEVDL	99	iTRAQ8plex@N-term; Dehydrated(D)@8	cleaved L-F@C-term	615.338	0.000258157	1228.66	2	13
					TLNDELEIIEGMKFDR	99	iTRAQ8plex@N-term; iTRAQ8plex(K)@13	missed K-F@13	844.455	-0.0137253	2530.34	3	25						GNPTVEVDLFT	99	iTRAQ8plex@N-term; Dehydrated(D)@8	cleaved T-S@C-term	739.408	0.0237098	1476.8	2	13
					TVIIEQSWGSPK	99	iTRAQ8plex@N-term; iTRAQ8plex(K)@12		651.711	-0.00859851	1952.11	3	19						GNPTVEVDLFTSK	99	iTRAQ8plex@N-term; No iTRAQ8plex(K)@13		855.957	-0.0150591	1709.9	2	24
					VGEVIVTKDDAMLLK	99	iTRAQ8plex@N-term; iTRAQ8plex(K)@8; No iTRAQ8plex(K)@15	missed K-D@8	747.097	-0.0427719	2238.27	3	24						GNPTVEVDLFTSKGLFR	99	No iTRAQ8plex@N-term; iTRAQ8plex(K)@13	missed K-G@13	728.722	-0.0439575	2183.15	3	18
					VGGTSDVEVNEK	99	iTRAQ8plex@N-term; No iTRAQ8plex(K)@12		769.409	0.0105422	1536.8	2	21						HIADLAGNSEVILPVPAFNVINGGSHAGNK	99	iTRAQ8plex@N-term; Deamidated(N)@22; iTRAQ8plex(K)@30		724.993	-0.0298667	3619.93	5	31
					VTDALNATR	99	iTRAQ8plex@N-term		632.879	0.0344107	1263.74	2	13						HIADLAGNSEVILPVPAFNVINGGSHAGNKLAMQEFMILPVGAANFR	99	iTRAQ8plex@N-term; iTRAQ8plex(K)@30	missed K-L@30	918.831	-0.999206	5506.94	6	27
					GANPVEIR	97.98	iTRAQ8plex@N-term		580.348	0.0143672	1158.68	2	11						IDKLMIEMDGTENK	99	iTRAQ8plex@N-term; iTRAQ8plex(K)@3; No iTRAQ8plex(K)@14	missed K-L@3	749.065	-0.0220558	2244.17	3	23
					IGIEIIKR	96.98	iTRAQ8plex@N-term; iTRAQ8plex(K)@7	missed K-R@7	517.354	0.023023	1549.04	3	11						IEEELGSK	99	No iTRAQ8plex@N-term; iTRAQ8plex(K)@8		604.846	0.0181229	1207.68	2	12
					ALMLQGVDLLADAV	99	iTRAQ8plex@N-term; Dehydrated(D)@12	cleaved V-A@C-term	857.997	0.0156514	1713.98	2	15						IGAEVYHNLK	99	iTRAQ8plex@N-term; iTRAQ8plex(K)@10		584.676	-0.0122466	1751.01	3	13
					VGEVIVTK	99	iTRAQ8plex@N-term; No iTRAQ8plex(K)@8		574.874	0.0213515	1147.73	2	12						IGAEVYHNLKNVIK	99	No iTRAQ8plex@N-term; iTRAQ8plex(K)@10; No iTRAQ8plex(K)@14	missed K-N@10	634.723	0.0445711	1901.15	3	19
					ALMLQGVDLLADAVAVTMGPKGRTV	99	iTRAQ8plex@N-term; iTRAQ8plex(K)@21; Phospho(T)@24	cleaved V-I@C-term; missed K-G@21; missed R-T@23	1072.28	0.0630028	3213.81	3	18						IGAEVYHNLKNVIKEK	99	No iTRAQ8plex@N-term; iTRAQ8plex(K)@10; iTRAQ8plex(K)@14; No iTRAQ8plex(K)@16	missed K-N@10; missed K-E@14	616.636	0.0689506	2462.52	4	19
					DDAMLLK	98.4	iTRAQ8plex@N-term; No iTRAQ8plex(K)@7		555.32	0.0148283	1108.63	2	11						LAMQEFMILPVGAANFR	99	iTRAQ8plex@N-term		738.056	-0.038783	2211.15	3	21
					GVMLAVDAVIAELKKQ	98.06	iTRAQ8plex@N-term; iTRAQ8plex(K)@14; iTRAQ8plex(K)@15	cleaved Q-S@C-term; missed K-K@14; missed K-Q@15	866.508	-0.0738773	2596.5	3	14						SCNCLLLK	99	iTRAQ8plex@N-term; Methylthio(C)@2; Methylthio(C)@4; iTRAQ8plex(K)@8		531.956	0.00805728	1592.85	3	11
					AAVEEGIVLGGGCALLR	99	iTRAQ8plex@N-term; Methylthio(C)@13		660.362	0.994714	1978.06	3	17						SGETEDTFIADLVVGLCTGQIK	99	iTRAQ8plex@N-term; Methylthio(C)@17; iTRAQ8plex(K)@22		984.201	0.0528348	2949.58	3	26
					AAVEEGIVLGGGCALLR	99	iTRAQ8plex@N-term; Methylthio(C)@13		660.031	0.000992202	1977.07	3	20						SKFGANAILGVSLAVCK	99	iTRAQ8plex@N-term; iTRAQ8plex(K)@2; Methylthio(C)@16; iTRAQ8plex(K)@17	missed K-F@2	659.889	-0.00661897	2635.53	4	16
					AAVEEGIVLGGGCALLR	99	iTRAQ8plex@N-term; Methylthio(C)@13		660.033	0.00892513	1977.08	3	21						TIAPALVSK	99	iTRAQ8plex@N-term; No iTRAQ8plex(K)@9		602.405	0.0424018	1202.8	2	14
					AAVEEGIVLGGGCALLR	99	iTRAQ8plex@N-term; Methylthio(C)@13		660.034	0.0116721	1977.08	3	23						VNQIGSVTESLQACK	99	iTRAQ8plex@N-term; Methylthio(C)@14; No iTRAQ8plex(K)@15		964.005	0.0105936	1926	2	26
					AAVEEGIVLGGGCALLR	99	iTRAQ8plex@N-term; Methylthio(C)@13		660.033	0.00654444	1977.08	3	21						VVIGMDVAASEFFR	99	iTRAQ8plex@N-term		922.991	-0.0133073	1843.97	2	26
					AAVEEGIVLGGGCALLR	99	No iTRAQ8plex@N-term; Methylthio(C)@13		837.478	0.0776199	1672.94	2	13						YGKDATNVGDEGGFAPNILENK	99	iTRAQ8plex@N-term; iTRAQ8plex(K)@3; No iTRAQ8plex(K)@22	missed K-D@3	973.181	0.0143113	2916.52	3	21
					ALMLQGVDLLADAVAVTMGPK	99	iTRAQ8plex@N-term; Oxidation(M)@18; No iTRAQ8plex(K)@21		811.784	-0.00372953	2432.33	3	30						EIFDSR	96.65	iTRAQ8plex@N-term		535.8	0.0149818	1069.59	2	8
					ALMLQGVDLLADAVAVTMGPK	99	No iTRAQ8plex@N-term; iTRAQ8plex(K)@21		806.449	-0.012709	2416.32	3	24						FMILPVGAANFR	99	No iTRAQ8plex@N-term	cleaved E-F@N-term	668.363	-0.00496784	1334.71	2	19
					ALMLQGVDLLADAVAVTMGPK	99	No iTRAQ8plex@N-term; iTRAQ8plex(K)@21		806.453	-0.000255731	2416.34	3	26						SILKIHAR	99	Protein Terminal Acetyl@N-term; iTRAQ8plex(K)@4	cleaved M-S@N-term; missed K-I@4	428.621	0.0384292	1282.84	3	10
					ALMLQGVDLLADAVAVTMGPK	99	No iTRAQ8plex@N-term; No iTRAQ8plex(K)@21		705.051	-0.000438776	2112.13	3	25						MILPVGAANFR	98.5	No iTRAQ8plex@N-term	cleaved F-M@N-term	594.834	0.00480151	1187.65	2	13
					ALMLQGVDLLADAVAVTMGPK	99	iTRAQ8plex@N-term; Oxidation(M)@18; No iTRAQ8plex(K)@21		811.781	-0.0114964	2432.32	3	31						GNPTVEVD	99	iTRAQ8plex@N-term; Dehydrated(D)@8	cleaved D-L@C-term	558.801	0.0104	1115.59	2	11
					ALMLQGVDLLADAVAVTMGPK	99	No iTRAQ8plex@N-term; No iTRAQ8plex(K)@21		705.053	0.0040973	2112.14	3	26						PVGAANFR	94.95	No iTRAQ8plex@N-term	cleaved L-P@N-term	416.221	-0.0114335	830.428	2	10
					ALMLQGVDLLADAVAVTMGPK	99	iTRAQ8plex@N-term; iTRAQ8plex(K)@21		907.527	-0.983544	2719.56	3	28						EGLELLK	99	iTRAQ8plex@N-term; No iTRAQ8plex(K)@7		553.338	-0.00806504	1104.66	2	10
					ALMLQGVDLLADAVAVTMGPK	99	iTRAQ8plex@N-term; No iTRAQ8plex(K)@21		806.451	-0.00536234	2416.33	3	32						YISPDQLADLYKSFIK	99	No iTRAQ8plex@N-term; iTRAQ8plex(K)@12; No iTRAQ8plex(K)@16	missed K-S@12	735.741	-0.00208964	2204.2	3	20
					ALMLQGVDLLADAVAVTMGPK	99	iTRAQ8plex@N-term; No iTRAQ8plex(K)@21		806.441	-0.0372271	2416.3	3	33						AAVPSGASTGIYEALELR	99	No iTRAQ8plex@N-term		902.97	-0.0112299	1803.93	2	30
					ALMLQGVDLLADAVAVTMGPK	99	iTRAQ8plex@N-term; Oxidation(M)@3; Deamidated(Q)@5; No iTRAQ8plex(K)@21		812.135	0.0655477	2433.38	3	17						AAVPSGASTGIYEALELR	99	Acetyl@N-term		923.975	-0.0115617	1845.94	2	20
					ALMLQGVDLLADAVAVTMGPK	99	iTRAQ8plex@N-term; No iTRAQ8plex(K)@21		806.453	-0.000600938	2416.34	3	33						AAVPSGASTGIYEALELR	99	No iTRAQ8plex@N-term		902.968	-0.0155153	1803.92	2	29
					ALMLQGVDLLADAVAVTMGPK	99	iTRAQ8plex@N-term; No iTRAQ8plex(K)@21		806.456	0.00727368	2416.34	3	33						AAVPSGASTGIYEALELR	99	No iTRAQ8plex@N-term		902.996	0.0412889	1803.98	2	25
					ALMLQGVDLLADAVAVTMGPK	99	iTRAQ8plex@N-term; Trimethyl(A)@15; iTRAQ8plex(K)@21		921.883	0.0366048	2762.63	3	19						AAVPSGASTGIYEALELR	99	No iTRAQ8plex@N-term		902.99	0.0280719	1803.96	2	24
					ALMLQGVDLLADAVAVTMGPK	99	iTRAQ8plex@N-term; No iTRAQ8plex(K)@21		806.461	0.0237555	2416.36	3	33						AAVPSGASTGIYEALELR	99	No iTRAQ8plex@N-term		902.991	0.0313563	1803.97	2	25
					ALMLQGVDLLADAVAVTMGPK	99	iTRAQ8plex@N-term; iTRAQ8plex(K)@21		907.852	-0.00744212	2720.54	3	29						AAVPSGASTGIYEALELR	99	iTRAQ8plex@N-term; Oxidation(Y)@12; Arg->Orn(R)@18		695.09	0.133097	2082.25	3	19
					ALMLQGVDLLADAVAVTMGPK	99	iTRAQ8plex@N-term; iTRAQ8plex(K)@21		907.844	-0.03418	2720.51	3	31						AGYTDKVVIGMDVAASEFFR	99	iTRAQ8plex@N-term; iTRAQ8plex(K)@6	missed K-V@6	928.73	-0.310563	2783.17	3	23
					ALMLQGVDLLADAVAVTMGPK	99	iTRAQ8plex@N-term; iTRAQ8plex(K)@21		681.146	0.0112088	2720.55	4	23						DATNVGDEGGFAPNILENK	99	iTRAQ8plex@N-term; iTRAQ8plex(K)@19		857.107	-0.0287636	2568.3	3	26
					ALMLQGVDLLADAVAVTMGPK	99	iTRAQ8plex@N-term; iTRAQ8plex(K)@21		907.846	-0.0266715	2720.52	3	32						DATNVGDEGGFAPNILENK	99	iTRAQ8plex@N-term; iTRAQ8plex(K)@19		856.762	-1.06409	2567.26	3	24
					ALMLQGVDLLADAVAVTMGPK	99	iTRAQ8plex@N-term; iTRAQ8plex(K)@21		907.85	-0.0164158	2720.53	3	30						DATNVGDEGGFAPNILENK	99	No iTRAQ8plex@N-term; No iTRAQ8plex(K)@19		980.93	-0.071379	1959.85	2	33
					ALMLQGVDLLADAVAVTMGPK	99	iTRAQ8plex@N-term; iTRAQ8plex(K)@21		907.867	0.0368769	2720.58	3	30						DATNVGDEGGFAPNILENK	99	No iTRAQ8plex@N-term; Oxidation(P)@13; Ammonia-loss(N)@14; iTRAQ8plex(K)@19		755.386	0.0439147	2263.14	3	16
					ALMLQGVDLLADAVAVTMGPKGR	99	iTRAQ8plex@N-term; iTRAQ8plex(K)@21	missed K-G@21	734.424	0.000357283	2933.67	4	23						FGANAILGVSLAVCK	99	iTRAQ8plex@N-term; Methylthio(C)@14; No iTRAQ8plex(K)@15		907	-0.00943323	1811.99	2	25
					CIPALDSLTPANEDQK	99	iTRAQ8plex@N-term; Methylthio(C)@1; iTRAQ8plex(K)@16		790.403	-0.0348535	2368.19	3	21						FGANAILGVSLAVCK	99	iTRAQ8plex@N-term; Methylthio(C)@14; iTRAQ8plex(K)@15		706.403	-0.0123982	2116.19	3	15
					CIPALDSLTPANEDQK	99	iTRAQ8plex@N-term; Methylthio(C)@1; iTRAQ8plex(K)@16		593.063	-0.000935511	2368.22	4	17						GNPTVEVDLFTSK	99	iTRAQ8plex@N-term; No iTRAQ8plex(K)@13		855.963	-0.0028514	1709.91	2	21
					CIPALDSLTPANEDQK	99	iTRAQ8plex@N-term; Methylthio(C)@1; No iTRAQ8plex(K)@16		689.01	-0.00896597	2064.01	3	18						GNPTVEVDLFTSK	99	iTRAQ8plex@N-term; iTRAQ8plex(K)@13		672.365	-0.0452065	2014.07	3	19
					CIPALDSLTPANEDQK	99	iTRAQ8plex@N-term; Methylthio(C)@1; iTRAQ8plex(K)@16		790.402	-0.0385161	2368.18	3	23						GNPTVEVDLFTSK	99	iTRAQ8plex@N-term; iTRAQ8plex(K)@13		672.363	-0.0512493	2014.07	3	19
					DGKTLNDELEIIEGMK	99	iTRAQ8plex@N-term; iTRAQ8plex(K)@3; iTRAQ8plex(K)@16	missed K-T@3	679.889	-0.982813	2715.53	4	16						GNPTVEVDLFTSK	99	iTRAQ8plex@N-term; Acetyl(S)@12; iTRAQ8plex(K)@13		686.39	0.0191576	2056.15	3	19
					EEKDPGMGAMGGMGGGMGGGMF	99	iTRAQ8plex@N-term; iTRAQ8plex(K)@3	missed K-D@3	890.41	0.005199	2668.21	3	35						HIADLAGNSEVILPVPAFNVINGGSHAGNK	99	iTRAQ8plex@N-term; Deamidated(N)@22; iTRAQ8plex(K)@30		905.992	-0.0162288	3619.94	4	31
					EIGNIISDAMK	99	iTRAQ8plex@N-term; No iTRAQ8plex(K)@11		747.899	-0.0224785	1493.78	2	20						HIADLAGNSEVILPVPAFNVINGGSHAGNK	99	iTRAQ8plex@N-term; iTRAQ8plex(K)@30		905.504	-0.986461	3617.99	4	33
					EIGNIISDAMK	99	iTRAQ8plex@N-term; iTRAQ8plex(K)@11		600.337	-0.0222577	1797.99	3	15						HIADLAGNSEVILPVPAFNVINGGSHAGNK	99	iTRAQ8plex@N-term; Deamidated(N)@22; No iTRAQ8plex(K)@30		829.943	-0.00955305	3315.74	4	32
					EIGNIISDAMK	99	iTRAQ8plex@N-term; iTRAQ8plex(K)@11		600.337	-0.0235396	1797.99	3	15						HIADLAGNSEVILPVPAFNVINGGSHAGNK	99	iTRAQ8plex@N-term; Deamidated(N)@22; No iTRAQ8plex(K)@30		829.943	-0.00955305	3315.74	4	34
					EIGNIISDAMK	99	iTRAQ8plex@N-term; iTRAQ8plex(K)@11		600.341	-0.00998793	1798	3	15						HIADLAGNSEVILPVPAFNVINGGSHAGNKLAMQEFMILPVGAANFR	99	iTRAQ8plex@N-term; iTRAQ8plex(K)@30	missed K-L@30	1102.59	-0.0118954	5507.93	5	29
					EIGNIISDAMK	99	Glu->pyro-Glu@N-term; iTRAQ8plex(K)@11		738.902	-0.00652387	1475.79	2	15						HIADLAGNSEVILPVPAFNVINGGSHAGNKLAMQEFMILPVGAANFR	99	iTRAQ8plex@N-term; iTRAQ8plex(K)@30	missed K-L@30	1102.59	-0.0118954	5507.93	5	25
					GVMLAVDAVIAELK	99	iTRAQ8plex@N-term; iTRAQ8plex(K)@14		679.764	0.0525371	2036.27	3	19						HIADLAGNSEVILPVPAFNVINGGSHAGNKLAMQEFMILPVGAANFR	99	iTRAQ8plex@N-term; iTRAQ8plex(K)@30	missed K-L@30	1102.4	-0.987991	5506.95	5	32
					GVMLAVDAVIAELK	99	iTRAQ8plex@N-term; iTRAQ8plex(K)@14		679.747	0.00284913	2036.22	3	18						IDKLMIEMDGTENK	99	iTRAQ8plex@N-term; iTRAQ8plex(K)@3; iTRAQ8plex(K)@14	missed K-L@3	850.468	-0.0194029	2548.38	3	23
					GVMLAVDAVIAELKK	99	iTRAQ8plex@N-term; iTRAQ8plex(K)@14; iTRAQ8plex(K)@15	missed K-K@14	823.849	0.00781718	2468.52	3	26						IDKLMIEMDGTENK	99	iTRAQ8plex@N-term; iTRAQ8plex(K)@3; iTRAQ8plex(K)@14	missed K-L@3	638.11	0.00939291	2548.41	4	18
					GVMLAVDAVIAELKK	99	iTRAQ8plex@N-term; iTRAQ8plex(K)@14; iTRAQ8plex(K)@15	missed K-K@14	823.848	0.00543651	2468.52	3	24						IDKLMIEMDGTENK	99	iTRAQ8plex@N-term; iTRAQ8plex(K)@3; iTRAQ8plex(K)@14	missed K-L@3	638.11	0.00939291	2548.41	4	17
					GVMLAVDAVIAELKK	99	iTRAQ8plex@N-term; iTRAQ8plex(K)@14; iTRAQ8plex(K)@15	missed K-K@14	823.518	-0.984372	2467.53	3	16						IEEELGSK	99	iTRAQ8plex@N-term; iTRAQ8plex(K)@8		756.941	0.0014698	1511.87	2	13
					GVMLAVDAVIAELKK	99	iTRAQ8plex@N-term; iTRAQ8plex(K)@14; iTRAQ8plex(K)@15	missed K-K@14	823.858	0.034737	2468.55	3	19						IEEELGSK	99	iTRAQ8plex@N-term; No iTRAQ8plex(K)@8		604.845	0.0144608	1207.67	2	13
					GVMLAVDAVIAELKK	99	iTRAQ8plex@N-term; iTRAQ8plex(K)@14; No iTRAQ8plex(K)@15	missed K-K@14	722.433	-0.0343484	2164.28	3	23						IEEELGSK	99	iTRAQ8plex@N-term; Acetyl(S)@7; iTRAQ8plex(K)@8		518.976	0.0298863	1553.91	3	11
					GVMLAVDAVIAELKKQ	98	iTRAQ8plex@N-term; iTRAQ8plex(K)@14; iTRAQ8plex(K)@15	cleaved Q-S@C-term; missed K-K@14; missed K-Q@15	866.508	-0.0738773	2596.5	3	14						IGAEVYHNLKNVIK	99	No iTRAQ8plex@N-term; iTRAQ8plex(K)@10; iTRAQ8plex(K)@14	missed K-N@10	736.129	0.0553924	2205.36	3	20
					GYISPYFINTSK	99	iTRAQ8plex@N-term; iTRAQ8plex(K)@12		999.562	0.00037414	1997.11	2	20						IGAEVYHNLKNVIK	99	iTRAQ8plex@N-term; iTRAQ8plex(K)@10; iTRAQ8plex(K)@14	missed K-N@10	837.507	-0.0156167	2509.5	3	19
					GYISPYFINTSK	99	iTRAQ8plex@N-term; iTRAQ8plex(K)@12		666.368	-1.02514	1996.08	3	17						IGAEVYHNLKNVIK	99	No iTRAQ8plex@N-term; iTRAQ8plex(K)@10; No iTRAQ8plex(K)@14	missed K-N@10	634.732	0.0703915	1901.17	3	21
					GYISPYFINTSKGQK	99	iTRAQ8plex@N-term; iTRAQ8plex(K)@12; iTRAQ8plex(K)@15	missed K-G@12	872.515	0.0358697	2614.52	3	19						IGAEVYHNLKNVIK	99	iTRAQ8plex@N-term; iTRAQ8plex(K)@10; No iTRAQ8plex(K)@14	missed K-N@10	552.332	-0.00969232	2205.3	4	19
					IMQSSSEVGYDAMAGDFVNMVEK	99	iTRAQ8plex@N-term; iTRAQ8plex(K)@23		1039.18	-1.00559	3114.51	3	27						LAMQEFMILPVGAANFR	99	No iTRAQ8plex@N-term		954.485	-0.0238144	1906.96	2	27
					IMQSSSEVGYDAMAGDFVNMVEK	99	iTRAQ8plex@N-term; iTRAQ8plex(K)@23		1039.51	-0.00130142	3115.51	3	27						LAMQEFMILPVGAANFR	99	iTRAQ8plex@N-term		738.057	-0.0357885	2211.15	3	20
					IMQSSSEVGYDAMAGDFVNMVEK	99	iTRAQ8plex@N-term; iTRAQ8plex(K)@23		1039.53	0.0461894	3115.56	3	23						LAMQEFMILPVGAANFR	99	No iTRAQ8plex@N-term		954.495	-0.00362565	1906.98	2	28
					IQEIIEQLDVTTSEYEK	99	iTRAQ8plex@N-term; iTRAQ8plex(K)@17		882.478	-1.01285	2644.41	3	23						SCNCLLLK	96.31	iTRAQ8plex@N-term; Methylthio(C)@2; Methylthio(C)@4; No iTRAQ8plex(K)@8		645.329	0.0113654	1288.64	2	12
					IQEIIEQLDVTTSEYEK	99	iTRAQ8plex@N-term; iTRAQ8plex(K)@17		662.375	0.0430639	2645.47	4	21						VVIGMDVAASEFFR	99	iTRAQ8plex@N-term		922.995	-0.00463922	1843.98	2	23
					IQEIIEQLDVTTSEYEK	99	iTRAQ8plex@N-term; iTRAQ8plex(K)@17		662.375	0.0430639	2645.47	4	22						VVIGMDVAASEFFR	99	iTRAQ8plex@N-term		922.997	-0.000732492	1843.98	2	21
					IQEIIEQLDVTTSEYEK	99	iTRAQ8plex@N-term; iTRAQ8plex(K)@17		882.814	-0.00434807	2645.42	3	25						VVIGMDVAASEFFR	99	iTRAQ8plex@N-term		922.895	-0.205667	1843.78	2	21
					IQEIIEQLDVTTSEYEK	99	iTRAQ8plex@N-term; No iTRAQ8plex(K)@17		1171.62	0.00948286	2341.23	2	28						VVIGMDVAASEFFR	99	iTRAQ8plex@N-term		922.491	-1.01343	1842.97	2	19
					IQEIIEQLDVTTSEYEK	99	iTRAQ8plex@N-term; iTRAQ8plex(K)@17		882.504	-0.935069	2644.49	3	21						VVIGMDVAASEFFR	96.03	iTRAQ8plex@N-term		922.458	-1.07936	1842.9	2	14
					IQEIIEQLDVTTSEYEK	99	iTRAQ8plex@N-term; No iTRAQ8plex(K)@17		1171.64	0.0527125	2341.27	2	26						YGKDATNVGDEGGFAPNILENK	99	iTRAQ8plex@N-term; iTRAQ8plex(K)@3; iTRAQ8plex(K)@22	missed K-D@3	805.929	-1.02481	3219.69	4	17
					IQEIIEQLDVTTSEYEK	99	iTRAQ8plex@N-term; iTRAQ8plex(K)@17		882.832	0.0471305	2645.47	3	19						YGKDATNVGDEGGFAPNILENK	99	iTRAQ8plex@N-term; iTRAQ8plex(K)@3; iTRAQ8plex(K)@22	missed K-D@3	806.179	-0.0264698	3220.69	4	25
					IQEIIEQLDVTTSEYEK	99	iTRAQ8plex@N-term; iTRAQ8plex(K)@17		882.832	0.0471305	2645.47	3	22						YGKDATNVGDEGGFAPNILENK	99	iTRAQ8plex@N-term; iTRAQ8plex(K)@3; iTRAQ8plex(K)@22	missed K-D@3	806.179	-0.0264698	3220.69	4	25
					IQEIIEQLDVTTSEYEK	99	iTRAQ8plex@N-term; iTRAQ8plex(K)@17		882.832	0.0469473	2645.47	3	20						YGKDATNVGDEGGFAPNILENK	99	iTRAQ8plex@N-term; iTRAQ8plex(K)@3; iTRAQ8plex(K)@22	missed K-D@3	805.932	-1.01578	3219.7	4	22
					IQEIIEQLDVTTSEYEK	99	iTRAQ8plex@N-term; iTRAQ8plex(K)@17		882.832	0.0485955	2645.47	3	21	16	sp|P30101|PDIA3_HUMAN	Protein disulfide-isomerase A3 OS=Homo sapiens GN=PDIA3 PE=1 SV=4	41.78	47	ASDVLELTDDNFESR	99	Formyl@N-term	cleaved A-A@N-term	869.899	0.0130845	1737.78	2	18
					LSDGVAVLK	98.78	iTRAQ8plex@N-term; No iTRAQ8plex(K)@9		603.361	-0.0256074	1204.71	2	13						DASIVGFFDDSFSEAHSEFLK	99	No iTRAQ8plex@N-term; No iTRAQ8plex(K)@21		783.375	0.0391768	2347.1	3	25
					LVQDVANNTNEEAGDGTTTATVLAR	99	iTRAQ8plex@N-term		955.802	0.93799	2864.38	3	37						DGEEAGAYDGPR	99	iTRAQ8plex@N-term		770.867	0.00812072	1539.72	2	13
					LVQDVANNTNEEAGDGTTTATVLAR	99	iTRAQ8plex@N-term		955.802	0.936708	2864.38	3	40						ELSDFISYLQR	99	Glu->pyro-Glu@N-term		676.851	0.00960607	1351.69	2	15
					LVQDVANNTNEEAGDGTTTATVLAR	99	iTRAQ8plex@N-term		1432.73	0.00442022	2863.45	2	34						FAHTNVESLVNEYDDNGEGIILFRPSHLTNK	99	iTRAQ8plex@N-term; No iTRAQ8plex(K)@31		959.245	0.0171605	3832.95	4	34
					LVQDVANNTNEEAGDGTTTATVLAR	99	No iTRAQ8plex@N-term		1280.64	0.0347907	2559.28	2	32						FAHTNVESLVNEYDDNGEGIILFRPSHLTNKFEDK	99	iTRAQ8plex@N-term; iTRAQ8plex(K)@31; iTRAQ8plex(K)@35	missed K-F@31	827.599	-1.02367	4959.55	6	23
					NAGVEGSLIVEK	99	iTRAQ8plex@N-term; No iTRAQ8plex(K)@12		760.439	0.00737341	1518.86	2	20						FISDKDASIVGFFDDSFSEAHSEFLK	99	No iTRAQ8plex@N-term; iTRAQ8plex(K)@5; No iTRAQ8plex(K)@26	missed K-D@5	811.399	-0.00916001	3241.57	4	25
					TALLDAAGVASLLTTAEVVVTEIPK	99	No iTRAQ8plex@N-term; iTRAQ8plex(K)@25		929.555	0.0436162	2785.64	3	24						FLDAGHKLNFAVASR	99	iTRAQ8plex@N-term; iTRAQ8plex(K)@7	missed K-L@7	564.336	0.0321057	2253.32	4	23
					TALLDAAGVASLLTTAEVVVTEIPK	99	iTRAQ8plex@N-term; iTRAQ8plex(K)@25		773.471	0.0480184	3089.85	4	22						FLQDYFDGNLKR	99	iTRAQ8plex@N-term; iTRAQ8plex(K)@11	missed K-R@11	708.716	-0.0358335	2123.13	3	16
					TALLDAAGVASLLTTAEVVVTEIPK	99	iTRAQ8plex@N-term; iTRAQ8plex(K)@25		773.47	0.0467975	3089.85	4	33						GFPTIYFSPANK	99	iTRAQ8plex@N-term; iTRAQ8plex(K)@12		975.553	0.00467012	1949.09	2	17
					TALLDAAGVASLLTTAEVVVTEIPK	99	iTRAQ8plex@N-term; iTRAQ8plex(K)@25		773.471	0.0509484	3089.86	4	23						GFPTIYFSPANKK	99	iTRAQ8plex@N-term; iTRAQ8plex(K)@12; iTRAQ8plex(K)@13	missed K-K@12	794.809	0.0183023	2381.41	3	20
					TALLDAAGVASLLTTAEVVVTEIPK	99	iTRAQ8plex@N-term; No iTRAQ8plex(K)@25		929.533	-0.0221269	2785.58	3	36						KFLDAGHKLNFAVASR	99	iTRAQ8plex@N-term; iTRAQ8plex(K)@1; iTRAQ8plex(K)@8	missed K-F@1; missed K-L@8	672.423	0.078311	2685.66	4	14
					TALLDAAGVASLLTTAEVVVTEIPK	99	iTRAQ8plex@N-term; No iTRAQ8plex(K)@25		929.542	0.00591763	2785.61	3	35						LAPEYEAAATR	99	iTRAQ8plex@N-term		748.419	0.0242917	1494.82	2	12
					TALLDAAGVASLLTTAEVVVTEIPK	99	iTRAQ8plex@N-term; No iTRAQ8plex(K)@25		929.542	0.00319268	2785.6	3	33						MDATANDVPSPYEVR	99	iTRAQ8plex@N-term		656.999	0.0189416	1967.98	3	18
					TALLDAAGVASLLTTAEVVVTEIPK	99	iTRAQ8plex@N-term; iTRAQ8plex(K)@25		773.468	0.0383561	3089.84	4	28						QAGPASVPLR	99	iTRAQ8plex@N-term		650.388	0.000853534	1298.76	2	14
					TLKIPAMTIAK	99	iTRAQ8plex@N-term; iTRAQ8plex(K)@3; iTRAQ8plex(K)@11	missed K-I@3	525.595	0.0201332	2098.35	4	15						SDVLELTDDNFESR	99	No iTRAQ8plex@N-term	cleaved A-S@N-term	820.376	1.48e-05	1638.74	2	21
					TLKIPAMTIAK	98.47	iTRAQ8plex@N-term; iTRAQ8plex(K)@3; iTRAQ8plex(K)@11	missed K-I@3	525.59	-0.00184241	2098.33	4	12						FFAPWCGHCK	99	No iTRAQ8plex@N-term; Methylthio(C)@6; Methylthio(C)@9; iTRAQ8plex(K)@10	cleaved E-F@N-term	531.249	0.0332119	1590.72	3	11
					TLNDELEIIEGMK	99	iTRAQ8plex@N-term; No iTRAQ8plex(K)@13		904.988	0.00785614	1807.96	2	21						LKGIVPLAK	97.29	iTRAQ8plex@N-term; iTRAQ8plex(K)@2; iTRAQ8plex(K)@9	missed K-G@2	617.409	-1.04223	1849.21	3	12
					TLNDELEIIEGMK	99	iTRAQ8plex@N-term; No iTRAQ8plex(K)@13		603.667	0.0240027	1807.98	3	18						FLQDYFDGNLK	99	iTRAQ8plex@N-term; No iTRAQ8plex(K)@11		832.431	-0.00842055	1662.85	2	18
					TLNDELEIIEGMK	99	No iTRAQ8plex@N-term; No iTRAQ8plex(K)@13		752.883	0.00283656	1503.75	2	22						LTDDNFESR	97.59	No iTRAQ8plex@N-term	cleaved E-L@N-term	548.752	0.00585177	1095.49	2	11
					TLNDELEIIEGMK	99	iTRAQ8plex@N-term; iTRAQ8plex(K)@13		705.066	0.0162267	2112.18	3	17						KDVLIEFYAPWCGHCK	99	iTRAQ8plex@N-term; iTRAQ8plex(K)@1; Methylthio(C)@12; Methylthio(C)@15; No iTRAQ8plex(K)@16	cleaved N-K@N-term; missed K-D@1	653.083	0.0101883	2608.3	4	18
					TLNDELEIIEGMK	99	iTRAQ8plex@N-term; iTRAQ8plex(K)@13		705.068	0.0211712	2112.18	3	17						FAHTNVESLVN	95.36	iTRAQ8plex@N-term	cleaved N-E@C-term	767.393	-1.03862	1532.77	2	12
					TLNDELEIIEGMK	99	No iTRAQ8plex@N-term; iTRAQ8plex(K)@13		603.659	0.00226811	1807.96	3	14						DVLIEFYAPWCGHCK	99	iTRAQ8plex@N-term; Oxidation(P)@9; Methylthio(C)@11; Methylthio(C)@14; No iTRAQ8plex(K)@15		731.672	0.00693238	2191.99	3	20
					TLNDELEIIEGMKFDR	99	iTRAQ8plex@N-term; iTRAQ8plex(K)@13	missed K-F@13	633.603	0.0273299	2530.38	4	21						DASIVGFFDDSFSEAHSEFLK	99	iTRAQ8plex@N-term; Acetyl(S)@17; iTRAQ8plex(K)@21		750.399	0.0810033	2997.57	4	15
					TLNDELEIIEGMKFDR	99	iTRAQ8plex@N-term; iTRAQ8plex(K)@13	missed K-F@13	633.603	0.0273299	2530.38	4	19						ELSDFISYLQR	99	iTRAQ8plex@N-term		837.93	-0.0471427	1673.85	2	19
					VGEVIVTKDDAMLLK	99	iTRAQ8plex@N-term; No iTRAQ8plex(K)@8; iTRAQ8plex(K)@15	missed K-D@8	560.581	-0.0168081	2238.3	4	20						ELSDFISYLQR	99	iTRAQ8plex@N-term		837.915	-0.0769315	1673.82	2	19
					VGEVIVTKDDAMLLK	99	iTRAQ8plex@N-term; iTRAQ8plex(K)@8; iTRAQ8plex(K)@15	missed K-D@8	636.877	0.961926	2543.48	4	22						ELSDFISYLQR	99	iTRAQ8plex@N-term		837.931	-0.0450673	1673.85	2	18
					VGEVIVTKDDAMLLK	99	No iTRAQ8plex@N-term; iTRAQ8plex(K)@8; No iTRAQ8plex(K)@15	missed K-D@8	645.704	-0.0173228	1934.09	3	18						ELSDFISYLQR	99	Glu->pyro-Glu@N-term		676.851	0.0111932	1351.69	2	18
					VGEVIVTKDDAMLLK	99	iTRAQ8plex@N-term; No iTRAQ8plex(K)@8; iTRAQ8plex(K)@15	missed K-D@8	560.581	-0.0168081	2238.3	4	17						ELSDFISYLQR	99	No iTRAQ8plex@N-term		685.845	-0.0120563	1369.68	2	18
					VGEVIVTKDDAMLLK	99	iTRAQ8plex@N-term; No iTRAQ8plex(K)@8; iTRAQ8plex(K)@15	missed K-D@8	560.581	-0.0168081	2238.3	4	16						ELSDFISYLQR	99	Acetyl@N-term		706.87	0.0262289	1411.72	2	18
					VGEVIVTKDDAMLLK	99	iTRAQ8plex@N-term; iTRAQ8plex(K)@8; No iTRAQ8plex(K)@15	missed K-D@8	560.588	0.0110278	2238.32	4	16						ELSDFISYLQR	99	Acetyl@N-term		706.866	0.0193237	1411.72	2	16
					VGEVIVTKDDAMLLK	99	iTRAQ8plex@N-term; iTRAQ8plex(K)@8; iTRAQ8plex(K)@15	missed K-D@8	848.503	-0.0307437	2542.49	3	24						ELSDFISYLQR	99	No iTRAQ8plex@N-term		685.856	0.0105293	1369.7	2	16
					VGEVIVTKDDAMLLK	94.89	iTRAQ8plex@N-term; iTRAQ8plex(K)@8; No iTRAQ8plex(K)@15	missed K-D@8	560.588	0.0110278	2238.32	4	13						ELSDFISYLQR	99	iTRAQ8plex@N-term; iTRAQ8plex(S)@7		660.375	0.00312717	1978.1	3	17
					VGGTSDVEVNEK	99	iTRAQ8plex@N-term; iTRAQ8plex(K)@12		614.675	0.00450646	1841	3	15						ELSDFISYLQR	98.03	iTRAQ8plex@N-term; iTRAQ8plex(S)@3		660.368	-0.0161013	1978.08	3	14
					VGGTSDVEVNEK	99	iTRAQ8plex@N-term; No iTRAQ8plex(K)@12		769.412	0.0155477	1536.81	2	20						FAHTNVESLVNEYDDNGEGIILFRPSHLTNK	99	iTRAQ8plex@N-term; iTRAQ8plex(K)@31		690.366	-0.986128	4136.15	6	25
9	sp|P07900|HS90A_HUMAN	Heat shock protein HSP 90-alpha OS=Homo sapiens GN=HSP90AA1 PE=1 SV=5	44.95	59	ADLINNLGTIAK	99	Acetyl@N-term; iTRAQ8plex(K)@12		794.96	-0.00824893	1587.91	2	17						FISDKDASIVGFFDDSFSEAHSEFLK	99	No iTRAQ8plex@N-term; iTRAQ8plex(K)@5; No iTRAQ8plex(K)@26	missed K-D@5	811.399	-0.00867167	3241.57	4	27
					CLELFTELAEDK	99	iTRAQ8plex@N-term; Methylthio(C)@1; iTRAQ8plex(K)@12		689.049	0.0516655	2064.13	3	14						FISDKDASIVGFFDDSFSEAHSEFLK	99	iTRAQ8plex@N-term; iTRAQ8plex(K)@5; iTRAQ8plex(K)@26	missed K-D@5	771.015	0.0519131	3850.04	5	26
					DQVANSAFVER	99	iTRAQ8plex@N-term		770.422	0.0288392	1538.83	2	18						FISDKDASIVGFFDDSFSEAHSEFLK	99	iTRAQ8plex@N-term; iTRAQ8plex(K)@5; iTRAQ8plex(K)@26	missed K-D@5	771.015	0.0525235	3850.04	5	27
					EDQTEYLEER	99	iTRAQ8plex@N-term		808.396	0.00888864	1614.78	2	15						FISDKDASIVGFFDDSFSEAHSEFLK	99	No iTRAQ8plex@N-term; iTRAQ8plex(K)@5; No iTRAQ8plex(K)@26	missed K-D@5	811.415	0.0528591	3241.63	4	24
					EGLELPEDEEEK	99	Glu->pyro-Glu@N-term; iTRAQ8plex(K)@12		851.907	-0.026069	1701.8	2	18						FISDKDASIVGFFDDSFSEAHSEFLK	99	iTRAQ8plex@N-term; iTRAQ8plex(K)@5; No iTRAQ8plex(K)@26	missed K-D@5	887.458	0.0213114	3545.8	4	23
					ELHINLIPNKQDR	99	iTRAQ8plex@N-term; iTRAQ8plex(K)@10	missed K-Q@10	733.446	0.0372929	2197.32	3	15						FISDKDASIVGFFDDSFSEAHSEFLK	99	iTRAQ8plex@N-term; iTRAQ8plex(K)@5; No iTRAQ8plex(K)@26	missed K-D@5	887.458	0.0225323	3545.8	4	25
					ELISNSSDALDK	99	iTRAQ8plex@N-term; No iTRAQ8plex(K)@12		798.431	0.0109447	1594.85	2	21						FISDKDASIVGFFDDSFSEAHSEFLK	99	iTRAQ8plex@N-term; iTRAQ8plex(K)@5; No iTRAQ8plex(K)@26	missed K-D@5	887.458	0.0225323	3545.8	4	28
					ELISNSSDALDKIR	99	iTRAQ8plex@N-term; No iTRAQ8plex(K)@12	missed K-I@12	622.345	-0.00875094	1864.01	3	21						FLDAGHKLNFAVASR	99	iTRAQ8plex@N-term; iTRAQ8plex(K)@7	missed K-L@7	564.081	-0.989993	2252.29	4	19
					EMLQQSK	99	iTRAQ8plex@N-term; iTRAQ8plex(K)@7		736.444	0.0408667	1470.87	2	12						FLQDYFDGNLKR	99	No iTRAQ8plex@N-term; iTRAQ8plex(K)@11	missed K-R@11	607.341	0.0438944	1819	3	13
					EMLQQSKILKVIR	99	iTRAQ8plex@N-term; iTRAQ8plex(K)@7; iTRAQ8plex(K)@10	missed K-I@7; missed K-V@10	625.39	-0.0241249	2497.53	4	14						FLQDYFDGNLKR	98.56	iTRAQ8plex@N-term; No iTRAQ8plex(K)@11	missed K-R@11	607.328	0.0046627	1818.96	3	16
					ESEDKPEIEDVGSDEEEEK	99	Glu->pyro-Glu@N-term; iTRAQ8plex(K)@5; Phospho(S)@13; iTRAQ8plex(K)@19		955.097	-0.0102296	2862.27	3	23						FYAPWCGHCK	99	iTRAQ8plex@N-term; Methylthio(C)@6; Methylthio(C)@9; iTRAQ8plex(K)@10	cleaved E-F@N-term	637.973	0.00525605	1910.9	3	17
					ESEDKPEIEDVGSDEEEEKK	99	Glu->pyro-Glu@N-term; iTRAQ8plex(K)@5; Phospho(S)@13; iTRAQ8plex(K)@19; iTRAQ8plex(K)@20	missed K-K@19	824.651	-0.00396489	3294.58	4	20						FYAPWCGHCK	99	iTRAQ8plex@N-term; Methylthio(C)@6; Methylthio(C)@9; iTRAQ8plex(K)@10	cleaved E-F@N-term	637.974	0.00763675	1910.9	3	17
					GVVDSEDLPLNISR	99	No iTRAQ8plex@N-term		757.385	-0.0237899	1512.75	2	23						FYAPWCGHCK	99	iTRAQ8plex@N-term; Methylthio(C)@6; Methylthio(C)@9; iTRAQ8plex(K)@10	cleaved E-F@N-term	637.976	0.0147789	1910.91	3	16
					HIYYITGETK	99	iTRAQ8plex@N-term; iTRAQ8plex(K)@10		611.701	0.0517492	1832.08	3	15						FYAPWCGHCK	99	iTRAQ8plex@N-term; Methylthio(C)@6; Methylthio(C)@9; iTRAQ8plex(K)@10	cleaved E-F@N-term	637.976	0.0147789	1910.91	3	16
					HLEINPDHSIIETLR	99	No iTRAQ8plex@N-term		596.318	-0.00458831	1785.93	3	23						FYAPWCGHCK	99	iTRAQ8plex@N-term; Methylthio(C)@6; Methylthio(C)@9; No iTRAQ8plex(K)@10	cleaved E-F@N-term	536.572	0.00833031	1606.69	3	13
					HSQFIGYPITLFVEK	99	No iTRAQ8plex@N-term; iTRAQ8plex(K)@15		695.056	-0.000941153	2082.14	3	17						GFPTIYFSPANK	99	iTRAQ8plex@N-term; No iTRAQ8plex(K)@12		823.453	0.0100547	1644.89	2	21
					KHLEINPDHSIIETLR	99	iTRAQ8plex@N-term; iTRAQ8plex(K)@1	missed K-H@1	631.387	-0.923774	2521.52	4	23						GFPTIYFSPANK	99	iTRAQ8plex@N-term; No iTRAQ8plex(K)@12		823.438	-0.0206003	1644.86	2	21
					KHSQFIGYPITLFVEK	99	iTRAQ8plex@N-term; iTRAQ8plex(K)@1; iTRAQ8plex(K)@16	missed K-H@1	705.417	-1.01105	2817.64	4	18						GFPTIYFSPANK	99	iTRAQ8plex@N-term; No iTRAQ8plex(K)@12		823.437	-0.023157	1644.86	2	22
					LGIHEDSQNR	99	iTRAQ8plex@N-term		736.909	0.0346043	1471.8	2	14						GFPTIYFSPANK	99	iTRAQ8plex@N-term; No iTRAQ8plex(K)@12		823.46	0.022721	1644.9	2	19
					LGLGIDEDDPTADDTSAAVTEEMPPLEGDDDTSR	99	iTRAQ8plex@N-term		1284.61	0.055312	3850.79	3	32						GFPTIYFSPANK	99	iTRAQ8plex@N-term; No iTRAQ8plex(K)@12		823.446	-0.00496627	1644.88	2	18
					LVTSPCCIVTSTYGWTANMER	99	iTRAQ8plex@N-term; Methylthio(C)@6; Methylthio(C)@7		910.096	0.0144783	2727.26	3	29						GFPTIYFSPANKK	99	iTRAQ8plex@N-term; iTRAQ8plex(K)@12; No iTRAQ8plex(K)@13	missed K-K@12	693.406	0.0152174	2077.2	3	17
					NPDDITNEEYGEFYK	99	No iTRAQ8plex@N-term; No iTRAQ8plex(K)@15		917.39	-0.00944346	1832.76	2	26						GFPTIYFSPANKK	99	iTRAQ8plex@N-term; iTRAQ8plex(K)@12; No iTRAQ8plex(K)@13	missed K-K@12	693.404	0.00676489	2077.19	3	19
					PTADDTSAAVTEEMPPLEGDDDTSR	99	No iTRAQ8plex@N-term	cleaved D-P@N-term	1310.57	0.00601615	2619.12	2	28						GFPTIYFSPANKK	99	iTRAQ8plex@N-term; No iTRAQ8plex(K)@12; iTRAQ8plex(K)@13	missed K-K@12	693.403	0.00356276	2077.19	3	20
					SLTNDWEDHLAVK	99	No iTRAQ8plex@N-term; iTRAQ8plex(K)@13		611.325	0.0106596	1830.95	3	14						GFPTIYFSPANKK	98.27	iTRAQ8plex@N-term; iTRAQ8plex(K)@12; No iTRAQ8plex(K)@13	missed K-K@12	693.408	0.0200888	2077.2	3	13
					TLTIVDTGIGMTK	99	iTRAQ8plex@N-term; No iTRAQ8plex(K)@13		827.447	-0.0521616	1652.88	2	24						LKGIVPLAK	95.8	iTRAQ8plex@N-term; iTRAQ8plex(K)@2; No iTRAQ8plex(K)@9	missed K-G@2	516.37	0.0445803	1546.09	3	13
					TLTIVDTGIGMTKADLINNLGTIAK	99	iTRAQ8plex@N-term; iTRAQ8plex(K)@13; iTRAQ8plex(K)@25	missed K-A@13	872.01	-1.02184	3484.01	4	28						MDATANDVPSPYEVR	99	iTRAQ8plex@N-term		984.999	0.0272527	1967.98	2	23
					TLVSVTK	99	iTRAQ8plex@N-term; iTRAQ8plex(K)@7		678.457	0.0345653	1354.9	2	12						MDATANDVPSPYEVR	99	Acetyl@N-term		853.902	0.0267807	1705.79	2	21
					VILHLKEDQTEYLEER	99	iTRAQ8plex@N-term; iTRAQ8plex(K)@6	missed K-E@6	875.131	-0.0769318	2622.37	3	20						SDVLELTDDNFESR	99	No iTRAQ8plex@N-term	cleaved A-S@N-term	820.376	0.000869245	1638.74	2	24
					YESLTDPSKLDSGK	99	iTRAQ8plex@N-term; iTRAQ8plex(K)@9; iTRAQ8plex(K)@14	missed K-L@9	613.859	0.0438097	2451.41	4	18						SDVLELTDDNFESR	99	No iTRAQ8plex@N-term	cleaved A-S@N-term	820.375	-0.00244519	1638.73	2	21
					YYTSASGDEMVSLK	99	iTRAQ8plex@N-term; iTRAQ8plex(K)@14		720.371	-0.0155604	2158.09	3	21						SDVLELTDDNFESR	99	No iTRAQ8plex@N-term	cleaved A-S@N-term	820.365	-0.0228307	1638.71	2	23
					VILHLK	96.47	iTRAQ8plex@N-term; iTRAQ8plex(K)@6		444.313	0.0222331	1329.92	3	10						SDVLELTDDNFESR	99	No iTRAQ8plex@N-term	cleaved A-S@N-term	820.364	-0.0247839	1638.71	2	23
					YIDQEELNK	99	iTRAQ8plex@N-term; No iTRAQ8plex(K)@9		728.397	0.0239951	1454.78	2	16						SDVLELTDDNFESR	99	No iTRAQ8plex@N-term	cleaved A-S@N-term	820.366	-0.0190466	1638.72	2	21
					ADLINNLGTIAK	99	iTRAQ8plex@N-term; iTRAQ8plex(K)@12		617.701	-0.026977	1850.08	3	15						SDVLELTDDNFESR	99	Carbamyl@N-term	cleaved A-S@N-term	841.889	0.0194255	1681.76	2	18
					ADLINNLGTIAK	99	iTRAQ8plex@N-term; iTRAQ8plex(K)@12		617.698	-0.0370492	1850.07	3	19						SDVLELTDDNFESR	99	Formyl@N-term	cleaved A-S@N-term	834.385	0.0222826	1666.75	2	19
					ADLINNLGTIAK	99	iTRAQ8plex@N-term; No iTRAQ8plex(K)@12		773.936	-0.0457772	1545.86	2	22						SDVLELTDDNFESR	99	Acetyl@N-term	cleaved A-S@N-term	841.388	0.0126084	1680.76	2	17
					ADLINNLGTIAK	99	iTRAQ8plex@N-term; No iTRAQ8plex(K)@12		773.92	-0.0782522	1545.83	2	22						SDVLELTDDNFESR	99	Acetyl@N-term	cleaved A-S@N-term	841.39	0.0178574	1680.77	2	17
					ADLINNLGTIAK	99	iTRAQ8plex@N-term; No iTRAQ8plex(K)@12		773.929	-0.0600613	1545.84	2	22						SDVLELTDDNFESR	99	iTRAQ8plex@N-term	cleaved A-S@N-term	971.986	-0.984832	1941.96	2	18
					ADLINNLGTIAK	99	iTRAQ8plex@N-term; No iTRAQ8plex(K)@12		773.954	-0.00926792	1545.89	2	22						SDVLELTDDNFESR	99	iTRAQ8plex@N-term	cleaved A-S@N-term	972.476	-0.0056263	1942.94	2	20
					ADLINNLGTIAK	99	No iTRAQ8plex@N-term; iTRAQ8plex(K)@12		516.316	0.0228098	1545.93	3	14						SDVLELTDDNFESR	99	iTRAQ8plex@N-term; Dehydrated(D)@9	cleaved A-S@N-term	963.469	-0.00849903	1924.92	2	17
					ADLINNLGTIAK	99	iTRAQ8plex@N-term; No iTRAQ8plex(K)@12		773.957	-0.00287312	1545.9	2	21						SDVLELTDDNFESR	99	iTRAQ8plex@N-term	cleaved A-S@N-term	972.45	-0.0573884	1942.89	2	22
					ADLINNLGTIAK	99	No iTRAQ8plex@N-term; iTRAQ8plex(K)@12		516.308	-0.000159108	1545.9	3	15						SDVLELTDDNFESR	99	iTRAQ8plex@N-term	cleaved A-S@N-term	972.439	-0.0793628	1942.86	2	24
					ADLINNLGTIAK	99	No iTRAQ8plex@N-term; iTRAQ8plex(K)@12		516.308	0.000207154	1545.9	3	16						SDVLELTDDNFESR	99	iTRAQ8plex@N-term	cleaved A-S@N-term	971.928	-1.10191	1941.84	2	25
					ADLINNLGTIAK	99	iTRAQ8plex@N-term; iTRAQ8plex(K)@12		617.693	-0.0507492	1850.06	3	18						SDVLELTDDNFESR	99	iTRAQ8plex@N-term; Dehydrated(D)@9	cleaved A-S@N-term	642.65	-0.00367839	1924.93	3	19
					ADLINNLGTIAK	99	iTRAQ8plex@N-term; iTRAQ8plex(K)@12		617.692	-0.0555106	1850.05	3	19						SDVLELTDDNFESR	99	iTRAQ8plex@N-term	cleaved A-S@N-term	648.648	-0.0212218	1942.92	3	23
					ADLINNLGTIAK	99	iTRAQ8plex@N-term; Trimethyl(A)@11; iTRAQ8plex(K)@12		631.718	-0.0240581	1892.13	3	16						SDVLELTDDNFESR	99	iTRAQ8plex@N-term	cleaved A-S@N-term	648.648	-0.0212218	1942.92	3	21
					ADLINNLGTIAK	98.31	No iTRAQ8plex@N-term; iTRAQ8plex(K)@12		516.31	0.00514645	1545.91	3	11						SDVLELTDDNFESR	99	iTRAQ8plex@N-term; Dehydrated(D)@9	cleaved A-S@N-term	963.469	-0.00886527	1924.92	2	22
					EGLELPEDEEEK	99	iTRAQ8plex@N-term; No iTRAQ8plex(K)@12		860.922	-0.00693043	1719.83	2	19						SDVLELTDDNFESR	99	iTRAQ8plex@N-term	cleaved A-S@N-term	972.481	0.00438428	1942.95	2	22
					EGLELPEDEEEK	99	Glu->pyro-Glu@N-term; iTRAQ8plex(K)@12		851.916	-0.00787866	1701.82	2	17						SDVLELTDDNFESR	99	iTRAQ8plex@N-term; Ammonia-loss(N)@10	cleaved A-S@N-term	963.961	-0.00879152	1925.91	2	14
					EGLELPEDEEEK	99	Glu->pyro-Glu@N-term; iTRAQ8plex(K)@12		851.911	-0.0180116	1701.81	2	19	17	sp|P05783|K1C18_HUMAN	Keratin, type I cytoskeletal 18 OS=Homo sapiens GN=KRT18 PE=1 SV=2	49.07	36	AQYDELAR	99	iTRAQ8plex@N-term		635.351	0.0196548	1268.69	2	13
					EGLELPEDEEEK	99	Glu->pyro-Glu@N-term; iTRAQ8plex(K)@12		851.91	-0.0198428	1701.81	2	20						ETMQSLNDR	99	iTRAQ8plex@N-term		699.368	0.0283119	1396.72	2	14
					EGLELPEDEEEK	99	Formyl@N-term; iTRAQ8plex(K)@12		874.916	-0.0129792	1747.82	2	14						GGMGSGGLATGIAGGLAGMGGIQNEK	99	iTRAQ8plex@N-term; iTRAQ8plex(K)@26		718.373	0.957213	2869.46	4	31
					EGLELPEDEEEK	99	Glu->pyro-Glu@N-term; iTRAQ8plex(K)@12		851.917	-0.00641367	1701.82	2	16						GGMGSGGLATGIAGGLAGMGGIQNEKETMQSLNDR	99	iTRAQ8plex@N-term; iTRAQ8plex(K)@26	missed K-E@26	986.509	-0.976201	3942	4	29
					EGLELPEDEEEK	99	Acetyl@N-term; iTRAQ8plex(K)@12		881.925	-0.0103296	1761.84	2	17						IMADIR	99	iTRAQ8plex@N-term		511.801	-0.0016643	1021.59	2	10
					EGLELPEDEEEK	99	Glu->pyro-Glu@N-term; iTRAQ8plex(K)@12		851.912	-0.0158141	1701.81	2	12						LLEDGEDFNLGDALD	99	iTRAQ8plex@N-term	cleaved D-S@C-term	970.482	0.012036	1938.95	2	17
					EGLELPEDEEEK	99	Acetyl@N-term; iTRAQ8plex(K)@12		881.924	-0.012283	1761.83	2	20						LLEDGEDFNLGDALDSSNSMQTIQK	99	iTRAQ8plex@N-term; iTRAQ8plex(K)@25		838.432	2.03262	3349.7	4	17
					EGLELPEDEEEK	99	iTRAQ8plex@N-term; iTRAQ8plex(K)@12		675.688	0.00019877	2024.04	3	19						LQLETEIEALK	99	iTRAQ8plex@N-term; iTRAQ8plex(K)@11		632.382	-0.000736671	1894.12	3	15
					ELISNSSDALDKIR	99	iTRAQ8plex@N-term; iTRAQ8plex(K)@12	missed K-I@12	723.741	-0.0250267	2168.2	3	17						LQLETEIEALKEELLFMK	99	iTRAQ8plex@N-term; iTRAQ8plex(K)@11; No iTRAQ8plex(K)@18	missed K-E@11	929.216	0.0446778	2784.63	3	22
					ELISNSSDALDKIR	99	iTRAQ8plex@N-term; iTRAQ8plex(K)@12	missed K-I@12	543.067	0.0121964	2168.24	4	18						QAQEYEALLNIK	99	Gln->pyro-Glu@N-term; No iTRAQ8plex(K)@12		701.867	0.00573206	1401.72	2	19
					ELISNSSDALDKIR	99	iTRAQ8plex@N-term; iTRAQ8plex(K)@12	missed K-I@12	543.067	0.0126847	2168.24	4	15						SLETENR	99	iTRAQ8plex@N-term		576.818	0.0119941	1151.62	2	12
					ELISNSSDALDKIR	99	iTRAQ8plex@N-term; iTRAQ8plex(K)@12	missed K-I@12	543.066	0.00951045	2168.24	4	15						SLGSVQAPSYGAR	99	iTRAQ8plex@N-term	cleaved R-P@C-term	798.939	0.00608469	1595.86	2	14
					ESEDKPEIEDVGSDEEEEK	99	iTRAQ8plex@N-term; iTRAQ8plex(K)@5; Phospho(S)@13; iTRAQ8plex(K)@19		797.134	0.00991095	3184.5	4	17						SLGSVQAPSYGARPVSSAASVYAGAGGSGSR	99	iTRAQ8plex@N-term		1053.58	0.122817	3157.73	3	23
					ESEDKPEIEDVGSDEEEEK	99	iTRAQ8plex@N-term; iTRAQ8plex(K)@5; Phospho(S)@13; iTRAQ8plex(K)@19		797.131	-0.00205318	3184.49	4	22						TVQSLEIDLDSMR	99	No iTRAQ8plex@N-term		753.879	0.00380214	1505.74	2	20
					ESEDKPEIEDVGSDEEEEK	99	iTRAQ8plex@N-term; iTRAQ8plex(K)@5; Phospho(S)@13; iTRAQ8plex(K)@19		1062.5	-0.0123675	3184.48	3	19						VSRSTSFRGGMGSGGLATGIAGGLAGMGGIQNEK	99	Acetyl@N-term; iTRAQ8plex(K)@34	cleaved S-V@N-term; missed R-S@3; missed R-G@8	1176.59	-0.0346995	3526.76	3	29
					GVVDSEDLPLNISR	99	iTRAQ8plex@N-term		909.481	-0.0364629	1816.95	2	20						VVSETNDTK	99	iTRAQ8plex@N-term; iTRAQ8plex(K)@9		800.961	0.0139243	1599.91	2	15
					GVVDSEDLPLNISR	99	iTRAQ8plex@N-term		606.329	-1.01753	1815.97	3	19						YALQMEQLNGILLHLESELAQTR	99	iTRAQ8plex@N-term; Deamidated(N)@9		992.541	0.0262391	2974.6	3	26
					GVVDSEDLPLNISR	99	iTRAQ8plex@N-term		606.668	-0.0018836	1816.98	3	20						LAADDFR	99	iTRAQ8plex@N-term		556.314	0.015376	1110.61	2	10
					GVVDSEDLPLNISR	99	iTRAQ8plex@N-term		909.469	-0.06027	1816.92	2	24						STFSTNYR	95.06	iTRAQ8plex@N-term		640.331	-0.0033135	1278.65	2	10
					HLEINPDHSIIETLR	99	No iTRAQ8plex@N-term		596.323	0.0113441	1785.95	3	19						LQLETEIEALKEELLFMKK	99	No iTRAQ8plex@N-term; iTRAQ8plex(K)@11; No iTRAQ8plex(K)@18; iTRAQ8plex(K)@19	missed K-E@11; missed K-K@18	729.187	0.0427922	2912.72	4	17
					HLEINPDHSIIETLR	99	Lys-add@N-term		479.532	0.0657643	1914.1	4	19						GGMGSGGLATGIAGGLAGMGGIQNEK	99	iTRAQ8plex@N-term; Oxidation(M)@3; No iTRAQ8plex(K)@26		861.109	0.0111478	2580.31	3	29
					HLEINPDHSIIETLR	99	No iTRAQ8plex@N-term		596.327	0.0231006	1785.96	3	20						GGMGSGGLATGIAGGLAGMGGIQNEK	99	iTRAQ8plex@N-term; Oxidation(M)@3; iTRAQ8plex(K)@26		962.517	0.0291642	2884.53	3	29
					HLEINPDHSIIETLR	99	No iTRAQ8plex@N-term		596.334	0.0415684	1785.98	3	21						GGMGSGGLATGIAGGLAGMGGIQNEK	99	No iTRAQ8plex@N-term; No iTRAQ8plex(K)@26		1131.06	0.000938862	2260.1	2	33
					HLEINPDHSIIETLR	99	No iTRAQ8plex@N-term		596.325	0.0150142	1785.95	3	19						GGMGSGGLATGIAGGLAGMGGIQNEK	99	No iTRAQ8plex@N-term; iTRAQ8plex(K)@26		855.764	-0.0282181	2564.27	3	30
					HLEINPDHSIIETLR	99	iTRAQ8plex@N-term		523.54	-0.00990826	2090.13	4	21						GGMGSGGLATGIAGGLAGMGGIQNEK	99	iTRAQ8plex@N-term; iTRAQ8plex(K)@26		957.17	-0.0171615	2868.49	3	36
					HLEINPDHSIIETLR	99	iTRAQ8plex@N-term		523.548	0.0203694	2090.16	4	19						GGMGSGGLATGIAGGLAGMGGIQNEK	99	iTRAQ8plex@N-term; No iTRAQ8plex(K)@26		1283.16	0.00459467	2564.3	2	43
					HLEINPDHSIIETLR	99	No iTRAQ8plex@N-term		596.328	0.0255766	1785.96	3	19						GGMGSGGLATGIAGGLAGMGGIQNEK	99	iTRAQ8plex@N-term; iTRAQ8plex(K)@26		957.48	0.913299	2869.42	3	34
					HSQFIGYPITLFVEK	99	iTRAQ8plex@N-term; iTRAQ8plex(K)@15		597.346	-0.997407	2385.35	4	16						GGMGSGGLATGIAGGLAGMGGIQNEK	99	iTRAQ8plex@N-term; No iTRAQ8plex(K)@26		855.746	-0.0837051	2564.22	3	41
					HSQFIGYPITLFVEK	99	iTRAQ8plex@N-term; iTRAQ8plex(K)@15		597.6	0.0190784	2386.37	4	15						GGMGSGGLATGIAGGLAGMGGIQNEK	99	iTRAQ8plex@N-term; No iTRAQ8plex(K)@26		855.746	-0.0837051	2564.22	3	36
					HSQFIGYPITLFVEK	99	iTRAQ8plex@N-term; No iTRAQ8plex(K)@15		695.047	-0.0268648	2082.12	3	24						GGMGSGGLATGIAGGLAGMGGIQNEK	99	iTRAQ8plex@N-term; iTRAQ8plex(K)@26		956.807	-1.10456	2867.4	3	32
					KHLEINPDHSIIETLR	99	iTRAQ8plex@N-term; No iTRAQ8plex(K)@1	missed K-H@1	555.577	0.0404361	2218.28	4	20						GGMGSGGLATGIAGGLAGMGGIQNEK	99	iTRAQ8plex@N-term; iTRAQ8plex(K)@26		956.802	-1.12031	2867.38	3	31
					KHLEINPDHSIIETLR	99	iTRAQ8plex@N-term; No iTRAQ8plex(K)@1	missed K-H@1	555.577	0.0404361	2218.28	4	19						GGMGSGGLATGIAGGLAGMGGIQNEK	99	iTRAQ8plex@N-term; iTRAQ8plex(K)@26		957.139	-0.110555	2868.39	3	36
					KHLEINPDHSIIETLR	99	iTRAQ8plex@N-term; No iTRAQ8plex(K)@1	missed K-H@1	555.577	0.0404361	2218.28	4	22						GGMGSGGLATGIAGGLAGMGGIQNEK	99	iTRAQ8plex@N-term; iTRAQ8plex(K)@26		1435.26	-0.00198718	2868.5	2	35
					KHSQFIGYPITLFVEK	99	iTRAQ8plex@N-term; iTRAQ8plex(K)@1; iTRAQ8plex(K)@16	missed K-H@1	705.422	-0.99445	2817.66	4	14						GGMGSGGLATGIAGGLAGMGGIQNEK	99	iTRAQ8plex@N-term; No iTRAQ8plex(K)@26		855.762	-0.0362756	2564.26	3	38
					LGLGIDEDDPTADDTSAAVTEEMPPLEGDDDTSR	99	iTRAQ8plex@N-term		1284.6	0.0314318	3850.77	3	37						GGMGSGGLATGIAGGLAGMGGIQNEK	99	No iTRAQ8plex@N-term; No iTRAQ8plex(K)@26		1131.08	0.0487135	2260.14	2	28
					NLGTIAK	99	iTRAQ8plex@N-term; iTRAQ8plex(K)@7	cleaved N-N@N-term	662.945	0.042785	1323.88	2	12						GGMGSGGLATGIAGGLAGMGGIQNEK	99	No iTRAQ8plex@N-term; iTRAQ8plex(K)@26		855.784	0.0314997	2564.33	3	32
					NPDDITNEEYGEFYK	99	No iTRAQ8plex@N-term; No iTRAQ8plex(K)@15		917.396	0.00398595	1832.78	2	27						GGMGSGGLATGIAGGLAGMGGIQNEK	99	No iTRAQ8plex@N-term; No iTRAQ8plex(K)@26		1131.07	0.0356944	2260.13	2	26
					NPDDITNEEYGEFYK	99	No iTRAQ8plex@N-term; No iTRAQ8plex(K)@15		917.39	-0.00919928	1832.76	2	27						GGMGSGGLATGIAGGLAGMGGIQNEK	99	No iTRAQ8plex@N-term; iTRAQ8plex(K)@26		855.78	0.0202261	2564.32	3	30
					NPDDITNEEYGEFYK	99	No iTRAQ8plex@N-term; iTRAQ8plex(K)@15		1069.49	-0.00836868	2136.97	2	25						GGMGSGGLATGIAGGLAGMGGIQNEK	99	No iTRAQ8plex@N-term; No iTRAQ8plex(K)@26		1131.08	0.0475128	2260.14	2	30
					NPDDITNEEYGEFYK	99	No iTRAQ8plex@N-term; iTRAQ8plex(K)@15		713.334	-0.000239225	2136.98	3	16						GGMGSGGLATGIAGGLAGMGGIQNEK	99	No iTRAQ8plex@N-term; iTRAQ8plex(K)@26		855.787	0.0391259	2564.34	3	28
					NPDDITNEEYGEFYK	99	iTRAQ8plex@N-term; No iTRAQ8plex(K)@15		1069.48	-0.0392266	2136.94	2	27						GGMGSGGLATGIAGGLAGMGGIQNEK	99	No iTRAQ8plex@N-term; No iTRAQ8plex(K)@26		1131.07	0.0375369	2260.13	2	30
					NPDDITNEEYGEFYK	99	iTRAQ8plex@N-term; No iTRAQ8plex(K)@15		1069.47	-0.0543652	2136.93	2	27						GGMGSGGLATGIAGGLAGMGGIQNEK	99	No iTRAQ8plex@N-term; Oxidation(M)@19; Ammonia-loss(N)@24; iTRAQ8plex(K)@26		855.454	0.0735717	2563.34	3	18
					NPDDITNEEYGEFYK	99	iTRAQ8plex@N-term; iTRAQ8plex(K)@15		815.432	2.09003	2443.28	3	17						GGMGSGGLATGIAGGLAGMGGIQNEK	99	No iTRAQ8plex@N-term; No iTRAQ8plex(K)@26		1131.06	0.0100124	2260.1	2	35
					NPDDITNEEYGEFYK	99	iTRAQ8plex@N-term; iTRAQ8plex(K)@15		814.717	-0.0553144	2441.13	3	22						LLEDGEDFNLGDALDSSNSMQTIQK	99	No iTRAQ8plex@N-term; iTRAQ8plex(K)@25		1015.5	0.0157075	3043.48	3	26
					NPDDITNEEYGEFYK	99	iTRAQ8plex@N-term; iTRAQ8plex(K)@15		814.713	-0.067584	2441.12	3	23						LLEDGEDFNLGDALDSSNSMQTIQK	99	iTRAQ8plex@N-term; iTRAQ8plex(K)@25		1116.56	-1.00152	3346.66	3	27
					NPDDITNEEYGEFYK	99	iTRAQ8plex@N-term; iTRAQ8plex(K)@15		815.432	2.09003	2443.28	3	17						LLEDGEDFNLGDALDSSNSMQTIQK	99	iTRAQ8plex@N-term; No iTRAQ8plex(K)@25		1015.5	0.00270635	3043.46	3	30
					NPDDITNEEYGEFYK	99	iTRAQ8plex@N-term; iTRAQ8plex(K)@15		611.3	-0.0132522	2441.17	4	14						LQLETEIEALKEELLFMK	99	No iTRAQ8plex@N-term; iTRAQ8plex(K)@11; No iTRAQ8plex(K)@18	missed K-E@11	827.812	0.0383395	2480.41	3	20
					SLTNDWEDHLAVK	99	iTRAQ8plex@N-term; No iTRAQ8plex(K)@13		611.326	0.0139911	1830.96	3	18						QAQEYEALLNIK	99	iTRAQ8plex@N-term; No iTRAQ8plex(K)@12		862.473	-0.0142791	1722.93	2	22
					SLTNDWEDHLAVK	99	iTRAQ8plex@N-term; iTRAQ8plex(K)@13		712.714	-0.0264497	2135.12	3	23						QAQEYEALLNIK	99	iTRAQ8plex@N-term; iTRAQ8plex(K)@12		676.385	-1.01945	2026.13	3	15
					TLTIVDTGIGMTK	99	No iTRAQ8plex@N-term; iTRAQ8plex(K)@13		827.466	-0.0141916	1652.92	2	21						QAQEYEALLNIK	99	Gln->pyro-Glu@N-term; iTRAQ8plex(K)@12		853.961	-0.0118066	1705.91	2	16
					TLTIVDTGIGMTK	99	iTRAQ8plex@N-term; No iTRAQ8plex(K)@13		827.469	-0.00845335	1652.92	2	24						SLGSVQAPSYGARPVSSAASVYAGAGGSGSR	99	iTRAQ8plex@N-term		1053.59	0.126544	3157.73	3	22
					TLTIVDTGIGMTK	99	iTRAQ8plex@N-term; No iTRAQ8plex(K)@13		827.466	-0.0150462	1652.92	2	24						TVQSLEIDLDSMR	99	iTRAQ8plex@N-term		905.962	-0.0353948	1809.91	2	20
					TLTIVDTGIGMTK	99	iTRAQ8plex@N-term; No iTRAQ8plex(K)@13		827.449	-0.0480105	1652.88	2	24						VVSETNDTK	99	iTRAQ8plex@N-term; No iTRAQ8plex(K)@9		648.862	0.0214449	1295.71	2	16
					TLTIVDTGIGMTK	99	iTRAQ8plex@N-term; iTRAQ8plex(K)@13		653.36	-0.0791697	1957.06	3	20						YALQMEQLNGILLHLESELAQTR	99	iTRAQ8plex@N-term		992.197	-0.0199393	2973.57	3	34
					TLTIVDTGIGMTK	99	iTRAQ8plex@N-term; iTRAQ8plex(K)@13		653.363	-0.0701961	1957.07	3	18						YALQMEQLNGILLHLESELAQTR	99	No iTRAQ8plex@N-term		890.778	-0.0733316	2669.31	3	31
					TLTIVDTGIGMTK	99	iTRAQ8plex@N-term; Dehydrated(T)@12; iTRAQ8plex(K)@13		647.375	-0.0225771	1939.1	3	19						YALQMEQLNGILLHLESELAQTR	99	iTRAQ8plex@N-term		992.521	0.951758	2974.54	3	37
					TLTIVDTGIGMTK	99	iTRAQ8plex@N-term; iTRAQ8plex(K)@13		979.563	-0.0273317	1957.11	2	24						YALQMEQLNGILLHLESELAQTR	99	iTRAQ8plex@N-term		992.521	0.949744	2974.54	3	38
					TLTIVDTGIGMTK	99	iTRAQ8plex@N-term; iTRAQ8plex(K)@13		979.564	-0.0238053	1957.11	2	24						YALQMEQLNGILLHLESELAQTR	99	iTRAQ8plex@N-term		992.521	0.949744	2974.54	3	37
					TLTIVDTGIGMTK	99	iTRAQ8plex@N-term; No iTRAQ8plex(K)@13		827.462	-0.0234129	1652.91	2	24						YALQMEQLNGILLHLESELAQTR	99	iTRAQ8plex@N-term		992.52	0.946997	2974.54	3	30
					TLTIVDTGIGMTK	99	iTRAQ8plex@N-term; No iTRAQ8plex(K)@13		827.454	-0.0384296	1652.89	2	23						YALQMEQLNGILLHLESELAQTR	99	iTRAQ8plex@N-term		993.198	2.98214	2976.57	3	23
					TLTIVDTGIGMTK	99	iTRAQ8plex@N-term; No iTRAQ8plex(K)@13		827.442	-0.0641898	1652.87	2	24						YALQMEQLNGILLHLESELAQTR	99	iTRAQ8plex@N-term		992.522	0.954871	2974.54	3	36
					TLTIVDTGIGMTK	99	iTRAQ8plex@N-term; No iTRAQ8plex(K)@13		827.465	-0.0169964	1652.92	2	24						YALQMEQLNGILLHLESELAQTR	99	iTRAQ8plex@N-term		991.867	-1.00995	2972.58	3	18
					TLTIVDTGIGMTK	99	iTRAQ8plex@N-term; No iTRAQ8plex(K)@13		827.486	0.0249031	1652.96	2	24	18	sp|P02545|LMNA_HUMAN	Prelamin-A/C OS=Homo sapiens GN=LMNA PE=1 SV=1	37.2	34	AGQVVTIWAAGAGATHSPPTDLVWK	99	iTRAQ8plex@N-term; iTRAQ8plex(K)@25		786.188	-0.000137204	3140.72	4	23
					TLTIVDTGIGMTK	99	iTRAQ8plex@N-term; No iTRAQ8plex(K)@13		827.49	0.0332179	1652.97	2	21						AQNTWGCGNSLR	99	iTRAQ8plex@N-term; Methylthio(C)@7		828.929	0.0617044	1655.84	2	17
					TLTIVDTGIGMTK	99	iTRAQ8plex@N-term; No iTRAQ8plex(K)@13		827.481	0.013806	1652.95	2	23						DLEDSLAR	99	iTRAQ8plex@N-term		611.84	0.0143191	1221.67	2	12
					TLTIVDTGIGMTK	99	iTRAQ8plex@N-term; No iTRAQ8plex(K)@13		827.479	0.00982742	1652.94	2	21						EAALSTALSEK	99	iTRAQ8plex@N-term; iTRAQ8plex(K)@11		576.665	-0.0188874	1726.97	3	13
					TLTIVDTGIGMTK	99	iTRAQ8plex@N-term; No iTRAQ8plex(K)@13		827.476	0.00445573	1652.94	2	24						EGDLIAAQAR	99	iTRAQ8plex@N-term		674.39	0.019123	1346.77	2	14
					TLTIVDTGIGMTK	99	iTRAQ8plex@N-term; iTRAQ8plex(K)@13		653.368	-0.055179	1957.08	3	16						IDSLSAQLSQLQK	99	iTRAQ8plex@N-term; No iTRAQ8plex(K)@13		867.989	-0.0194794	1733.96	2	23
					TLTIVDTGIGMTKADLINNLGTIAK	99	iTRAQ8plex@N-term; iTRAQ8plex(K)@13; iTRAQ8plex(K)@25	missed K-A@13	872.01	-1.02184	3484.01	4	26						LADALQELR	99	iTRAQ8plex@N-term		666.862	-0.0624535	1331.71	2	15
					TLTIVDTGIGMTKADLINNLGTIAK	99	iTRAQ8plex@N-term; iTRAQ8plex(K)@13; iTRAQ8plex(K)@25	missed K-A@13	872.262	-0.0117065	3485.02	4	27						LRDLEDSLAR	99	iTRAQ8plex@N-term	missed R-D@2	497.954	0.00278133	1490.84	3	14
					TLTIVDTGIGMTKADLINNLGTIAK	99	iTRAQ8plex@N-term; iTRAQ8plex(K)@13; iTRAQ8plex(K)@25	missed K-A@13	872.013	-1.0089	3484.02	4	26						MQQQLDEYQELLDIK	99	No iTRAQ8plex@N-term; No iTRAQ8plex(K)@15		947.479	0.0237519	1892.94	2	24
					TLTIVDTGIGMTKADLINNLGTIAK	99	iTRAQ8plex@N-term; iTRAQ8plex(K)@13; iTRAQ8plex(K)@25	missed K-A@13	698.017	0.0183035	3485.05	5	19						NIYSEELR	99	iTRAQ8plex@N-term		664.371	0.0196815	1326.73	2	13
					TLTIVDTGIGMTKADLINNLGTIAK	99	iTRAQ8plex@N-term; iTRAQ8plex(K)@13; iTRAQ8plex(K)@25	missed K-A@13	697.816	-0.98524	3484.04	5	22						NSNLVGAAHEELQQSR	99	iTRAQ8plex@N-term		686.368	0.0225312	2056.08	3	19
					YIDQEELNK	97.71	No iTRAQ8plex@N-term; No iTRAQ8plex(K)@9		576.291	0.0168964	1150.57	2	14						TALINSTGEEVAMR	99	iTRAQ8plex@N-term		898.479	-0.00232499	1794.94	2	26
					YIDQEELNK	97.12	iTRAQ8plex@N-term; iTRAQ8plex(K)@9		587.335	0.0202671	1758.98	3	12						TLEGELHDLR	99	Acetyl@N-term		612.807	-0.0145924	1223.6	2	15
10	sp|P55072|TERA_HUMAN	Transitional endoplasmic reticulum ATPase OS=Homo sapiens GN=VCP PE=1 SV=4	46.77	55	AHVIVMAATNRPNSIDPALR	99	iTRAQ8plex@N-term		817.453	-0.0154872	2449.34	3	20						TLEGELHDLRGQVAK	99	iTRAQ8plex@N-term; iTRAQ8plex(K)@15	missed R-G@10	569.338	0.0273092	2273.32	4	17
					AHVIVMAATNRPNSIDPALRR	99	iTRAQ8plex@N-term	missed R-R@20	652.391	0.0818447	2605.54	4	16						TVLCGTCGQPADK	99	iTRAQ8plex@N-term; Methylthio(C)@4; Methylthio(C)@7; iTRAQ8plex(K)@13		664.997	-0.00573149	1991.97	3	19
					ASGADSKGDDLSTAILK	99	Protein Terminal Acetyl@N-term; iTRAQ8plex(K)@7; No iTRAQ8plex(K)@17	cleaved M-A@N-term; missed K-G@7	998.036	0.00988383	1994.06	2	26						VAVEEVDEEGK	99	iTRAQ8plex@N-term; iTRAQ8plex(K)@11		604.675	0.0262602	1811	3	15
					DVDLEFLAK	99	iTRAQ8plex@N-term; No iTRAQ8plex(K)@9		677.373	-0.0179225	1352.73	2	16						EDLQELNDR	98.97	iTRAQ8plex@N-term		718.369	-0.002516	1434.72	2	13
					EDEEESLNEVGYDDIGGCR	99	iTRAQ8plex@N-term; Methylthio(C)@18		1239.53	-1.00705	2477.04	2	27						LLEGEEER	99	iTRAQ8plex@N-term		639.854	0.0155667	1277.69	2	12
					EDEEESLNEVGYDDIGGCRK	99	iTRAQ8plex@N-term; Methylthio(C)@18; iTRAQ8plex(K)@20	missed R-K@19	971.119	-0.0122227	2910.34	3	26						LESTESR	97.64	iTRAQ8plex@N-term		563.805	0.99724	1125.6	2	12
					ELQELVQYPVEHPDK	99	iTRAQ8plex@N-term; No iTRAQ8plex(K)@15		710.047	0.00233976	2127.12	3	20						LKDLEALLNSK	99	iTRAQ8plex@N-term; iTRAQ8plex(K)@2; No iTRAQ8plex(K)@11	missed K-D@2	618.045	-0.0146533	1851.11	3	19
					ELQELVQYPVEHPDKFLK	99	iTRAQ8plex@N-term; iTRAQ8plex(K)@15; iTRAQ8plex(K)@18	missed K-F@15	781.941	-0.0407819	3123.73	4	22						IRIDSLSAQLSQLQK	99	No iTRAQ8plex@N-term; No iTRAQ8plex(K)@15	missed R-I@2	567.333	0.0134945	1698.98	3	20
					EMVELPLRHPALFK	99	iTRAQ8plex@N-term; iTRAQ8plex(K)@14	missed R-H@8	572.593	-0.98863	2286.34	4	19						SVTVVEDDEDEDGDDLLHHHH	99	iTRAQ8plex@N-term; Delta:H(2)C(2)(H)@20; iTRAQ8plex(H)@21	cleaved H-G@C-term	762.608	-0.0345627	3046.4	4	19
					ETVVEVPQVTWEDIGGLEDVKR	99	iTRAQ8plex@N-term; No iTRAQ8plex(K)@21	missed K-R@21	701.376	7.91e-05	2801.48	4	19						EELDFQK	99	iTRAQ8plex@N-term; No iTRAQ8plex(K)@7		606.834	0.0190343	1211.65	2	12
					FGMTPSKGVLFYGPPGCGK	99	iTRAQ8plex@N-term; iTRAQ8plex(K)@7; Methylthio(C)@17; No iTRAQ8plex(K)@19	missed K-G@7	866.476	0.0582187	2596.4	3	22						AGQVVTIWAAGAGATHSPPTDLVWK	99	iTRAQ8plex@N-term; iTRAQ8plex(K)@25		786.188	-0.000137204	3140.72	4	25
					GVLFYGPPGCGK	99	iTRAQ8plex@N-term; Methylthio(C)@10; iTRAQ8plex(K)@12		617.004	0.000247477	1847.99	3	18						AGQVVTIWAAGAGATHSPPTDLVWK	99	iTRAQ8plex@N-term; iTRAQ8plex(K)@25		786.188	-0.000137204	3140.72	4	31
					IVSQLLTLMDGLK	99	iTRAQ8plex@N-term; iTRAQ8plex(K)@13		680.417	-0.00374529	2038.23	3	20						AGQVVTIWAAGAGATHSPPTDLVWK	99	iTRAQ8plex@N-term; No iTRAQ8plex(K)@25		946.517	0.0123476	2836.53	3	36
					IVSQLLTLMDGLKQR	99	No iTRAQ8plex@N-term; iTRAQ8plex(K)@13	missed K-Q@13	673.736	-0.00193105	2018.18	3	21						IDSLSAQLSQLQK	99	No iTRAQ8plex@N-term; iTRAQ8plex(K)@13		579.016	0.0438842	1734.03	3	17
					KNVFIIGATNRPDIIDPAILRPGR	99	iTRAQ8plex@N-term; iTRAQ8plex(K)@1	missed K-N@1	814.475	-0.0529062	3253.87	4	19						IDSLSAQLSQLQK	99	iTRAQ8plex@N-term; iTRAQ8plex(K)@13		680.395	-0.0243224	2038.16	3	16
					KYEMFAQTLQQSR	99	iTRAQ8plex@N-term; iTRAQ8plex(K)@1	missed K-Y@1	746.743	-0.00249811	2237.21	3	21						IDSLSAQLSQLQK	99	No iTRAQ8plex@N-term; iTRAQ8plex(K)@13		579.004	0.00772506	1733.99	3	14
					LADDVDLEQVANETHGHVGADLAALCSEAALQAIR	99	iTRAQ8plex@N-term; Methylthio(C)@26		794.004	0.0251159	3964.98	5	24						IDSLSAQLSQLQK	99	No iTRAQ8plex@N-term; iTRAQ8plex(K)@13		579.007	0.0163646	1734	3	12
					LDQLIYIPLPDEK	99	No iTRAQ8plex@N-term; iTRAQ8plex(K)@13		931.012	-0.0456549	1860.01	2	16						IDSLSAQLSQLQK	98.48	No iTRAQ8plex@N-term; iTRAQ8plex(K)@13		579.013	0.033412	1734.02	3	14
					LEILQIHTK	99	iTRAQ8plex@N-term; iTRAQ8plex(K)@9		568.354	-0.0199151	1702.04	3	15						IRIDSLSAQLSQLQK	99	No iTRAQ8plex@N-term; iTRAQ8plex(K)@15	missed R-I@2	668.727	-0.00972183	2003.16	3	19
					LGDVISIQPCPDVK	99	iTRAQ8plex@N-term; Deamidated(Q)@8; Methylthio(C)@10; iTRAQ8plex(K)@14		1070.04	-0.0839898	2138.07	2	16						LADALQELR	99	iTRAQ8plex@N-term		666.87	-0.0454848	1331.73	2	16
					LIVDEAINEDNSVVSLSQPK	99	iTRAQ8plex@N-term; No iTRAQ8plex(K)@20		825.45	0.00653828	2473.33	3	26						LADALQELR	99	iTRAQ8plex@N-term		665.361	-3.06408	1328.71	2	14
					MTNGFSGADLTEICQR	99	iTRAQ8plex@N-term; Methylthio(C)@14		698.337	0.0192713	2091.99	3	22						LADALQELR	99	iTRAQ8plex@N-term		666.863	-0.0592795	1331.71	2	15
					NAPAIIFIDELDAIAPK	99	No iTRAQ8plex@N-term; No iTRAQ8plex(K)@17		906.011	0.0200101	1810.01	2	25						LADALQELR	99	iTRAQ8plex@N-term		666.887	-0.0125241	1331.76	2	15
					NAPAIIFIDELDAIAPKR	99	iTRAQ8plex@N-term; iTRAQ8plex(K)@17	missed K-R@17	644.636	0.014446	2574.51	4	21						LADALQELR	99	Acetyl@N-term		535.8	0.0078423	1069.58	2	13
					NVFIIGATNRPDIIDPAILRPGR	99	No iTRAQ8plex@N-term		630.364	0.00692727	2517.43	4	19						LADALQELR	99	Acetyl@N-term		535.799	0.00723193	1069.58	2	12
					QAAPCVLFFDELDSIAK	99	iTRAQ8plex@N-term; Methylthio(C)@5; iTRAQ8plex(K)@17		841.802	2.06116	2522.38	3	22						LADALQELR	99	Acetyl@N-term		535.8	0.00808644	1069.58	2	13
					QTNPSAMEVEEDDPVPEIR	99	Gln->pyro-Glu@N-term		1069.99	0.0158905	2137.96	2	21						LADALQELR	99	iTRAQ8plex@N-term		666.88	-0.0258305	1331.75	2	14
					QTNPSAMEVEEDDPVPEIRR	99	iTRAQ8plex@N-term	missed R-R@19	872.763	-0.0137218	2615.27	3	23						LKDLEALLNSK	99	No iTRAQ8plex@N-term; iTRAQ8plex(K)@2; iTRAQ8plex(K)@11	missed K-D@2	618.045	-0.0166677	1851.11	3	17
					VINQILTEMDGMSTK	99	iTRAQ8plex@N-term; iTRAQ8plex(K)@15		763.422	0.00593109	2287.24	3	22						LKDLEALLNSK	99	No iTRAQ8plex@N-term; iTRAQ8plex(K)@2; iTRAQ8plex(K)@11	missed K-D@2	618.043	-0.0208796	1851.11	3	13
					VINQILTEMDGMSTKK	99	iTRAQ8plex@N-term; iTRAQ8plex(K)@15; iTRAQ8plex(K)@16	missed K-K@15	680.9	0.0323976	2719.57	4	14						LKDLEALLNSK	97.76	Acetyl@N-term; iTRAQ8plex(K)@2; iTRAQ8plex(K)@11	missed K-D@2	632.051	-0.0100301	1893.13	3	13
					YEMFAQTLQQSR	99	iTRAQ8plex@N-term		903.462	0.00158719	1804.91	2	21						LKDLEALLNSK	96.68	No iTRAQ8plex@N-term; iTRAQ8plex(K)@2; No iTRAQ8plex(K)@11	missed K-D@2	516.649	0.00174463	1546.93	3	13
					MDELQLFR	98.2	iTRAQ8plex@N-term		678.365	-0.00581307	1354.72	2	12						LRDLEDSLAR	99	iTRAQ8plex@N-term	missed R-D@2	497.951	-0.00536724	1490.83	3	11
					ASGADSKGDDLSTAILK	99	Protein Terminal Acetyl@N-term; iTRAQ8plex(K)@7; iTRAQ8plex(K)@17	cleaved M-A@N-term; missed K-G@7	767.084	-0.0216361	2298.23	3	23						MQQQLDEYQELLDIK	99	iTRAQ8plex@N-term; iTRAQ8plex(K)@15		834.448	-1.00657	2500.32	3	17
					DVDLEFLAK	98.04	iTRAQ8plex@N-term; iTRAQ8plex(K)@9		553.327	0.00467876	1656.96	3	11						MQQQLDEYQELLDIK	99	iTRAQ8plex@N-term; No iTRAQ8plex(K)@15		1099.57	-0.00424893	2197.12	2	26
					DVDLEFLAK	98	iTRAQ8plex@N-term; iTRAQ8plex(K)@9		553.309	-0.0489834	1656.91	3	12						TALINSTGEEVAMR	99	iTRAQ8plex@N-term		897.979	-1.00091	1793.94	2	12
					EMVELPLRHPALFK	99	iTRAQ8plex@N-term; No iTRAQ8plex(K)@14	missed R-H@8	496.797	0.0293301	1983.16	4	17						VAVEEVDEEGK	99	iTRAQ8plex@N-term; No iTRAQ8plex(K)@11		754.391	-0.00423894	1506.77	2	19
					EMVELPLRHPALFK	99	Glu->pyro-Glu@N-term; iTRAQ8plex(K)@14	missed R-H@8	656.046	-0.00172087	1965.12	3	21	19	sp|P04406|G3P_HUMAN	Glyceraldehyde-3-phosphate dehydrogenase OS=Homo sapiens GN=GAPDH PE=1 SV=3	51.94	67	AENGKLVINGNPITIFQER	99	iTRAQ8plex@N-term; iTRAQ8plex(K)@5	missed K-L@5	681.14	-0.0113371	2720.53	4	22
					EMVELPLRHPALFK	99	iTRAQ8plex@N-term; iTRAQ8plex(K)@14	missed R-H@8	572.841	-0.000460639	2287.33	4	15						GALQNIIPASTGAAK	99	iTRAQ8plex@N-term; No iTRAQ8plex(K)@15		858.514	0.0246698	1715.01	2	26
					ETVVEVPQVTWEDIGGLEDVKR	99	iTRAQ8plex@N-term; iTRAQ8plex(K)@21	missed K-R@21	777.429	0.00518366	3105.69	4	24						IISNASCTTNCLAPLAK	99	iTRAQ8plex@N-term; Methylthio(C)@7; Methylthio(C)@11; iTRAQ8plex(K)@17		807.401	-0.0754177	2419.18	3	24
					GVLFYGPPGCGK	99	iTRAQ8plex@N-term; Methylthio(C)@10; No iTRAQ8plex(K)@12		772.903	0.00717461	1543.79	2	21						LISWYDNEFGYSNR	99	No iTRAQ8plex@N-term		882.413	0.0161902	1762.81	2	19
					IVSQLLTLMDGLK	99	iTRAQ8plex@N-term; iTRAQ8plex(K)@13		680.417	-0.00228024	2038.23	3	15						LTGMAFRVPTANVSVVDLTCR	99	iTRAQ8plex@N-term; Methylthio(C)@20	missed R-V@7	867.134	-0.978179	2598.38	3	29
					IVSQLLTLMDGLK	99	No iTRAQ8plex@N-term; No iTRAQ8plex(K)@13		715.909	-0.0183601	1429.8	2	23						LVINGNPITIFQER	99	iTRAQ8plex@N-term; Deamidated(N)@4		960.036	-0.0248072	1918.06	2	23
					IVSQLLTLMDGLK	99	No iTRAQ8plex@N-term; iTRAQ8plex(K)@13		579.018	0.00580357	1734.03	3	13						NFGIVEGLMTTVHAITATQK	99	No iTRAQ8plex@N-term; iTRAQ8plex(K)@20	cleaved D-N@N-term	812.44	-0.0221567	2434.3	3	28
					IVSQLLTLMDGLK	99	No iTRAQ8plex@N-term; No iTRAQ8plex(K)@13		715.917	-0.00115069	1429.82	2	17						RVPTANVSVVDLTCR	99	iTRAQ8plex@N-term; Methylthio(C)@14	cleaved F-R@N-term; missed R-V@1	660.699	0.0154394	1979.08	3	18
					KNVFIIGATNRPDIIDPAILRPGR	99	iTRAQ8plex@N-term; iTRAQ8plex(K)@1	missed K-N@1	814.241	-0.990279	3252.93	4	15						TVDGPSGK	99	iTRAQ8plex@N-term; iTRAQ8plex(K)@8		684.909	0.0163953	1367.8	2	12
					KNVFIIGATNRPDIIDPAILRPGR	98.81	iTRAQ8plex@N-term; iTRAQ8plex(K)@1	missed K-N@1	814.241	-0.990279	3252.93	4	13						VIHDNFGIVEGLMTTVH	99	iTRAQ8plex@N-term	cleaved H-A@C-term	729.384	-0.0207569	2185.13	3	27
					LADDVDLEQVANETHGHVGADLAALCSEAALQAIR	99	iTRAQ8plex@N-term; Methylthio(C)@26		992.254	0.0284699	3964.98	4	38						VIHDNFGIVEGLMTTVHAITATQK	99	No iTRAQ8plex@N-term; Dehydrated(T)@22; iTRAQ8plex(K)@24		721.144	-0.000600617	2880.55	4	28
					LEILQIHTK	99	iTRAQ8plex@N-term; iTRAQ8plex(K)@9		568.356	-0.0142381	1702.05	3	14						VIHDNFGIVEGLMTTVHAITATQKTVDGPSGKLWRDG	99	iTRAQ8plex@N-term; iTRAQ8plex(K)@24; iTRAQ8plex(K)@32	cleaved G-R@C-term; missed K-T@24; missed K-L@32; missed R-D@35	811.969	-9.87758	4865.77	6	16
					LGDVISIQPCPDVK	99	iTRAQ8plex@N-term; Methylthio(C)@10; iTRAQ8plex(K)@14		714.121	2.16881	2139.34	3	14						VIISAPSADAPMFVM	99	iTRAQ8plex@N-term	cleaved M-G@C-term	926.991	-0.00990053	1851.97	2	22
					LGDVISIQPCPDVK	99	iTRAQ8plex@N-term; Methylthio(C)@10; No iTRAQ8plex(K)@14		917.49	-0.00321107	1832.97	2	17						VIISAPSADAPMFVMGVNHEK	99	No iTRAQ8plex@N-term; No iTRAQ8plex(K)@21		738.377	0.00625282	2212.11	3	21
					LIVDEAINEDNSVVSLSQPK	99	iTRAQ8plex@N-term; iTRAQ8plex(K)@20		926.52	-0.99027	2776.54	3	24						VIISAPSADAPMFVMGVNHEKYDNSLK	99	No iTRAQ8plex@N-term; iTRAQ8plex(K)@21; No iTRAQ8plex(K)@27	missed K-Y@21	810.178	0.0326707	3236.68	4	20
					LIVDEAINEDNSVVSLSQPK	99	iTRAQ8plex@N-term; iTRAQ8plex(K)@20		695.391	0.00914216	2777.54	4	19						VIPELNGKLTGMAFR	99	iTRAQ8plex@N-term; Deamidated(N)@6; No iTRAQ8plex(K)@8	missed K-L@8	651.033	-0.0155519	1950.08	3	22
					NAPAIIFIDELDAIAPK	99	No iTRAQ8plex@N-term; iTRAQ8plex(K)@17		1058.1	0.000712063	2114.19	2	27						VPTANVSVVDLTCR	99	No iTRAQ8plex@N-term; Methylthio(C)@13		760.366	-0.0355324	1518.72	2	23
					NAPAIIFIDELDAIAPK	99	No iTRAQ8plex@N-term; iTRAQ8plex(K)@17		705.736	-0.00717007	2114.19	3	15						VVDLMAHMAS	99	iTRAQ8plex@N-term	cleaved S-K@C-term	689.366	0.00693739	1376.72	2	14
					NAPAIIFIDELDAIAPK	99	iTRAQ8plex@N-term; iTRAQ8plex(K)@17		807.146	0.0193123	2418.42	3	24						VVDLMAHMASK	99	No iTRAQ8plex@N-term; No iTRAQ8plex(K)@11		601.33	0.0459165	1200.65	2	16
					NAPAIIFIDELDAIAPK	99	iTRAQ8plex@N-term; No iTRAQ8plex(K)@17		1058.12	0.0231761	2114.22	2	28						VVDLMAHMASKE	99	iTRAQ8plex@N-term; iTRAQ8plex(K)@11	missed K-E@11	647.024	-0.00305321	1938.05	3	19
					NAPAIIFIDELDAIAPK	99	iTRAQ8plex@N-term; No iTRAQ8plex(K)@17		1058.12	0.027327	2114.22	2	27						AVGKVIPELNGKLTGMAFR	99	iTRAQ8plex@N-term; iTRAQ8plex(K)@4; iTRAQ8plex(K)@12	missed K-V@4; missed K-L@12	728.935	-1.02827	2911.71	4	21
					NAPAIIFIDELDAIAPK	99	iTRAQ8plex@N-term; No iTRAQ8plex(K)@17		705.752	0.0398945	2114.23	3	25						LTGMAFR	96.02	iTRAQ8plex@N-term		550.333	0.0343002	1098.65	2	10
					NAPAIIFIDELDAIAPKR	99	iTRAQ8plex@N-term; iTRAQ8plex(K)@17	missed K-R@17	644.636	0.014446	2574.51	4	24						VIHDNFGIVE	99	iTRAQ8plex@N-term	cleaved E-G@C-term	723.907	0.0168615	1445.8	2	15
					NAPAIIFIDELDAIAPKR	99	iTRAQ8plex@N-term; iTRAQ8plex(K)@17	missed K-R@17	644.636	0.0149343	2574.51	4	22						IISNASCTTNCLA	99	iTRAQ8plex@N-term; Methylthio(C)@7; Dehydrated(T)@9; Methylthio(C)@11	cleaved A-P@C-term	844.892	-0.00113956	1687.77	2	21
					NAPAIIFIDELDAIAPKR	99	iTRAQ8plex@N-term; iTRAQ8plex(K)@17	missed K-R@17	644.637	0.0188411	2574.52	4	25						VIPELNGK	99	iTRAQ8plex@N-term; No iTRAQ8plex(K)@8		587.361	0.000994045	1172.71	2	11
					NAPAIIFIDELDAIAPKR	99	iTRAQ8plex@N-term; iTRAQ8plex(K)@17	missed K-R@17	644.636	0.0176202	2574.52	4	18						PELNGKLTGMAFR	99	No iTRAQ8plex@N-term; Deamidated(N)@4; iTRAQ8plex(K)@6	cleaved I-P@N-term; missed K-L@6	580.322	0.0066575	1737.95	3	14
					NAPAIIFIDELDAIAPKR	99	iTRAQ8plex@N-term; iTRAQ8plex(K)@17	missed K-R@17	644.637	0.0193294	2574.52	4	18						AENGKLVINGNPITIFQER	99	iTRAQ8plex@N-term; iTRAQ8plex(K)@5	missed K-L@5	907.854	-0.00259813	2720.54	3	26
					NAPAIIFIDELDAIAPKR	99	iTRAQ8plex@N-term; iTRAQ8plex(K)@17	missed K-R@17	644.637	0.020062	2574.52	4	13						AVGKVIPELNGKLTGMAFR	99	iTRAQ8plex@N-term; iTRAQ8plex(K)@4; iTRAQ8plex(K)@12	missed K-V@4; missed K-L@12	728.935	-1.02827	2911.71	4	18
					NVFIIGATNRPDIIDPAILRPGR	99	iTRAQ8plex@N-term		706.415	0.00852528	2821.63	4	20						GALQNIIPASTGAAK	99	iTRAQ8plex@N-term; iTRAQ8plex(K)@15		674.078	0.0184256	2019.21	3	15
					NVFIIGATNRPDIIDPAILRPGR	99	iTRAQ8plex@N-term		706.415	0.00730443	2821.63	4	25						IISNASCTTNCLAPLAK	99	No iTRAQ8plex@N-term; Methylthio(C)@7; Methylthio(C)@11; No iTRAQ8plex(K)@17		906.437	0.0142454	1810.86	2	25
					NVFIIGATNRPDIIDPAILRPGR	99	iTRAQ8plex@N-term		706.415	0.00730443	2821.63	4	24						IISNASCTTNCLAPLAK	99	No iTRAQ8plex@N-term; Methylthio(C)@7; Methylthio(C)@11; iTRAQ8plex(K)@17		1058.55	0.0344874	2115.09	2	21
					NVFIIGATNRPDIIDPAILRPGR	99	iTRAQ8plex@N-term		706.415	0.00852528	2821.63	4	27						IISNASCTTNCLAPLAK	99	iTRAQ8plex@N-term; Methylthio(C)@7; Methylthio(C)@11; No iTRAQ8plex(K)@17		1058.54	0.00836049	2115.06	2	28
					NVFIIGATNRPDIIDPAILRPGR	99	iTRAQ8plex@N-term		705.903	-2.04178	2819.58	4	18						IISNASCTTNCLAPLAK	99	No iTRAQ8plex@N-term; Methylthio(C)@7; Methylthio(C)@11; No iTRAQ8plex(K)@17		906.435	0.0107439	1810.86	2	26
					QAAPCVLFFDELDSIAK	99	Gln->pyro-Glu@N-term; Methylthio(C)@5; iTRAQ8plex(K)@17		1100.57	0.0295568	2199.12	2	22						IISNASCTTNCLAPLAK	99	iTRAQ8plex@N-term; Methylthio(C)@7; Methylthio(C)@11; No iTRAQ8plex(K)@17		1058.54	0.0162969	2115.07	2	28
					QAAPCVLFFDELDSIAK	99	iTRAQ8plex@N-term; Methylthio(C)@5; iTRAQ8plex(K)@17		841.12	0.0179319	2520.34	3	21						IISNASCTTNCLAPLAK	99	iTRAQ8plex@N-term; Methylthio(C)@7; Methylthio(C)@11; Trimethyl(A)@16; iTRAQ8plex(K)@17		821.442	0.00143052	2461.3	3	21
					QAAPCVLFFDELDSIAK	99	No iTRAQ8plex@N-term; Methylthio(C)@5; No iTRAQ8plex(K)@17		956.974	0.022547	1911.93	2	20						IISNASCTTNCLAPLAK	99	No iTRAQ8plex@N-term; Methylthio(C)@7; Methylthio(C)@11; No iTRAQ8plex(K)@17		906.443	0.0265949	1810.87	2	24
					QAAPCVLFFDELDSIAK	99	iTRAQ8plex@N-term; Methylthio(C)@5; No iTRAQ8plex(K)@17		1109.07	0.0164777	2216.13	2	28						IISNASCTTNCLAPLAK	99	No iTRAQ8plex@N-term; Methylthio(C)@7; Methylthio(C)@11; iTRAQ8plex(K)@17		1058.55	0.0270716	2115.08	2	27
					QAAPCVLFFDELDSIAK	99	iTRAQ8plex@N-term; Methylthio(C)@5; iTRAQ8plex(K)@17		841.128	0.0414246	2520.36	3	20						IISNASCTTNCLAPLAK	99	iTRAQ8plex@N-term; Methylthio(C)@7; Methylthio(C)@11; No iTRAQ8plex(K)@17		1058.52	-0.0320189	2115.02	2	29
					QAAPCVLFFDELDSIAK	99	iTRAQ8plex@N-term; Methylthio(C)@5; No iTRAQ8plex(K)@17		739.717	0.0127943	2216.13	3	19						IISNASCTTNCLAPLAK	95.53	No iTRAQ8plex@N-term; Methylthio(C)@7; Methylthio(C)@11; iTRAQ8plex(K)@17		706.031	0.0203557	2115.07	3	11
					QAAPCVLFFDELDSIAK	99	iTRAQ8plex@N-term; Methylthio(C)@5; No iTRAQ8plex(K)@17		739.717	0.0127943	2216.13	3	18						LISWYDNEFGYSNR	99	No iTRAQ8plex@N-term		882.418	0.0265673	1762.82	2	16
					QTNPSAMEVEEDDPVPEIR	99	No iTRAQ8plex@N-term		1078.5	0.00281607	2154.98	2	24						LISWYDNEFGYSNR	99	iTRAQ8plex@N-term		1034.51	-0.000840454	2067	2	22
					QTNPSAMEVEEDDPVPEIR	99	No iTRAQ8plex@N-term		1078.5	0.00745522	2154.98	2	26						LISWYDNEFGYSNR	99	iTRAQ8plex@N-term		1034.5	-0.0206182	2066.98	2	25
					QTNPSAMEVEEDDPVPEIR	99	No iTRAQ8plex@N-term		1078.5	0.0103852	2154.98	2	14						LISWYDNEFGYSNR	99	iTRAQ8plex@N-term		690.015	0.023086	2067.02	3	17
					QTNPSAMEVEEDDPVPEIR	99	iTRAQ8plex@N-term		820.394	-1.0181	2458.16	3	25						LISWYDNEFGYSNR	99	iTRAQ8plex@N-term		1034.49	-0.0310528	2066.97	2	25
					QTNPSAMEVEEDDPVPEIR	99	iTRAQ8plex@N-term; Deamidated(N)@3; Oxidation(P)@4		826.4	0.0200383	2476.18	3	20						LISWYDNEFGYSNR	99	No iTRAQ8plex@N-term		882.419	0.0293547	1762.82	2	22
					QTNPSAMEVEEDDPVPEIRR	99	No iTRAQ8plex@N-term	missed R-R@19	771.371	0.0174243	2311.09	3	16						LISWYDNEFGYSNR	99	No iTRAQ8plex@N-term		882.428	0.0461732	1762.84	2	15
					VINQILTEMDGMSTK	99	iTRAQ8plex@N-term; iTRAQ8plex(K)@15		763.423	0.0106925	2287.25	3	21						LVINGNPITIFQER	99	iTRAQ8plex@N-term; Deamidated(N)@4		960.04	-0.0169938	1918.07	2	25
					VINQILTEMDGMSTK	98.92	iTRAQ8plex@N-term; No iTRAQ8plex(K)@15		992.559	0.0707175	1983.1	2	23						LVINGNPITIFQER	99	iTRAQ8plex@N-term		959.533	-0.046726	1917.05	2	24
					YEMFAQTLQQSR	99	iTRAQ8plex@N-term		903.463	0.00305221	1804.91	2	22						LVINGNPITIFQER	99	No iTRAQ8plex@N-term		807.444	-0.0198678	1612.87	2	23
					YEMFAQTLQQSR	97.05	iTRAQ8plex@N-term		902.499	-1.9248	1802.98	2	17						LVINGNPITIFQER	99	No iTRAQ8plex@N-term		807.451	-0.00555812	1612.89	2	13
11	sp|Q13813|SPTA2_HUMAN	Spectrin alpha chain, brain OS=Homo sapiens GN=SPTAN1 PE=1 SV=3	17.19	37	ALINADELASDVAGAEALLDR	99	iTRAQ8plex@N-term		811.449	1.03497	2431.33	3	29						LVINGNPITIFQER	99	iTRAQ8plex@N-term; Ammonia-loss(N)@6		951.034	-0.0199287	1900.05	2	19
					AQLADSFHLQQFFR	99	No iTRAQ8plex@N-term		569.969	0.0321066	1706.88	3	14						LVINGNPITIFQER	99	No iTRAQ8plex@N-term; Deamidated(N)@4		807.934	-0.0233382	1613.85	2	15
					CTELNQAWSSLGK	99	iTRAQ8plex@N-term; Methylthio(C)@1; No iTRAQ8plex(K)@13		893.948	0.0124163	1785.88	2	23						VIHDNFGIVEGLMTTVHAITATQK	99	iTRAQ8plex@N-term; Oxidation(M)@13; iTRAQ8plex(K)@24		644.762	0.0155555	3218.77	5	22
					DLASVQALLR	99	iTRAQ8plex@N-term		695.406	-0.0322693	1388.8	2	18						VIHDNFGIVEGLMTTVHAITATQK	99	iTRAQ8plex@N-term; Oxidation(M)@13; No iTRAQ8plex(K)@24		729.647	0.00560983	2914.56	4	31
					DVDEIEAWISEK	99	iTRAQ8plex@N-term; No iTRAQ8plex(K)@12		869.453	0.0141077	1736.89	2	21						VIHDNFGIVEGLMTTVHAITATQK	99	iTRAQ8plex@N-term; Dehydrated(D)@4; iTRAQ8plex(K)@24		797.192	-0.0146996	3184.74	4	36
					DVEDEETWIR	99	iTRAQ8plex@N-term		798.389	-0.0155934	1594.76	2	17						VIHDNFGIVEGLMTTVHAITATQK	99	No iTRAQ8plex@N-term; iTRAQ8plex(K)@24		967.189	-0.0115797	2898.55	3	24
					DVTGAEALLER	99	iTRAQ8plex@N-term		738.906	-1.01135	1475.8	2	17						VIHDNFGIVEGLMTTVHAITATQK	99	iTRAQ8plex@N-term; iTRAQ8plex(K)@24		801.438	-1.03967	3201.72	4	36
					EAALTSEEVGADLEQVEVLQK	99	iTRAQ8plex@N-term; iTRAQ8plex(K)@21		717.361	-0.12968	2865.41	4	17						VIHDNFGIVEGLMTTVHAITATQK	99	iTRAQ8plex@N-term; iTRAQ8plex(K)@24		801.924	0.901772	3203.67	4	35
					EELITNWEQIR	99	iTRAQ8plex@N-term		867.966	-0.00883119	1733.92	2	19						VIHDNFGIVEGLMTTVHAITATQK	99	iTRAQ8plex@N-term; iTRAQ8plex(K)@24		801.924	0.901772	3203.67	4	34
					ELPTAFDYVEFTR	99	iTRAQ8plex@N-term		946.487	-0.00694281	1890.96	2	19						VIHDNFGIVEGLMTTVHAITATQK	99	iTRAQ8plex@N-term; iTRAQ8plex(K)@24		801.924	0.901772	3203.67	4	35
					GDSLDSVEALIK	99	iTRAQ8plex@N-term; iTRAQ8plex(K)@12		619.027	0.00291386	1854.06	3	14						VIHDNFGIVEGLMTTVHAITATQK	99	iTRAQ8plex@N-term; iTRAQ8plex(K)@24		641.752	0.958904	3203.72	5	29
					GKDLIGVQNLLK	99	iTRAQ8plex@N-term; iTRAQ8plex(K)@2; No iTRAQ8plex(K)@12	missed K-D@2	636.062	-0.0246083	1905.16	3	20						VIHDNFGIVEGLMTTVHAITATQK	99	iTRAQ8plex@N-term; iTRAQ8plex(K)@24		641.752	0.958293	3203.72	5	27
					IAALQAFADQLIAAGHYAK	99	No iTRAQ8plex@N-term; No iTRAQ8plex(K)@19		658.022	-0.0133273	1971.04	3	29						VIHDNFGIVEGLMTTVHAITATQK	99	iTRAQ8plex@N-term; Dehydrated(T)@22; iTRAQ8plex(K)@24		637.957	-0.00629704	3184.75	5	29
					ITALDEFATK	99	iTRAQ8plex@N-term; iTRAQ8plex(K)@10		573.001	-0.0115204	1715.98	3	16						VIHDNFGIVEGLMTTVHAITATQK	99	iTRAQ8plex@N-term; iTRAQ8plex(K)@24		641.752	0.96043	3203.72	5	27
					KFEEFQTDMAAHEER	99	iTRAQ8plex@N-term; iTRAQ8plex(K)@1	missed K-F@1	619.841	0.101775	2475.33	4	16						VIHDNFGIVEGLMTTVHAITATQK	99	iTRAQ8plex@N-term; iTRAQ8plex(K)@24		641.753	0.963787	3203.73	5	24
					KHEALMSDLSAYGSSIQALR	99	iTRAQ8plex@N-term; iTRAQ8plex(K)@1	missed K-H@1	697.126	-0.0297842	2784.48	4	20						VIHDNFGIVEGLMTTVHAITATQK	99	iTRAQ8plex@N-term; Dehydrated(T)@22; iTRAQ8plex(K)@24		637.957	-0.00385529	3184.75	5	22
					LAALADQWQFLVQK	99	iTRAQ8plex@N-term; iTRAQ8plex(K)@14		747.097	-0.0284457	2238.27	3	19						VIHDNFGIVEGLMTTVHAITATQK	99	iTRAQ8plex@N-term; iTRAQ8plex(K)@24		641.753	0.965924	3203.73	5	30
					LAQFVEHWK	99	iTRAQ8plex@N-term; iTRAQ8plex(K)@9		589.347	0.00605283	1765.02	3	14						VIHDNFGIVEGLMTTVHAITATQK	99	iTRAQ8plex@N-term; iTRAQ8plex(K)@24		1068.6	0.00265839	3202.77	3	29
					LEAELAAHEPAIQGVLDTGKK	99	iTRAQ8plex@N-term; iTRAQ8plex(K)@20; No iTRAQ8plex(K)@21	missed K-K@20	700.409	0.0261217	2797.61	4	26						VIHDNFGIVEGLMTTVHAITATQK	99	iTRAQ8plex@N-term; iTRAQ8plex(K)@24		801.932	0.933515	3203.7	4	36
					LIQEQHPEEELIK	99	iTRAQ8plex@N-term; iTRAQ8plex(K)@13		738.406	-1.05493	2212.2	3	19						VIHDNFGIVEGLMTTVHAITATQK	99	iTRAQ8plex@N-term; iTRAQ8plex(K)@24		801.932	0.933515	3203.7	4	33
					LMVHTVATFNSIK	99	iTRAQ8plex@N-term; iTRAQ8plex(K)@13		690.402	-0.0118748	2068.18	3	21						VIHDNFGIVEGLMTTVHAITATQK	99	iTRAQ8plex@N-term; No iTRAQ8plex(K)@24		725.641	-0.0244681	2898.53	4	32
					LQIASDENYKDPTNLQGK	99	iTRAQ8plex@N-term; iTRAQ8plex(K)@10; iTRAQ8plex(K)@18	missed K-D@10	737.165	-0.991036	2944.63	4	19						VIHDNFGIVEGLMTTVHAITATQK	99	iTRAQ8plex@N-term; Deamidated(N)@5; No iTRAQ8plex(K)@24		725.88	-0.0532692	2899.49	4	22
					MNEVISLWK	99	iTRAQ8plex@N-term; No iTRAQ8plex(K)@9		712.394	-0.0113437	1422.77	2	16						VIHDNFGIVEGLMTTVHAITATQK	99	iTRAQ8plex@N-term; Deamidated(Q)@23; No iTRAQ8plex(K)@24		967.504	-0.0522817	2899.49	3	22
					NQALNTDNYGHDLASVQALQR	99	iTRAQ8plex@N-term		878.123	0.0162721	2631.35	3	34						VIHDNFGIVEGLMTTVHAITATQK	99	iTRAQ8plex@N-term; No iTRAQ8plex(K)@24		725.641	-0.0242239	2898.53	4	35
					SADESGQALLAAGHYASDEVR	99	iTRAQ8plex@N-term		817.742	0.00733344	2450.21	3	35						VIHDNFGIVEGLMTTVHAITATQK	99	iTRAQ8plex@N-term; iTRAQ8plex(K)@24		801.444	-1.01452	3201.75	4	35
					SSLSSAQADFNQLAELDR	99	iTRAQ8plex@N-term		1128.57	-0.00883432	2255.13	2	30						VIHDNFGIVEGLMTTVHAITATQK	99	iTRAQ8plex@N-term; No iTRAQ8plex(K)@24		725.643	-0.0149452	2898.54	4	34
					VLETAEDIQER	99	iTRAQ8plex@N-term		803.919	-0.0290084	1605.82	2	19						VIHDNFGIVEGLMTTVHAITATQK	99	iTRAQ8plex@N-term; No iTRAQ8plex(K)@24		725.643	-0.0149452	2898.54	4	32
					WSQLLANSAAR	99	iTRAQ8plex@N-term		760.928	-0.000583188	1519.84	2	16						VIHDNFGIVEGLMTTVHAITATQK	99	iTRAQ8plex@N-term; No iTRAQ8plex(K)@24		725.643	-0.0149452	2898.54	4	36
					DMDDEESWIK	99	iTRAQ8plex@N-term; iTRAQ8plex(K)@10		625.992	0.0354552	1874.95	3	13						VIHDNFGIVEGLMTTVHAITATQK	99	No iTRAQ8plex@N-term; No iTRAQ8plex(K)@24		865.781	-0.0311537	2594.32	3	33
					GVIDMGNSLIER	99	iTRAQ8plex@N-term		536.302	-0.982227	1605.88	3	15						VIHDNFGIVEGLMTTVHAITATQK	99	iTRAQ8plex@N-term; Deamidated(N)@5; No iTRAQ8plex(K)@24		725.889	-0.0135602	2899.53	4	20
					AQLADSFHLQQFFR	99	iTRAQ8plex@N-term		671.364	0.0123245	2011.07	3	22						VIHDNFGIVEGLMTTVHAITATQK	99	iTRAQ8plex@N-term; Deamidated(N)@5; No iTRAQ8plex(K)@24		725.889	-0.0135602	2899.53	4	22
					AQLADSFHLQQFFR	99	iTRAQ8plex@N-term		671.356	-0.0119283	2011.05	3	23						VIHDNFGIVEGLMTTVHAITATQK	99	iTRAQ8plex@N-term; Trimethyl(A)@21; iTRAQ8plex(K)@24		649.97	0.00467169	3244.81	5	23
					AQLADSFHLQQFFR	99	No iTRAQ8plex@N-term		569.963	0.0138177	1706.87	3	14						VIHDNFGIVEGLMTTVHAITATQK	99	iTRAQ8plex@N-term; Trimethyl(A)@21; iTRAQ8plex(K)@24		649.97	0.00467169	3244.81	5	19
					DVDEIEAWISEK	99	iTRAQ8plex@N-term; iTRAQ8plex(K)@12		681.378	0.0304859	2041.11	3	17						VIHDNFGIVEGLMTTVHAITATQK	99	iTRAQ8plex@N-term; Oxidation(M)@13; Delta:H(2)C(2)(H)@17; iTRAQ8plex(K)@24		649.97	0.0410572	3244.81	5	11
					DVTGAEALLER	99	iTRAQ8plex@N-term		739.398	-0.0267274	1476.78	2	16						VIHDNFGIVEGLMTTVHAITATQK	99	iTRAQ8plex@N-term; Oxidation(M)@13; Didehydro(T)@22; Deamidated(Q)@23; iTRAQ8plex(K)@24		805.449	0.0413501	3217.77	4	20
					DVTGAEALLER	99	iTRAQ8plex@N-term		739.405	-0.0141601	1476.79	2	15						VIHDNFGIVEGLMTTVHAITATQK	99	iTRAQ8plex@N-term; Deamidated(N)@5; No iTRAQ8plex(K)@24		725.88	-0.0532692	2899.49	4	19
					DVTGAEALLER	99	iTRAQ8plex@N-term		738.906	-1.01135	1475.8	2	17						VIHDNFGIVEGLMTTVHAITATQK	99	No iTRAQ8plex@N-term; Deamidated(Q)@23; iTRAQ8plex(K)@24		725.887	-0.0239682	2899.52	4	17
					GDSLDSVEALLK	94.64	iTRAQ8plex@N-term; iTRAQ8plex(K)@12	cleaved L-G@N-term	619.027	0.00291385	1854.06	3	14						VIHDNFGIVEGLMTTVHAITATQK	99	iTRAQ8plex@N-term; Ammonia-loss(N)@5; Oxidation(F)@6; Oxidation(M)@13; iTRAQ8plex(K)@24		805.447	0.0337806	3217.76	4	18
					IAALQAFADQLIAAGHYAK	99	No iTRAQ8plex@N-term; iTRAQ8plex(K)@19		569.827	0.0139043	2275.28	4	20						VIHDNFGIVEGLMTTVHAITATQK	99	iTRAQ8plex@N-term; Deamidated(N)@5; Dehydrated(T)@22; iTRAQ8plex(K)@24		638.164	0.0474317	3185.78	5	16
					IAALQAFADQLIAAGHYAK	99	No iTRAQ8plex@N-term; iTRAQ8plex(K)@19		569.827	0.0139043	2275.28	4	20						VIISAPSADAPMFVMGVNHEK	99	No iTRAQ8plex@N-term; iTRAQ8plex(K)@21		839.77	-0.0186082	2516.29	3	22
					IAALQAFADQLIAAGHYAK	99	iTRAQ8plex@N-term; No iTRAQ8plex(K)@19		759.426	-0.00722384	2275.26	3	29						VIISAPSADAPMFVMGVNHEK	99	iTRAQ8plex@N-term; iTRAQ8plex(K)@21		941.165	-0.0385029	2820.47	3	33
					LAQFVEHWK	99	iTRAQ8plex@N-term; No iTRAQ8plex(K)@9		487.949	0.0154804	1460.82	3	14						VIISAPSADAPMFVMGVNHEK	99	No iTRAQ8plex@N-term; No iTRAQ8plex(K)@21		738.384	0.0281062	2212.13	3	18
					LAQFVEHWK	99	iTRAQ8plex@N-term; iTRAQ8plex(K)@9		589.344	-0.00294455	1765.01	3	13						VIISAPSADAPMFVMGVNHEK	99	No iTRAQ8plex@N-term; iTRAQ8plex(K)@21		839.787	0.0305057	2516.34	3	26
					LMVHTVATFNSIK	99	iTRAQ8plex@N-term; No iTRAQ8plex(K)@13		589.009	0.0130977	1764	3	16						VIISAPSADAPMFVMGVNHEK	99	No iTRAQ8plex@N-term; No iTRAQ8plex(K)@21		738.396	0.0656008	2212.17	3	20
					LMVHTVATFNSIK	97.24	iTRAQ8plex@N-term; No iTRAQ8plex(K)@13		588.995	-0.0273914	1763.96	3	14						VIISAPSADAPMFVMGVNHEK	99	No iTRAQ8plex@N-term; No iTRAQ8plex(K)@21		738.371	-0.00983737	2212.09	3	25
					MNEVISLWK	98.97	iTRAQ8plex@N-term; iTRAQ8plex(K)@9		576.679	0.0240206	1727.01	3	13						VIISAPSADAPMFVMGVNHEK	99	iTRAQ8plex@N-term; No iTRAQ8plex(K)@21		839.769	-0.0218658	2516.29	3	31
					MNEVISLWK	95.77	iTRAQ8plex@N-term; iTRAQ8plex(K)@9		576.334	-1.00938	1725.98	3	12						VIISAPSADAPMFVMGVNHEK	99	No iTRAQ8plex@N-term; No iTRAQ8plex(K)@21		738.387	0.0361818	2212.14	3	20
					SSLSSAQADFNQLAELDR	99	iTRAQ8plex@N-term		752.716	-0.0073672	2255.13	3	20						VIISAPSADAPMFVMGVNHEKYDNSLK	99	iTRAQ8plex@N-term; No iTRAQ8plex(K)@21; iTRAQ8plex(K)@27	missed K-Y@21	886.226	0.0177118	3540.88	4	27
					VLETAEDIQER	99	iTRAQ8plex@N-term		803.922	-0.0221716	1605.83	2	18						VIISAPSADAPMFVMGVNHEKYDNSLK	99	iTRAQ8plex@N-term; iTRAQ8plex(K)@21; iTRAQ8plex(K)@27	missed K-Y@21	962.28	0.0298706	3845.09	4	31
					VLETAEDIQER	98.95	iTRAQ8plex@N-term		803.423	-1.02071	1604.83	2	17						VIISAPSADAPMFVMGVNHEKYDNSLK	99	iTRAQ8plex@N-term; iTRAQ8plex(K)@21; iTRAQ8plex(K)@27	missed K-Y@21	770.023	0.0167522	3845.08	5	18
12	sp|P14618|KPYM_HUMAN	Pyruvate kinase isozymes M1/M2 OS=Homo sapiens GN=PKM2 PE=1 SV=4	58.38	59	AEGSDVANAVLDGADCIMLSGETAK	99	No iTRAQ8plex@N-term; Methylthio(C)@16; No iTRAQ8plex(K)@25		1242.08	0.0467941	2482.15	2	28						VIISAPSADAPMFVMGVNHEKYDNSLK	99	iTRAQ8plex@N-term; iTRAQ8plex(K)@21; iTRAQ8plex(K)@27	missed K-Y@21	769.817	-1.01302	3844.05	5	19
					AEGSDVANAVLDGADCIMLSGETAKGDYPLEAVR	99	iTRAQ8plex@N-term; Methylthio(C)@16; iTRAQ8plex(K)@25	missed K-G@25	1023.52	-0.965713	4090.05	4	43						VIISAPSADAPMFVMGVNHEKYDNSLK	99	No iTRAQ8plex@N-term; iTRAQ8plex(K)@21; iTRAQ8plex(K)@27	missed K-Y@21	886.227	0.0233276	3540.88	4	16
					AGKPVICATQMLESMIK	99	iTRAQ8plex@N-term; iTRAQ8plex(K)@3; Methylthio(C)@7; No iTRAQ8plex(K)@17		825.439	-0.0437187	2473.3	3	24						VIISAPSADAPMFVMGVNHEKYDNSLK	99	No iTRAQ8plex@N-term; iTRAQ8plex(K)@21; No iTRAQ8plex(K)@27	missed K-Y@21	810.187	0.0655897	3236.72	4	21
					AGKPVICATQMLESMIKKPRPTR	99	iTRAQ8plex@N-term; iTRAQ8plex(K)@3; Methylthio(C)@7; iTRAQ8plex(K)@17; iTRAQ8plex(K)@18	missed K-K@17	764.255	-0.962677	3816.24	5	22						VIPELNGKLTGMAFR	99	iTRAQ8plex@N-term; Deamidated(N)@6; iTRAQ8plex(K)@8	missed K-L@8	752.422	-0.052888	2254.24	3	20
					APIIAVTR	99	iTRAQ8plex@N-term		572.886	0.0302836	1143.76	2	11						VIPELNGKLTGMAFR	99	iTRAQ8plex@N-term; Deamidated(N)@6; iTRAQ8plex(K)@8	missed K-L@8	752.432	-0.0218591	2254.28	3	14
					CCSGAIIVLTK	99	iTRAQ8plex@N-term; Methylthio(C)@1; Methylthio(C)@2; iTRAQ8plex(K)@11		603.329	-0.00451284	1806.96	3	13						VIPELNGKLTGMAFR	99	iTRAQ8plex@N-term; Deamidated(N)@6; iTRAQ8plex(K)@8	missed K-L@8	752.433	-0.02025	2254.28	3	19
					DPVQEAWAEDVDLR	99	No iTRAQ8plex@N-term		821.884	-0.00996363	1641.75	2	23						VIPELNGKLTGMAFR	99	iTRAQ8plex@N-term; iTRAQ8plex(K)@8	missed K-L@8	752.086	-0.0778658	2253.23	3	23
					EAEAAIYHLQLFEELR	99	iTRAQ8plex@N-term		746.066	-0.00832712	2235.18	3	24						VIPELNGKLTGMAFR	99	iTRAQ8plex@N-term; Deamidated(N)@6; iTRAQ8plex(K)@8	missed K-L@8	564.586	0.017264	2254.31	4	17
					EAEAAIYHLQLFEELRR	99	iTRAQ8plex@N-term	missed R-R@16	598.834	0.0211993	2391.31	4	22						VIPELNGKLTGMAFR	99	iTRAQ8plex@N-term; Deamidated(N)@6; iTRAQ8plex(K)@8	missed K-L@8	752.428	-0.0338429	2254.26	3	17
					FDEILEASDGIMVAR	99	iTRAQ8plex@N-term		985.515	0.00230713	1969.02	2	26						VIPELNGKLTGMAFR	99	No iTRAQ8plex@N-term; Deamidated(N)@6; iTRAQ8plex(K)@8	missed K-L@8	651.035	-0.00859318	1950.08	3	14
					FGVEQDVDMVFASFIR	99	iTRAQ8plex@N-term		1082.55	-0.00567174	2163.09	2	26						VIPELNGKLTGMAFR	99	iTRAQ8plex@N-term; Deamidated(N)@6; iTRAQ8plex(K)@8	missed K-L@8	564.586	0.017264	2254.31	4	15
					GADFLVTEVENGGSLGSK	99	iTRAQ8plex@N-term; No iTRAQ8plex(K)@18		1042.55	0.00969036	2083.08	2	28						VIPELNGKLTGMAFR	99	iTRAQ8plex@N-term; Deamidated(N)@6; No iTRAQ8plex(K)@8	missed K-L@8	651.033	-0.0134128	1950.08	3	20
					GDLGIEIPAEK	99	iTRAQ8plex@N-term; iTRAQ8plex(K)@11		584.011	-0.0035995	1749.01	3	13						VIPELNGKLTGMAFR	99	No iTRAQ8plex@N-term; iTRAQ8plex(K)@8	missed K-L@8	650.703	-0.0197531	1949.09	3	15
					GDVVIVLTGWRPGSGFTNTMR	99	Lys-add@N-term		797.771	0.0387196	2390.29	3	21						VPTANVSVVDLTCR	99	iTRAQ8plex@N-term; iTRAQ8plex(S)@7; Methylthio(C)@13		710.062	-0.000229843	2127.16	3	18
					GFFKKGDVVIVLTGWRPGSGFTNTMR	99	iTRAQ8plex@N-term; iTRAQ8plex(K)@4; iTRAQ8plex(K)@5	missed K-K@4; missed K-G@5	757.227	-1.02125	3781.1	5	27						VPTANVSVVDLTCR	99	No iTRAQ8plex@N-term; Methylthio(C)@13		760.382	-0.00330232	1518.75	2	23
					GIFPVLCK	99	iTRAQ8plex@N-term; Methylthio(C)@7; iTRAQ8plex(K)@8		510.969	-0.00707454	1529.89	3	11						VPTANVSVVDLTCR	99	No iTRAQ8plex@N-term; Methylthio(C)@13		760.372	-0.0229578	1518.73	2	22
					GIFPVLCKDPVQEAWAEDVDLR	99	iTRAQ8plex@N-term; Methylthio(C)@7; iTRAQ8plex(K)@8	missed K-D@8	789.666	0.989351	3154.63	4	27						VPTANVSVVDLTCR	99	No iTRAQ8plex@N-term; Methylthio(C)@13		760.389	0.0108594	1518.76	2	22
					GVNLPGAAVDLPAVSEK	99	No iTRAQ8plex@N-term; No iTRAQ8plex(K)@17		818.946	-0.00489133	1635.88	2	22						VPTANVSVVDLTCR	99	iTRAQ8plex@N-term; Methylthio(C)@13		912.48	-0.0127703	1822.95	2	20
					KGDVVIVLTGWRPGSGFTNTMR	99	iTRAQ8plex@N-term; iTRAQ8plex(K)@1	missed K-G@1	750.426	-0.990411	2997.67	4	23						VPTANVSVVDLTCR	99	iTRAQ8plex@N-term; Methylthio(C)@13		912.449	-0.0746667	1822.88	2	24
					KGVNLPGAAVDLPAVSEK	99	iTRAQ8plex@N-term; No iTRAQ8plex(K)@1; iTRAQ8plex(K)@18	missed K-G@1	594.104	-0.00164782	2372.39	4	19						VPTANVSVVDLTCR	99	iTRAQ8plex@N-term; Methylthio(C)@13		912.463	-0.0469537	1822.91	2	23
					LDIDSPPITAR	99	No iTRAQ8plex@N-term		599.341	0.0267386	1196.67	2	15						VPTANVSVVDLTCR	99	No iTRAQ8plex@N-term; Methylthio(C)@13		760.396	0.0232778	1518.78	2	23
					NTGIICTIGPASR	99	iTRAQ8plex@N-term; Methylthio(C)@6		826.928	-0.0271827	1651.84	2	21						VPTANVSVVDLTCR	99	No iTRAQ8plex@N-term; Methylthio(C)@13		760.386	0.00502123	1518.76	2	20
					RFDEILEASDGIMVAR	99	iTRAQ8plex@N-term	missed R-F@1	709.364	-0.0433287	2125.07	3	23						VPTANVSVVDLTCR	99	No iTRAQ8plex@N-term; Methylthio(C)@13		760.394	0.0209975	1518.77	2	20
					SGMNVAR	99	iTRAQ8plex@N-term		519.807	0.0396278	1037.6	2	11						VPTANVSVVDLTCR	99	iTRAQ8plex@N-term; Methylthio(C)@13		912.488	0.00224603	1822.96	2	20
					SKPHSEAGTAFIQTQQLHAAMADTFLEH	99	Protein Terminal Acetyl@N-term; iTRAQ8plex(K)@2	cleaved M-S@N-term; cleaved H-M@C-term	853.934	0.0251952	3411.71	4	35						VPTANVSVVDLTCR	99	No iTRAQ8plex@N-term; Methylthio(C)@13		760.385	0.00243214	1518.76	2	22
					SKPHSEAGTAFIQTQQLHAAMADTFLEHMCR	99	Protein Terminal Acetyl@N-term; No iTRAQ8plex(K)@2; Methylthio(C)@30	cleaved M-S@N-term	886.913	0.0053216	3543.62	4	41						VPTANVSVVDLTCR	99	No iTRAQ8plex@N-term; Methylthio(C)@13		760.385	0.00145546	1518.75	2	18
					TATESFASDPILYRPVAVALDTK	99	No iTRAQ8plex@N-term; No iTRAQ8plex(K)@23		822.43	-0.0172753	2464.27	3	21						VVDLMAHMASK	99	No iTRAQ8plex@N-term; iTRAQ8plex(K)@11		753.439	0.0583832	1504.86	2	17
					TATESFASDPILYRPVAVALDTKGPEIR	99	iTRAQ8plex@N-term; No iTRAQ8plex(K)@23	missed K-G@23	831.203	-0.00888489	3320.78	4	37						VVDLMAHMASK	99	iTRAQ8plex@N-term; iTRAQ8plex(K)@11		603.993	-0.0517832	1808.96	3	19
					ADTFLEHMCR	99	Acetyl@N-term; Methylthio(C)@9	cleaved M-A@N-term	655.772	0.00339429	1309.53	2	15						VVDLMAHMASK	99	iTRAQ8plex@N-term; iTRAQ8plex(K)@11		604.002	-0.0246802	1808.99	3	20
					FIQTQQLHAAMADTFLEHMCR	99	iTRAQ8plex@N-term; Methylthio(C)@20	cleaved A-F@N-term	710.126	-3.88016	2836.47	4	18						VVDLMAHMASK	99	iTRAQ8plex@N-term; No iTRAQ8plex(K)@11		502.612	0.00921216	1504.81	3	19
					AEGSDVANAVLDGADCIM	99	iTRAQ8plex@N-term; Methylthio(C)@16	cleaved M-L@C-term	697.343	-10.9413	2089.01	3	15						VVDLMAHMASK	99	iTRAQ8plex@N-term; No iTRAQ8plex(K)@11		502.611	0.00751615	1504.81	3	14
					AEGSDVANAVLDGADC	99	iTRAQ8plex@N-term; Methylthio(C)@16	cleaved C-I@C-term	929.465	1.09144	1856.91	2	14						VVDLMAHMASK	99	iTRAQ8plex@N-term; No iTRAQ8plex(K)@11		502.613	0.0131475	1504.82	3	20
					AEGSDVANAVLDGADCIMLSGETAK	99	No iTRAQ8plex@N-term; Methylthio(C)@16; iTRAQ8plex(K)@25		929.787	0.0319253	2786.34	3	24						VVDLMAHMASK	98.56	iTRAQ8plex@N-term; No iTRAQ8plex(K)@11		502.613	0.0137885	1504.82	3	16
					AEGSDVANAVLDGADCIMLSGETAK	99	iTRAQ8plex@N-term; Methylthio(C)@16; iTRAQ8plex(K)@25		1031.51	0.994496	3091.51	3	30						VVDLMAHMASK	94.56	No iTRAQ8plex@N-term; Acetyl(S)@10; iTRAQ8plex(K)@11		516.627	0.0425284	1546.86	3	13
					AEGSDVANAVLDGADCIMLSGETAK	99	iTRAQ8plex@N-term; Methylthio(C)@16; iTRAQ8plex(K)@25		773.891	1.02151	3091.53	4	33	20	sp|P35579|MYH9_HUMAN	Myosin-9 OS=Homo sapiens GN=MYH9 PE=1 SV=4	13.52	28	ALEQQVEEMK	99	iTRAQ8plex@N-term; iTRAQ8plex(K)@10		605.001	-0.00876904	1811.98	3	13
					AEGSDVANAVLDGADCIMLSGETAK	99	iTRAQ8plex@N-term; Methylthio(C)@16; iTRAQ8plex(K)@25		1031.51	0.999257	3091.51	3	29						ANLQIDQINTDLNLER	99	iTRAQ8plex@N-term		725.388	-0.0236157	2173.14	3	16
					AEGSDVANAVLDGADCIMLSGETAK	99	iTRAQ8plex@N-term; Methylthio(C)@16; No iTRAQ8plex(K)@25		697.598	0.056062	2786.36	4	26						DELADEIANSSGK	99	iTRAQ8plex@N-term; iTRAQ8plex(K)@13		653.008	-0.0231195	1956	3	16
					AEGSDVANAVLDGADCIMLSGETAK	99	iTRAQ8plex@N-term; Methylthio(C)@16; No iTRAQ8plex(K)@25		697.598	0.056062	2786.36	4	33						DFSALESQLQDTQELLQEENR	99	iTRAQ8plex@N-term		933.135	0.0115322	2796.38	3	25
					AEGSDVANAVLDGADCIMLSGETAK	99	iTRAQ8plex@N-term; Methylthio(C)@16; No iTRAQ8plex(K)@25		929.777	0.000426841	2786.31	3	33						DLGEELEALK	99	iTRAQ8plex@N-term; No iTRAQ8plex(K)@10		710.886	-0.0185993	1419.76	2	16
					AEGSDVANAVLDGADCIMLSGETAK	99	iTRAQ8plex@N-term; Methylthio(C)@16; No iTRAQ8plex(K)@25		929.795	0.0564649	2786.36	3	33						ELEDATETADAMNR	99	iTRAQ8plex@N-term		935.446	0.00416727	1868.88	2	21
					AEGSDVANAVLDGADCIMLSGETAK	99	iTRAQ8plex@N-term; Methylthio(C)@16; iTRAQ8plex(K)@25		1031.19	0.0396579	3090.55	3	26						ELESQISELQEDLESER	99	iTRAQ8plex@N-term		1169.59	0.0193903	2337.17	2	21
					AEGSDVANAVLDGADCIMLSGETAK	99	iTRAQ8plex@N-term; Methylthio(C)@16; No iTRAQ8plex(K)@25		929.79	0.039886	2786.35	3	28						IAEFTTNLTEEEEK	99	iTRAQ8plex@N-term; No iTRAQ8plex(K)@14		979.504	0.0091629	1956.99	2	26
					AEGSDVANAVLDGADCIMLSGETAK	99	iTRAQ8plex@N-term; Methylthio(C)@16; No iTRAQ8plex(K)@25		697.599	0.060213	2786.37	4	17						IAQLEEQLDNETK	99	iTRAQ8plex@N-term; No iTRAQ8plex(K)@13		917.986	-0.0057363	1833.96	2	21
					AEGSDVANAVLDGADCIMLSGETAK	99	iTRAQ8plex@N-term; Methylthio(C)@16; iTRAQ8plex(K)@25		1031.19	0.032693	3090.55	3	30						KANLQIDQINTDLNLER	99	iTRAQ8plex@N-term; iTRAQ8plex(K)@1	missed K-A@1	869.494	-0.0059319	2605.46	3	23
					AEGSDVANAVLDGADCIMLSGETAK	99	iTRAQ8plex@N-term; Methylthio(C)@16; iTRAQ8plex(K)@25		773.639	0.0145316	3090.53	4	32						LEEEQIILEDQNCK	99	iTRAQ8plex@N-term; Methylthio(C)@13; No iTRAQ8plex(K)@14		1027.5	-0.0108783	2052.99	2	21
					AEGSDVANAVLDGADCIMLSGETAK	99	iTRAQ8plex@N-term; Methylthio(C)@16; iTRAQ8plex(K)@25		773.639	0.0145316	3090.53	4	34						LKDVLLQVDDER	99	iTRAQ8plex@N-term; iTRAQ8plex(K)@2	missed K-D@2	684.397	-0.0181371	2050.17	3	18
					AEGSDVANAVLDGADCIMLSGETAK	99	iTRAQ8plex@N-term; Methylthio(C)@16; iTRAQ8plex(K)@25		773.652	0.0650757	3090.58	4	26						LQQELDDLLVDLDHQR	99	iTRAQ8plex@N-term		752.08	0.026179	2253.22	3	20
					AEGSDVANAVLDGADCIMLSGETAK	99	iTRAQ8plex@N-term; Deamidated(N)@8; Oxidation(D)@12; Methylthio(C)@16; No iTRAQ8plex(K)@25		935.465	0.0863609	2803.37	3	18						MEDSVGCLETAEEVK	99	iTRAQ8plex@N-term; Methylthio(C)@7; No iTRAQ8plex(K)@15		995.46	0.00124955	1988.91	2	26
					AGKPVICATQMLESMIK	99	iTRAQ8plex@N-term; iTRAQ8plex(K)@3; Methylthio(C)@7; iTRAQ8plex(K)@17		695.381	-0.0488989	2777.5	4	18						SMEAEMIQLQEELAAAER	99	iTRAQ8plex@N-term		785.069	0.0246857	2352.19	3	21
					AGKPVICATQMLESMIK	99	No iTRAQ8plex@N-term; iTRAQ8plex(K)@3; Methylthio(C)@7; No iTRAQ8plex(K)@17		724.053	0.00318808	2169.14	3	23						TELEDTLDSTAAQQELR	99	No iTRAQ8plex@N-term		960.464	0.000977094	1918.91	2	25
					AGKPVICATQMLESMIK	99	iTRAQ8plex@N-term; iTRAQ8plex(K)@3; Methylthio(C)@7; No iTRAQ8plex(K)@17		825.452	-0.00399155	2473.33	3	28						TQLEELEDELQATEDAK	99	iTRAQ8plex@N-term; No iTRAQ8plex(K)@17		1133.57	0.0066747	2265.12	2	25
					AGKPVICATQMLESMIK	99	iTRAQ8plex@N-term; iTRAQ8plex(K)@3; Methylthio(C)@7; No iTRAQ8plex(K)@17		825.453	-0.00289276	2473.34	3	26						VIQYLAYVASSHK	99	iTRAQ8plex@N-term; No iTRAQ8plex(K)@13		595.011	0.0132457	1782.01	3	17
					AGKPVICATQMLESMIK	99	No iTRAQ8plex@N-term; iTRAQ8plex(K)@3; Methylthio(C)@7; No iTRAQ8plex(K)@17		724.052	0.0011816	2169.13	3	20						VSHLLGINVTDFTR	99	iTRAQ8plex@N-term		626.019	-0.0178074	1875.03	3	22
					AGKPVICATQMLESMIKKPRPTR	99	No iTRAQ8plex@N-term; iTRAQ8plex(K)@3; Methylthio(C)@7; iTRAQ8plex(K)@17; No iTRAQ8plex(K)@18	missed K-K@17	535.809	0.0233706	3208.81	6	18						ALEQQVEEMK	99	iTRAQ8plex@N-term; iTRAQ8plex(K)@10		605.003	-0.00419104	1811.99	3	13
					AGKPVICATQMLESMIKKPRPTR	99	iTRAQ8plex@N-term; iTRAQ8plex(K)@3; Methylthio(C)@7; iTRAQ8plex(K)@17; iTRAQ8plex(K)@18	missed K-K@17	637.039	-1.00719	3816.19	6	19						ANLQIDQINTDLNLER	99	iTRAQ8plex@N-term		1087.59	-0.00176477	2173.16	2	20
					AGKPVICATQMLESMIKKPRPTR	99	iTRAQ8plex@N-term; iTRAQ8plex(K)@3; Methylthio(C)@7; iTRAQ8plex(K)@17; iTRAQ8plex(K)@18	missed K-K@17	546.326	0.0318237	3817.23	7	13						DLGEELEALK	99	iTRAQ8plex@N-term; iTRAQ8plex(K)@10		575.33	-1.01301	1722.97	3	13
					AGKPVICATQMLESMIKKPRPTR	99	iTRAQ8plex@N-term; iTRAQ8plex(K)@3; Methylthio(C)@7; iTRAQ8plex(K)@17; iTRAQ8plex(K)@18	missed K-K@17	546.326	0.0318237	3817.23	7	13						DLGEELEALK	99	No iTRAQ8plex@N-term; iTRAQ8plex(K)@10		710.896	0.00208517	1419.78	2	15
					AGKPVICATQMLESMIKKPRPTR	99	iTRAQ8plex@N-term; iTRAQ8plex(K)@3; Methylthio(C)@7; iTRAQ8plex(K)@17; iTRAQ8plex(K)@18	missed K-K@17	637.039	-1.00719	3816.19	6	17						DLGEELEALK	99	iTRAQ8plex@N-term; iTRAQ8plex(K)@10		574.343	-3.9748	1720.01	3	13
					AGKPVICATQMLESMIKKPRPTR	96.29	No iTRAQ8plex@N-term; iTRAQ8plex(K)@3; Methylthio(C)@7; Dehydrated(T)@9; Deamidated(Q)@10; Oxidation(M)@11; iTRAQ8plex(K)@17; iTRAQ8plex(K)@18	missed K-K@17	586.345	0.0624541	3512.03	6	14						IAEFTTNLTEEEEK	99	iTRAQ8plex@N-term; iTRAQ8plex(K)@14		754.404	-0.998456	2260.19	3	17
					CCSGAIIVLTK	99	iTRAQ8plex@N-term; Methylthio(C)@1; Methylthio(C)@2; No iTRAQ8plex(K)@11		752.396	0.0133828	1502.78	2	16						IAQLEEQLDNETK	99	iTRAQ8plex@N-term; iTRAQ8plex(K)@13		713.726	-0.0113307	2138.16	3	18
					DPVQEAWAEDVDLR	99	iTRAQ8plex@N-term		973.99	-0.00438215	1945.96	2	24						LEEEQIILEDQNCK	99	iTRAQ8plex@N-term; Methylthio(C)@13; iTRAQ8plex(K)@14		786.4	-1.02728	2356.18	3	19
					EAEAAIYHLQLFEELR	99	iTRAQ8plex@N-term		746.069	0.00140765	2235.19	3	26						LQQELDDLLVDLDHQR	99	No iTRAQ8plex@N-term		650.672	0.00951267	1948.99	3	22
					EAEAAIYHLQLFEELRR	99	iTRAQ8plex@N-term	missed R-R@16	598.834	0.0229085	2391.31	4	17						MEDSVGCLETAEEVK	99	iTRAQ8plex@N-term; Methylthio(C)@7; iTRAQ8plex(K)@15		765.374	-0.00986864	2293.1	3	18
					FDEILEASDGIMVAR	99	iTRAQ8plex@N-term		985.524	0.0203894	1969.03	2	18						TELEDTLDSTAAQQELR	99	iTRAQ8plex@N-term		1112.57	-0.00165531	2223.12	2	27
					FDEILEASDGIMVAR	99	iTRAQ8plex@N-term		985.527	0.0251508	1969.04	2	24						TELEDTLDSTAAQQELR	99	iTRAQ8plex@N-term		1112.56	-0.00971187	2223.11	2	24
					FGVEQDVDMVFASFIR	99	iTRAQ8plex@N-term		1082.56	0.00556014	2163.1	2	25						TELEDTLDSTAAQQELR	99	iTRAQ8plex@N-term		1112.56	-0.00971187	2223.11	2	23
					FIQTQQLHAAMADTFLEHMCR	99	iTRAQ8plex@N-term; Methylthio(C)@20	cleaved A-F@N-term	710.126	-3.8804	2836.47	4	18						TELEDTLDSTAAQQELR	99	iTRAQ8plex@N-term		742.045	-0.00345482	2223.11	3	24
					FIQTQQLHAAMADTFLEHMCR	99	iTRAQ8plex@N-term; Methylthio(C)@20	cleaved A-F@N-term	710.13	-3.86137	2836.49	4	17						TQLEELEDELQATEDAK	99	iTRAQ8plex@N-term; iTRAQ8plex(K)@17		857.452	0.0127121	2569.33	3	19
					FIQTQQLHAAMADTFLEHMCR	99	iTRAQ8plex@N-term; Methylthio(C)@20	cleaved A-F@N-term	710.13	-3.86137	2836.49	4	16						VIQYLAYVASSHK	99	iTRAQ8plex@N-term; No iTRAQ8plex(K)@13		595.011	0.0132457	1782.01	3	17
					FIQTQQLHAAMADTFLEHMCR	97.76	iTRAQ8plex@N-term; Methylthio(C)@20	cleaved A-F@N-term	710.13	-3.86137	2836.49	4	15	21	sp|P08107|HSP71_HUMAN	Heat shock 70 kDa protein 1A/1B OS=Homo sapiens GN=HSPA1A PE=1 SV=5	43.06	38	AFYPEEISSMVLTK	99	iTRAQ8plex@N-term; No iTRAQ8plex(K)@14		959.999	-0.0227902	1917.98	2	25
					GADFLVTEVENGGSLGSK	99	iTRAQ8plex@N-term; Deamidated(N)@11; No iTRAQ8plex(K)@18		1043.04	0.000907384	2084.06	2	30						CQEVISWLDANTLAEK	99	iTRAQ8plex@N-term; Methylthio(C)@1; iTRAQ8plex(K)@16		825.417	-0.0515705	2473.23	3	24
					GADFLVTEVENGGSLGSK	99	iTRAQ8plex@N-term; Deamidated(N)@11; iTRAQ8plex(K)@18		797.095	-0.00181402	2388.26	3	24						DAGVIAGLNVLR	99	No iTRAQ8plex@N-term		599.342	-0.0178638	1196.67	2	13
					GADFLVTEVENGGSLGSK	99	iTRAQ8plex@N-term; iTRAQ8plex(K)@18		796.424	-1.02862	2386.25	3	21						ELEQVCNPIISGLYQGAGGPGPGGFGAQGPK	99	Glu->pyro-Glu@N-term; Methylthio(C)@6; iTRAQ8plex(K)@31		1110.89	-0.00396803	3329.65	3	30
					GADFLVTEVENGGSLGSK	99	iTRAQ8plex@N-term; iTRAQ8plex(K)@18		796.426	-1.02404	2386.26	3	21						FEELCSDLFR	99	iTRAQ8plex@N-term; Methylthio(C)@5		804.9	0.022867	1607.79	2	18
					GADFLVTEVENGGSLGSK	99	iTRAQ8plex@N-term; iTRAQ8plex(K)@18		796.753	-0.0435612	2387.24	3	21						GGSGSGPTIEEVD	99	iTRAQ8plex@N-term		754.886	0.0270146	1507.76	2	15
					GADFLVTEVENGGSLGSK	99	iTRAQ8plex@N-term; iTRAQ8plex(K)@18		796.092	-2.02559	2385.25	3	19						HWPFQVINDGDKPK	99	iTRAQ8plex@N-term; iTRAQ8plex(K)@12; iTRAQ8plex(K)@14		649.135	0.0525552	2592.51	4	19
					GADFLVTEVENGGSLGSK	99	iTRAQ8plex@N-term; iTRAQ8plex(K)@18		597.828	0.00444854	2387.28	4	14						IINEPTAAAIAYGLDRT	99	iTRAQ8plex@N-term; Amidated@C-term	cleaved T-G@C-term; missed R-T@16	698.066	0.0119098	2091.18	3	26
					GADFLVTEVENGGSLGSK	98.91	iTRAQ8plex@N-term; iTRAQ8plex(K)@18		796.092	-2.02559	2385.25	3	19						LDKAQIHDLVLVGGSTR	99	No iTRAQ8plex@N-term; iTRAQ8plex(K)@3	missed K-A@3	709.422	0.0291127	2125.25	3	22
					GDLGIEIPAEK	99	iTRAQ8plex@N-term; iTRAQ8plex(K)@11		584.002	-0.0296041	1748.98	3	13						LLQDFFNGR	99	iTRAQ8plex@N-term; Deamidated(N)@7		707.876	-0.0188461	1413.74	2	14
					GDVVIVLTGWRPGSGFTNTMR	99	Lys-add@N-term		797.766	0.0244655	2390.28	3	22						LVNHFVEEFKR	99	No iTRAQ8plex@N-term; iTRAQ8plex(K)@10	missed K-R@10	574.68	0.0626783	1721.02	3	16
					GDVVIVLTGWRPGSGFTNTMR	99	No iTRAQ8plex@N-term		755.066	0.017368	2262.18	3	20						NALESYAFNMK	99	iTRAQ8plex@N-term; No iTRAQ8plex(K)@11		796.411	0.00603098	1590.81	2	20
					GDVVIVLTGWRPGSGFTNTMR	99	iTRAQ8plex@N-term		856.474	0.0377172	2566.4	3	19						NAVITVPAYFNDSQR	99	iTRAQ8plex@N-term	cleaved T-N@N-term	1000.04	0.0128485	1998.06	2	23
					GDVVIVLTGWRPGSGFTNTMR	99	No iTRAQ8plex@N-term		755.069	0.0274389	2262.19	3	18						QATKDAGVIAGLNVLR	99	iTRAQ8plex@N-term; iTRAQ8plex(K)@4	missed K-D@4	745.452	-0.00313887	2233.33	3	24
					GDVVIVLTGWRPGSGFTNTMR	96.24	No iTRAQ8plex@N-term		755.07	0.0306737	2262.19	3	14						SINPDEAVAYGAAVQAAILMGDK	99	iTRAQ8plex@N-term; iTRAQ8plex(K)@23		971.529	0.00821509	2911.57	3	28
					GFFKKGDVVIVLTGWRPGSGFTNTMR	99	iTRAQ8plex@N-term; iTRAQ8plex(K)@4; iTRAQ8plex(K)@5	missed K-K@4; missed K-G@5	946.548	0.0395443	3782.16	4	21						VQKLLQDFFNGR	99	iTRAQ8plex@N-term; iTRAQ8plex(K)@3	missed K-L@3	691.737	-0.0103218	2072.19	3	15
					GFFKKGDVVIVLTGWRPGSGFTNTMR	99	iTRAQ8plex@N-term; iTRAQ8plex(K)@4; iTRAQ8plex(K)@5	missed K-K@4; missed K-G@5	631.363	0.0140057	3782.14	6	19						SAVEDEGLK	97.13	iTRAQ8plex@N-term; No iTRAQ8plex(K)@9		626.337	-0.00742794	1250.66	2	13
					GIFPVLCK	99	iTRAQ8plex@N-term; Methylthio(C)@7; No iTRAQ8plex(K)@8		613.849	-0.00405043	1225.68	2	13						AFYPEEISSMVLTK	99	iTRAQ8plex@N-term; No iTRAQ8plex(K)@14		959.999	-0.0223019	1917.98	2	26
					GIFPVLCK	99	iTRAQ8plex@N-term; Methylthio(C)@7; No iTRAQ8plex(K)@8		613.843	-0.015027	1225.67	2	14						AFYPEEISSMVLTK	99	iTRAQ8plex@N-term; iTRAQ8plex(K)@14		741.732	-0.0373276	2222.17	3	20
					GIFPVLCK	98.78	iTRAQ8plex@N-term; Methylthio(C)@7; No iTRAQ8plex(K)@8		613.845	-0.0123233	1225.67	2	14						AFYPEEISSMVLTK	99	iTRAQ8plex@N-term; iTRAQ8plex(K)@14		741.731	-0.0409901	2222.17	3	20
					GIFPVLCKDPVQEAWAEDVDLR	99	iTRAQ8plex@N-term; Methylthio(C)@7; No iTRAQ8plex(K)@8	missed K-D@8	950.83	0.0295869	2849.47	3	31						AFYPEEISSMVLTK	99	No iTRAQ8plex@N-term; iTRAQ8plex(K)@14		640.346	0.00956675	1918.02	3	14
					GIFPVLCKDPVQEAWAEDVDLR	99	iTRAQ8plex@N-term; Methylthio(C)@7; iTRAQ8plex(K)@8	missed K-D@8	789.918	1.99656	3155.64	4	27						AFYPEEISSMVLTK	99	No iTRAQ8plex@N-term; iTRAQ8plex(K)@14		640.346	0.00956675	1918.02	3	14
					GIFPVLCKDPVQEAWAEDVDLR	99	iTRAQ8plex@N-term; Methylthio(C)@7; iTRAQ8plex(K)@8	missed K-D@8	789.92	2.00536	3155.65	4	26						AVITVPAYFNDSQR	99	iTRAQ8plex@N-term; Deoxy(D)@11	cleaved N-A@N-term	935.017	0.00903307	1868.02	2	21
					GIFPVLCKDPVQEAWAEDVDLR	99	iTRAQ8plex@N-term; Methylthio(C)@7; iTRAQ8plex(K)@8	missed K-D@8	1052.22	0.00791369	3153.65	3	32						AVITVPAYFNDSQR	97.01	iTRAQ8plex@N-term; Ammonia-loss(N)@10	cleaved N-A@N-term	934.525	0.0563591	1867.03	2	15
					GVNLPGAAVDLPAVSEK	99	iTRAQ8plex@N-term; No iTRAQ8plex(K)@17		971.043	-0.0165987	1940.07	2	30						CQEVISWLDANTLAEK	99	iTRAQ8plex@N-term; Methylthio(C)@1; iTRAQ8plex(K)@16		825.433	-0.00450661	2473.28	3	24
					GVNLPGAAVDLPAVSEK	99	No iTRAQ8plex@N-term; No iTRAQ8plex(K)@17		818.952	0.00690707	1635.89	2	19						CQEVISWLDANTLAEK	99	iTRAQ8plex@N-term; Methylthio(C)@1; iTRAQ8plex(K)@16		1237.65	-5.6e-05	2473.28	2	24
					GVNLPGAAVDLPAVSEK	99	Lys-add@N-term; iTRAQ8plex(K)@17		690.394	-0.024904	2068.16	3	15						CQEVISWLDANTLAEK	99	iTRAQ8plex@N-term; Methylthio(C)@1; iTRAQ8plex(K)@16		1237.65	0.01435	2473.3	2	25
					KGDVVIVLTGWRPGSGFTNTMR	99	iTRAQ8plex@N-term; iTRAQ8plex(K)@1	missed K-G@1	750.924	1.00284	2999.67	4	24						CQEVISWLDANTLAEK	99	iTRAQ8plex@N-term; Methylthio(C)@1; iTRAQ8plex(K)@16		825.436	0.00666419	2473.29	3	23
					KGDVVIVLTGWRPGSGFTNTMR	99	iTRAQ8plex@N-term; No iTRAQ8plex(K)@1	missed K-G@1	674.625	0.0133228	2694.47	4	18						CQEVISWLDANTLAEK	99	iTRAQ8plex@N-term; Methylthio(C)@1; Trimethyl(A)@14; iTRAQ8plex(K)@16		839.453	0.0105092	2515.34	3	20
					KGDVVIVLTGWRPGSGFTNTMR	99	iTRAQ8plex@N-term; iTRAQ8plex(K)@1	missed K-G@1	750.681	0.0305097	2998.69	4	26						CQEVISWLDANTLAEK	99	iTRAQ8plex@N-term; Methylthio(C)@1; No iTRAQ8plex(K)@16		1085.55	0.00764019	2169.08	2	28
					KGDVVIVLTGWRPGSGFTNTMR	99	iTRAQ8plex@N-term; iTRAQ8plex(K)@1	missed K-G@1	750.681	0.0305097	2998.69	4	25						CQEVISWLDANTLAEK	99	iTRAQ8plex@N-term; Methylthio(C)@1; No iTRAQ8plex(K)@16		724.038	0.0177673	2169.09	3	24
					KGDVVIVLTGWRPGSGFTNTMR	99	iTRAQ8plex@N-term; No iTRAQ8plex(K)@1	missed K-G@1	674.629	0.0284166	2694.49	4	20						CQEVISWLDANTLAEK	99	iTRAQ8plex@N-term; Methylthio(C)@1; No iTRAQ8plex(K)@16		724.042	0.0276562	2169.1	3	23
					KGDVVIVLTGWRPGSGFTNTMR	99	iTRAQ8plex@N-term; No iTRAQ8plex(K)@1	missed K-G@1	674.629	0.0284166	2694.49	4	22						CQEVISWLDANTLAEK	99	iTRAQ8plex@N-term; Methylthio(C)@1; iTRAQ8plex(K)@16		825.783	1.04756	2474.33	3	19
					KGDVVIVLTGWRPGSGFTNTMR	99	iTRAQ8plex@N-term; No iTRAQ8plex(K)@1	missed K-G@1	899.184	0.0728481	2694.53	3	25						CQEVISWLDANTLAEK	99	iTRAQ8plex@N-term; Methylthio(C)@1; Deamidated(N)@11; Dehydrated(T)@12; iTRAQ8plex(K)@16		819.761	0.00800003	2456.26	3	19
					KGVNLPGAAVDLPAVSEK	99	iTRAQ8plex@N-term; No iTRAQ8plex(K)@1; iTRAQ8plex(K)@18	missed K-G@1	594.104	-0.00189199	2372.39	4	18						DAGVIAGLNVLR	99	iTRAQ8plex@N-term		501.305	-0.00135845	1500.89	3	11
					NTGIICTIGPASR	99	iTRAQ8plex@N-term; Methylthio(C)@6		826.944	0.00382706	1651.87	2	21						ELEQVCNPIISGLYQGAGGPGPGGFGAQGPK	99	iTRAQ8plex@N-term; Methylthio(C)@6; No iTRAQ8plex(K)@31		1116.89	-0.0236533	3347.64	3	41
					RFDEILEASDGIMVAR	99	iTRAQ8plex@N-term	missed R-F@1	532.292	0.0224554	2125.14	4	15						ELEQVCNPIISGLYQGAGGPGPGGFGAQGPK	99	iTRAQ8plex@N-term; Methylthio(C)@6; No iTRAQ8plex(K)@31		837.912	-0.0400798	3347.62	4	37
					RFDEILEASDGIMVAR	99	iTRAQ8plex@N-term	missed R-F@1	709.369	-0.0292276	2125.09	3	27						ELEQVCNPIISGLYQGAGGPGPGGFGAQGPK	99	iTRAQ8plex@N-term; Methylthio(C)@6; iTRAQ8plex(K)@31		913.724	-0.998401	3650.87	4	32
					RFDEILEASDGIMVAR	99	iTRAQ8plex@N-term	missed R-F@1	709.377	-0.00523752	2125.11	3	17						ELEQVCNPIISGLYQGAGGPGPGGFGAQGPK	99	iTRAQ8plex@N-term; Methylthio(C)@6; iTRAQ8plex(K)@31		913.724	-0.997669	3650.87	4	36
					RFDEILEASDGIMVAR	99	iTRAQ8plex@N-term	missed R-F@1	709.384	0.0144024	2125.13	3	24						FEELCSDLFR	98.15	No iTRAQ8plex@N-term; Methylthio(C)@5		652.787	0.00123639	1303.56	2	12
					RFDEILEASDGIMVAR	99	iTRAQ8plex@N-term	missed R-F@1	709.38	0.00366015	2125.12	3	23						GGSGSGPTIEEVD	99	iTRAQ8plex@N-term		754.875	0.00512655	1507.74	2	15
					RFDEILEASDGIMVAR	99	iTRAQ8plex@N-term	missed R-F@1	709.378	-0.0037442	2125.11	3	21						HWPFQVINDGDKPK	99	iTRAQ8plex@N-term; iTRAQ8plex(K)@12; No iTRAQ8plex(K)@14		573.087	0.0675782	2288.32	4	17
					SKPHSEAGTAFIQTQQLHAAMADTFLEHMCR	99	Protein Terminal Acetyl@N-term; iTRAQ8plex(K)@2; Methylthio(C)@30	cleaved M-S@N-term	962.961	-0.00664165	3847.81	4	39						HWPFQVINDGDKPK	99	iTRAQ8plex@N-term; iTRAQ8plex(K)@12; No iTRAQ8plex(K)@14		573.087	0.0675782	2288.32	4	17
					SKPHSEAGTAFIQTQQLHAAMADTFLEHMCR	99	Protein Terminal Acetyl@N-term; iTRAQ8plex(K)@2; Deamidated(Q)@15; Deamidated(Q)@16; Methylthio(C)@30	cleaved M-S@N-term	770.965	-0.000956524	3849.79	5	25						HWPFQVINDGDKPK	99	iTRAQ8plex@N-term; iTRAQ8plex(K)@12; No iTRAQ8plex(K)@14		573.087	0.0675782	2288.32	4	17
					SKPHSEAGTAFIQTQQLHAAMADTFLEHMCR	99	Protein Terminal Acetyl@N-term; iTRAQ8plex(K)@2; Deamidated(Q)@15; Deamidated(Q)@16; Methylthio(C)@30	cleaved M-S@N-term	963.459	0.0172761	3849.81	4	24						IINEPTAAAIAY	99	iTRAQ8plex@N-term	cleaved Y-G@C-term	775.937	-0.00597254	1549.86	2	14
					SKPHSEAGTAFIQTQQLHAAMADTFLEHMCR	99	Protein Terminal Acetyl@N-term; iTRAQ8plex(K)@2; Deamidated(Q)@15; Deamidated(Q)@16; Methylthio(C)@30	cleaved M-S@N-term	770.966	0.00270604	3849.79	5	26						ITITNDKGR	99	iTRAQ8plex@N-term; iTRAQ8plex(K)@7	missed K-G@7	542.665	0.000602739	1624.97	3	11
					SKPHSEAGTAFIQTQQLHAAMADTFLEHMCR	99	Protein Terminal Acetyl@N-term; iTRAQ8plex(K)@2; Deamidated(Q)@15; Deamidated(Q)@16; Methylthio(C)@30	cleaved M-S@N-term	770.966	0.00270604	3849.79	5	24						LDKAQIHDLVLVGGSTR	99	iTRAQ8plex@N-term; iTRAQ8plex(K)@3	missed K-A@3	607.866	-1.98775	2427.43	4	17
					SKPHSEAGTAFIQTQQLHAAMADTFLEHMCR	99	Protein Terminal Acetyl@N-term; iTRAQ8plex(K)@2; Deamidated(Q)@15; Deamidated(Q)@16; Methylthio(C)@30	cleaved M-S@N-term	770.966	0.00270604	3849.79	5	25						LIGDAAK	99	iTRAQ8plex@N-term; iTRAQ8plex(K)@7		648.416	0.0102939	1294.82	2	11
					SKPHSEAGTAFIQTQQLHAAMADTFLEHMCR	99	Protein Terminal Acetyl@N-term; No iTRAQ8plex(K)@2; Methylthio(C)@30	cleaved M-S@N-term	886.931	0.0786288	3543.69	4	39						LIGDAAK	96.95	iTRAQ8plex@N-term; No iTRAQ8plex(K)@7		496.307	-0.0027025	990.599	2	9
					SKPHSEAGTAFIQTQQLHAAMADTFLEHMCR	99	Protein Terminal Acetyl@N-term; No iTRAQ8plex(K)@2; Methylthio(C)@30	cleaved M-S@N-term	886.921	0.0403333	3543.66	4	39						LLQDFFNGR	99	iTRAQ8plex@N-term		707.389	-0.00899341	1412.76	2	14
					SKPHSEAGTAFIQTQQLHAAMADTFLEHMCR	99	Protein Terminal Acetyl@N-term; No iTRAQ8plex(K)@2; Methylthio(C)@30	cleaved M-S@N-term	709.726	-0.0233114	3543.59	5	27						LLQDFFNGR	99	iTRAQ8plex@N-term		707.383	-0.0200978	1412.75	2	16
					TATESFASDPILYRPVAVALDTK	99	No iTRAQ8plex@N-term; iTRAQ8plex(K)@23		693.129	-0.00461347	2768.49	4	13						MVQEAEK	99	iTRAQ8plex@N-term; iTRAQ8plex(K)@7		721.918	0.0156713	1441.82	2	12
					TATESFASDPILYRPVAVALDTK	99	No iTRAQ8plex@N-term; iTRAQ8plex(K)@23		923.834	-0.0100551	2768.48	3	29						NALESYAFNMK	99	iTRAQ8plex@N-term; No iTRAQ8plex(K)@11		796.423	0.0290747	1590.83	2	19
					TATESFASDPILYRPVAVALDTK	99	No iTRAQ8plex@N-term; iTRAQ8plex(K)@23		693.129	-0.00461347	2768.49	4	21						NALESYAFNMK	99	iTRAQ8plex@N-term; No iTRAQ8plex(K)@11		796.419	0.0220037	1590.82	2	19
					TATESFASDPILYRPVAVALDTK	99	iTRAQ8plex@N-term; iTRAQ8plex(K)@23		1025.23	-0.0145791	3072.68	3	21						NAVITVPAYFNDSQR	99	iTRAQ8plex@N-term	cleaved T-N@N-term	1000.04	0.0250569	1998.07	2	21
					TATESFASDPILYRPVAVALDTK	99	iTRAQ8plex@N-term; No iTRAQ8plex(K)@23		923.823	-0.0416883	2768.45	3	33						TTPSYVAFTDTER	99	iTRAQ8plex@N-term		896.457	0.000656854	1790.9	2	19
					TATESFASDPILYRPVAVALDTK	99	iTRAQ8plex@N-term; No iTRAQ8plex(K)@23		923.823	-0.0416883	2768.45	3	36						VEIIANDQGNR	99	No iTRAQ8plex@N-term		614.831	0.0268315	1227.65	2	12
					TATESFASDPILYRPVAVALDTK	99	iTRAQ8plex@N-term; Deamidated(R)@14; No iTRAQ8plex(K)@23		924.151	-0.0424799	2769.43	3	16						VEIIANDQGNR	99	No iTRAQ8plex@N-term		614.832	0.0287847	1227.65	2	13
					TATESFASDPILYRPVAVALDTKGPEIR	99	iTRAQ8plex@N-term; No iTRAQ8plex(K)@23	missed K-G@23	831.204	-0.0052223	3320.79	4	32	22	sp|O43707|ACTN4_HUMAN	Alpha-actinin-4 OS=Homo sapiens GN=ACTN4 PE=1 SV=2	26.56	27	AGTQIENIDEDFRDGLK	99	iTRAQ8plex@N-term; No iTRAQ8plex(K)@17	missed R-D@13	742.38	-0.0106439	2224.12	3	23
					TATESFASDPILYRPVAVALDTKGPEIR	99	iTRAQ8plex@N-term; iTRAQ8plex(K)@23	missed K-G@23	907.002	-1.01815	3623.98	4	22						DLLLDPAWEK	99	iTRAQ8plex@N-term; No iTRAQ8plex(K)@10		752.415	-0.0139096	1502.81	2	16
13	sp|P27797|CALR_HUMAN	Calreticulin OS=Homo sapiens GN=CALR PE=1 SV=1	73.86	64	AKIDDPTDSKPEDWDKPEHIPDPDAK	99	No iTRAQ8plex@N-term; iTRAQ8plex(K)@2; iTRAQ8plex(K)@10; No iTRAQ8plex(K)@16; iTRAQ8plex(K)@26	missed K-I@2	646.188	0.078685	3871.08	6	16						DYETATLSDIK	99	iTRAQ8plex@N-term; iTRAQ8plex(K)@11		622.014	0.00993495	1863.02	3	16
					CKDDEFTHLYTLIVRPDNTYEVK	99	iTRAQ8plex@N-term; Methylthio(C)@1; iTRAQ8plex(K)@2; No iTRAQ8plex(K)@23	missed K-D@2	691.556	-0.0125814	3452.74	5	24						EGLLLWCQR	99	iTRAQ8plex@N-term; Methylthio(C)@7		734.381	-0.0211852	1466.75	2	15
					DDEFTHLYTLIVRPDNTYEVK	99	iTRAQ8plex@N-term; No iTRAQ8plex(K)@21		718.875	0.0125671	2871.47	4	29						ELPPDQAEYCIAR	99	iTRAQ8plex@N-term; Methylthio(C)@10		927.957	0.00447917	1853.9	2	18
					DEDEEDEEDK	99	iTRAQ8plex@N-term; No iTRAQ8plex(K)@10		778.843	0.0390558	1555.67	2	18						KTFTAWCNSHLR	99	iTRAQ8plex@N-term; iTRAQ8plex(K)@1; Methylthio(C)@7	missed K-T@1	706.381	-0.990243	2116.12	3	20
					DPDASKPEDWDER	99	iTRAQ8plex@N-term; No iTRAQ8plex(K)@6		621.966	0.0172176	1862.88	3	17						LASDLLEWIR	99	iTRAQ8plex@N-term		760.446	0.00605862	1518.88	2	16
					EEDEEEDVPGQAK	99	iTRAQ8plex@N-term; No iTRAQ8plex(K)@13		889.915	-0.000553619	1777.82	2	21						LSGSNPYTTVTPQIINSK	99	iTRAQ8plex@N-term; No iTRAQ8plex(K)@18		1112.63	0.0413104	2223.25	2	29
					EEEEAEDK	99	iTRAQ8plex@N-term; No iTRAQ8plex(K)@8		641.836	0.0688069	1281.66	2	12						MAPYQGPDAVPGALDYK	99	iTRAQ8plex@N-term; No iTRAQ8plex(K)@17		1049.04	0.0163755	2096.07	2	24
					EPAVYFKEQFLDGDGWTSR	99	iTRAQ8plex@N-term; iTRAQ8plex(K)@7	cleaved A-E@N-term; missed K-E@7	951.487	-1.01857	2851.44	3	18						QLEAIDQLHLEYAK	99	Gln->pyro-Glu@N-term; No iTRAQ8plex(K)@14		827.422	-0.0117555	1652.83	2	23
					EQFLDGDGWTSR	99	iTRAQ8plex@N-term		856.929	-1.98239	1711.84	2	18						QLEAIDQLHLEYAKR	99	iTRAQ8plex@N-term; iTRAQ8plex(K)@14	missed K-R@14	609.357	-0.979515	2433.4	4	19
					FYALSASFEPFSNK	99	No iTRAQ8plex@N-term; No iTRAQ8plex(K)@14		804.4	0.0182669	1606.79	2	20						SFSTALYGESDL	99	iTRAQ8plex@N-term		797.398	-0.00599414	1592.78	2	14
					GLQTSQDAR	99	iTRAQ8plex@N-term		640.362	0.0253716	1278.71	2	14						TFTAWCNSHLR	99	iTRAQ8plex@N-term; Methylthio(C)@6		562.608	-0.0107082	1684.8	3	20
					GQTLVVQFTVK	99	iTRAQ8plex@N-term; iTRAQ8plex(K)@11		610.041	-0.00635989	1827.1	3	15						TINEVENQILTR	99	iTRAQ8plex@N-term		867.479	-0.0193272	1732.94	2	21
					HKSDFGKFVLSSGK	99	iTRAQ8plex@N-term; iTRAQ8plex(K)@2; iTRAQ8plex(K)@7; iTRAQ8plex(K)@14	missed K-S@2; missed K-F@7	689.189	0.095408	2752.73	4	16						VEQIAAIAQELNELDYYDSHNVNTR	99	No iTRAQ8plex@N-term		969.139	0.00513659	2904.39	3	32
					IDDPTDSKPEDWDKPEHIPD	99	iTRAQ8plex@N-term; iTRAQ8plex(K)@8; No iTRAQ8plex(K)@14	cleaved D-P@C-term	740.118	-0.0134042	2956.44	4	18						VGWEQLLTTIAR	99	No iTRAQ8plex@N-term		693.895	0.00954775	1385.78	2	17
					IDDPTDSKPEDWDKPEHIPDPDAK	99	iTRAQ8plex@N-term; iTRAQ8plex(K)@8; No iTRAQ8plex(K)@14; iTRAQ8plex(K)@24		735.389	0.0340751	3671.91	5	20						AIMTYVSSFYHAFSGAQK	99	iTRAQ8plex@N-term; iTRAQ8plex(K)@18		655.078	0.914692	2616.28	4	14
					IDNSQVESGSLEDDWDFLPPK	99	No iTRAQ8plex@N-term; iTRAQ8plex(K)@21		899.117	0.0325848	2694.33	3	22						ICDQWDALGSLTHSR	99	iTRAQ8plex@N-term; Methylthio(C)@2		684.339	-0.991867	2050	3	20
					IDNSQVESGSLEDDWDFLPPKK	99	No iTRAQ8plex@N-term; No iTRAQ8plex(K)@21; iTRAQ8plex(K)@22	missed K-K@21	941.801	-0.0094512	2822.38	3	25						QFASQANVVGPWIQTK	99	iTRAQ8plex@N-term; iTRAQ8plex(K)@16		794.453	-0.993675	2380.34	3	18
					IKDPDASKPEDWDER	99	No iTRAQ8plex@N-term; iTRAQ8plex(K)@2; iTRAQ8plex(K)@8	missed K-D@2	603.082	0.0550011	2408.3	4	15						DLLLDPAWEK	99	iTRAQ8plex@N-term; iTRAQ8plex(K)@10		603.352	0.00128655	1807.04	3	14
					KPEDWDEEMDGEWEPPVIQNPEYK	99	iTRAQ8plex@N-term; iTRAQ8plex(K)@1; iTRAQ8plex(K)@24		968.977	-0.0239765	3871.88	4	22						DLLLDPAWEK	99	iTRAQ8plex@N-term; iTRAQ8plex(K)@10		603.351	-0.00237575	1807.03	3	13
					KVHVIFNYK	99	iTRAQ8plex@N-term; iTRAQ8plex(K)@1; No iTRAQ8plex(K)@9	missed K-V@1	586.049	0.0608646	1755.13	3	14						ELPPDQAEYCIAR	99	iTRAQ8plex@N-term; Methylthio(C)@10		927.961	0.0109492	1853.91	2	18
					LFPNSLDQTDMHGDSEYNIMFGPDICGPGTK	99	iTRAQ8plex@N-term; Methylthio(C)@26; iTRAQ8plex(K)@31		1014.24	0.0271113	4052.92	4	31						ICDQWDALGSLTHSR	99	No iTRAQ8plex@N-term; Methylthio(C)@2		583.283	0.0448233	1746.83	3	19
					LKEEEEDK	99	No iTRAQ8plex@N-term; iTRAQ8plex(K)@2; iTRAQ8plex(K)@8	missed K-E@2	543.307	0.00543517	1626.9	3	11						ICDQWDALGSLTHSR	99	No iTRAQ8plex@N-term; Methylthio(C)@2		583.28	0.0373151	1746.82	3	17
					PEDWDEEMDGEWEPPVIQNPEYK	99	Lys-add@N-term; iTRAQ8plex(K)@23	cleaved K-P@N-term	1088.83	-0.0194989	3263.47	3	17						ICDQWDALGSLTHSR	99	iTRAQ8plex@N-term; Methylthio(C)@2		683.349	-3.96074	2047.03	3	19
					SGTIFDNFLITNDEAYAEEFGNETWGVTK	99	iTRAQ8plex@N-term; No iTRAQ8plex(K)@29		1191.59	0.0577404	3571.75	3	28						ICDQWDALGSLTHSR	98.9	No iTRAQ8plex@N-term; Methylthio(C)@2; Deamidated(Q)@4		583.59	-0.0171429	1747.75	3	15
					VHVIFNYK	99	iTRAQ8plex@N-term; iTRAQ8plex(K)@8		543.338	0.0216872	1626.99	3	13						KTFTAWCNSHLR	99	iTRAQ8plex@N-term; iTRAQ8plex(K)@1; Methylthio(C)@7	missed K-T@1	530.288	0.00967568	2117.12	4	16
					NVLINK	96.65	iTRAQ8plex@N-term; iTRAQ8plex(K)@6		654.944	0.0341312	1307.87	2	10						LSGSNPYTTVTPQIINSK	99	iTRAQ8plex@N-term; iTRAQ8plex(K)@18		843.486	0.0238181	2527.43	3	19
					VHVIFNYKGKNVLINK	99	No iTRAQ8plex@N-term; iTRAQ8plex(K)@8; iTRAQ8plex(K)@10; iTRAQ8plex(K)@16	missed K-G@8; missed K-N@10	700.44	0.0193509	2797.73	4	14						MAPYQGPDAVPGALDYK	99	iTRAQ8plex@N-term; iTRAQ8plex(K)@17		800.765	-0.987202	2399.27	3	16
					EPAVYFK	99	iTRAQ8plex@N-term; iTRAQ8plex(K)@7	cleaved A-E@N-term	487.967	0.0312127	1460.88	3	10						QLEAIDQLHLEYAK	99	iTRAQ8plex@N-term; No iTRAQ8plex(K)@14		659.029	-0.0076431	1974.07	3	21
					SDFGKFVLSSGK	99	iTRAQ8plex@N-term; iTRAQ8plex(K)@5; iTRAQ8plex(K)@12	missed K-F@5	546.576	-0.998436	2182.27	4	14						QLEAIDQLHLEYAK	99	iTRAQ8plex@N-term; iTRAQ8plex(K)@14		570.58	0.0114138	2278.29	4	21
					DKQDEEQR	97.91	No iTRAQ8plex@N-term; iTRAQ8plex(K)@2	missed K-Q@2	676.344	0.00433587	1350.67	2	10						QLEAIDQLHLEYAK	99	iTRAQ8plex@N-term; iTRAQ8plex(K)@14		760.427	-0.0199546	2278.26	3	24
					FYGDEEK	99	iTRAQ8plex@N-term; No iTRAQ8plex(K)@7		596.303	0.0162015	1190.59	2	12						QLEAIDQLHLEYAK	99	iTRAQ8plex@N-term; iTRAQ8plex(K)@14		570.334	-0.971792	2277.31	4	17
					FVLSSGK	99	iTRAQ8plex@N-term; No iTRAQ8plex(K)@7		521.332	0.0314177	1040.65	2	12						QLEAIDQLHLEYAK	97.97	Gln->pyro-Glu@N-term; iTRAQ8plex(K)@14		653.356	-0.000171903	1957.05	3	13
					KIDDPTDSKPEDWDKPEHIPDPDAK	97.71	iTRAQ8plex@N-term; iTRAQ8plex(K)@1; iTRAQ8plex(K)@9; iTRAQ8plex(K)@15; iTRAQ8plex(K)@25	cleaved A-K@N-term; missed K-I@1	735.58	-0.940664	4407.44	6	14						SFSTALYGESDL	99	iTRAQ8plex@N-term		797.398	-0.00636037	1592.78	2	13
					AKIDDPTDSKPEDWDKPEHIPDPDAK	99	No iTRAQ8plex@N-term; iTRAQ8plex(K)@2; iTRAQ8plex(K)@10; iTRAQ8plex(K)@16; No iTRAQ8plex(K)@26	missed K-I@2	775.227	0.0929706	3871.1	5	17						TFTAWCNSHLR	99	iTRAQ8plex@N-term; Methylthio(C)@6		562.612	0.00302665	1684.82	3	16
					AKIDDPTDSKPEDWDKPEHIPDPDAK	99	No iTRAQ8plex@N-term; iTRAQ8plex(K)@2; iTRAQ8plex(K)@10; iTRAQ8plex(K)@16; No iTRAQ8plex(K)@26	missed K-I@2	646.189	0.0841789	3871.09	6	19						TFTAWCNSHLR	99	iTRAQ8plex@N-term; Methylthio(C)@6		562.609	-0.00741182	1684.8	3	18
					AKIDDPTDSKPEDWDKPEHIPDPDAK	99	No iTRAQ8plex@N-term; iTRAQ8plex(K)@2; iTRAQ8plex(K)@10; iTRAQ8plex(K)@16; No iTRAQ8plex(K)@26	missed K-I@2	646.189	0.0841789	3871.09	6	18						TFTAWCNSHLR	99	iTRAQ8plex@N-term; Methylthio(C)@6		562.609	-0.00741182	1684.8	3	18
					AKIDDPTDSKPEDWDKPEHIPDPDAK	99	No iTRAQ8plex@N-term; iTRAQ8plex(K)@2; iTRAQ8plex(K)@10; No iTRAQ8plex(K)@16; iTRAQ8plex(K)@26	missed K-I@2	646.188	0.0805163	3871.08	6	16						TFTAWCNSHLR	99	iTRAQ8plex@N-term; Methylthio(C)@6		843.429	0.0314828	1684.84	2	19
					AKIDDPTDSKPEDWDKPEHIPDPDAK	99	iTRAQ8plex@N-term; iTRAQ8plex(K)@2; iTRAQ8plex(K)@10; iTRAQ8plex(K)@16; No iTRAQ8plex(K)@26	missed K-I@2	696.887	0.0680212	4175.28	6	20						TFTAWCNSHLR	99	iTRAQ8plex@N-term; Methylthio(C)@6		562.61	-0.00356607	1684.81	3	20
					AKIDDPTDSKPEDWDKPEHIPDPDAK	99	iTRAQ8plex@N-term; iTRAQ8plex(K)@2; iTRAQ8plex(K)@10; iTRAQ8plex(K)@16; iTRAQ8plex(K)@26	missed K-I@2	747.418	-0.952808	4478.46	6	20						TFTAWCNSHLR	99	iTRAQ8plex@N-term; Methylthio(C)@6		562.624	0.0374553	1684.85	3	14
					AKIDDPTDSKPEDWDKPEHIPDPDAK	99	iTRAQ8plex@N-term; iTRAQ8plex(K)@2; iTRAQ8plex(K)@10; iTRAQ8plex(K)@16; iTRAQ8plex(K)@26	missed K-I@2	747.418	-0.952808	4478.46	6	22	23	sp|P04075|ALDOA_HUMAN	Fructose-bisphosphate aldolase A OS=Homo sapiens GN=ALDOA PE=1 SV=2	57.97	37	ALANSLACQGK	99	iTRAQ8plex@N-term; Methylthio(C)@8; No iTRAQ8plex(K)@11		713.404	0.0515895	1424.79	2	20
					AKIDDPTDSKPEDWDKPEHIPDPDAK	99	iTRAQ8plex@N-term; iTRAQ8plex(K)@2; iTRAQ8plex(K)@10; iTRAQ8plex(K)@16; iTRAQ8plex(K)@26	missed K-I@2	896.706	-0.923288	4478.49	5	15						ELSDIAHR	99	Glu->pyro-Glu@N-term		461.748	0.014138	921.481	2	10
					AKIDDPTDSKPEDWDKPEHIPDPDAK	99	iTRAQ8plex@N-term; iTRAQ8plex(K)@2; iTRAQ8plex(K)@10; iTRAQ8plex(K)@16; iTRAQ8plex(K)@26	missed K-I@2	896.706	-0.923288	4478.49	5	15						FSHEEIAMATVTALR	99	iTRAQ8plex@N-term		660.683	-0.0175689	1979.03	3	21
					AKIDDPTDSKPEDWDKPEHIPDPDAK	99	No iTRAQ8plex@N-term; iTRAQ8plex(K)@2; iTRAQ8plex(K)@10; No iTRAQ8plex(K)@16; iTRAQ8plex(K)@26	missed K-I@2	646.181	0.0363055	3871.04	6	18						FSHEEIAMATVTALRR	99	iTRAQ8plex@N-term	missed R-R@15	534.808	0.0571228	2135.2	4	22
					AKIDDPTDSKPEDWDKPEHIPDPDAK	99	No iTRAQ8plex@N-term; iTRAQ8plex(K)@2; iTRAQ8plex(K)@10; No iTRAQ8plex(K)@16; iTRAQ8plex(K)@26	missed K-I@2	646.181	0.0363055	3871.04	6	22						GILAADESTGSIAK	99	iTRAQ8plex@N-term; No iTRAQ8plex(K)@14		818.967	0.0210042	1635.92	2	20
					AKIDDPTDSKPEDWDKPEHIPDPDAK	99	No iTRAQ8plex@N-term; iTRAQ8plex(K)@2; iTRAQ8plex(K)@10; No iTRAQ8plex(K)@16; iTRAQ8plex(K)@26	missed K-I@2	775.21	0.010059	3871.01	5	22						GILAADESTGSIAKR	99	iTRAQ8plex@N-term; iTRAQ8plex(K)@14	missed K-R@14	699.744	0.00401205	2096.21	3	18
					AKIDDPTDSKPEDWDKPEHIPDPDAK	99	No iTRAQ8plex@N-term; iTRAQ8plex(K)@2; iTRAQ8plex(K)@10; No iTRAQ8plex(K)@16; iTRAQ8plex(K)@26	missed K-I@2	775.21	0.010059	3871.01	5	24						GVVPLAGTNGETTTQGLDGLSER	99	No iTRAQ8plex@N-term		1136.59	0.0221898	2271.16	2	36
					AKIDDPTDSKPEDWDKPEHIPDPDAK	99	No iTRAQ8plex@N-term; iTRAQ8plex(K)@2; iTRAQ8plex(K)@10; No iTRAQ8plex(K)@16; iTRAQ8plex(K)@26	missed K-I@2	646.189	0.0841789	3871.09	6	15						IGEHTPSALAIMENANVLAR	99	No iTRAQ8plex@N-term		703.031	-0.018734	2106.07	3	27
					CKDDEFTHLYTLIVRPDNTYEVK	99	iTRAQ8plex@N-term; Methylthio(C)@1; No iTRAQ8plex(K)@2; iTRAQ8plex(K)@23	missed K-D@2	864.2	0.0137482	3452.77	4	26						PYQYPALTPEQK	99	Delta:H(4)C(2)@N-term; iTRAQ8plex(K)@12	cleaved M-P@N-term	883.968	-0.034093	1765.92	2	16
					CKDDEFTHLYTLIVRPDNTYEVK	99	iTRAQ8plex@N-term; Methylthio(C)@1; iTRAQ8plex(K)@2; iTRAQ8plex(K)@23	missed K-D@2	752.192	-1.03722	3755.93	5	24						QLLLTADDRVNPCIGGVILFHETLYQK	99	iTRAQ8plex@N-term; Methylthio(C)@13; No iTRAQ8plex(K)@27	missed R-V@9	852.459	-0.00151659	3405.81	4	34
					CKDDEFTHLYTLIVRPDNTYEVK	99	iTRAQ8plex@N-term; Methylthio(C)@1; iTRAQ8plex(K)@2; iTRAQ8plex(K)@23	missed K-D@2	752.192	-1.03722	3755.93	5	24						VDKGVVPLAGTNGETTTQGLDGLSER	99	No iTRAQ8plex@N-term; iTRAQ8plex(K)@3	missed K-G@3	973.527	0.0299494	2917.56	3	24
					CKDDEFTHLYTLIVRPDNTYEVK	99	iTRAQ8plex@N-term; Methylthio(C)@1; iTRAQ8plex(K)@2; iTRAQ8plex(K)@23	missed K-D@2	752.192	-1.03722	3755.93	5	26						VNPCIGGVILFHETLYQK	99	iTRAQ8plex@N-term; Methylthio(C)@4; No iTRAQ8plex(K)@18		794.423	-0.0126379	2380.25	3	31
					CKDDEFTHLYTLIVRPDNTYEVK	99	iTRAQ8plex@N-term; Methylthio(C)@1; iTRAQ8plex(K)@2; No iTRAQ8plex(K)@23	missed K-D@2	691.556	-0.0125814	3452.74	5	21						YASICQQNGIVPIVEPEILPDGDHDLKR	99	iTRAQ8plex@N-term; Methylthio(C)@5; No iTRAQ8plex(K)@27	missed K-R@27	868.201	0.00490979	3468.77	4	29
					CKDDEFTHLYTLIVRPDNTYEVK	99	iTRAQ8plex@N-term; Methylthio(C)@1; iTRAQ8plex(K)@2; No iTRAQ8plex(K)@23	missed K-D@2	691.557	-0.00708755	3452.75	5	20						YTPSGQAGAAASESLFVSNHAY	99	iTRAQ8plex@N-term		844.422	-0.979787	2530.24	3	27
					CKDDEFTHLYTLIVRPDNTYEVK	99	iTRAQ8plex@N-term; Methylthio(C)@1; iTRAQ8plex(K)@2; iTRAQ8plex(K)@23	missed K-D@2	752.193	-1.03355	3755.93	5	17						CVLKIGEHTPSALAIMENANVLAR	99	iTRAQ8plex@N-term; Methylthio(C)@1; No iTRAQ8plex(K)@4	missed K-I@4	725.896	0.0172302	2899.56	4	18
					DEDEEDEEDK	99	iTRAQ8plex@N-term; No iTRAQ8plex(K)@10		778.833	0.0207415	1555.65	2	17						IVAPGK	99	iTRAQ8plex@N-term; No iTRAQ8plex(K)@6		444.795	0.000254999	887.575	2	9
					DEDEEDEEDK	99	iTRAQ8plex@N-term; iTRAQ8plex(K)@10		930.936	0.020368	1859.86	2	17						ALQASALK	99	iTRAQ8plex@N-term; No iTRAQ8plex(K)@8		553.345	-0.00488753	1104.68	2	12
					DPDASKPEDWDER	99	iTRAQ8plex@N-term; iTRAQ8plex(K)@6		723.368	0.0180915	2167.08	3	15						YASICQQNGIVPIVEPEILPDGDHDLK	99	iTRAQ8plex@N-term; Methylthio(C)@5; No iTRAQ8plex(K)@27		829.178	0.0135126	3312.68	4	19
					DPDASKPEDWDER	99	iTRAQ8plex@N-term; No iTRAQ8plex(K)@6		621.967	0.0206503	1862.88	3	18						AAQEEYVK	98.83	iTRAQ8plex@N-term; No iTRAQ8plex(K)@8		621.348	0.0200632	1240.68	2	13
					EEDEEEDVPGQAK	99	iTRAQ8plex@N-term; No iTRAQ8plex(K)@13		889.919	0.00664805	1777.82	2	20						YTPSGQAGAAASESLFVSNHA	99	iTRAQ8plex@N-term; Acetyl(S)@18; iTRAQ8plex(H)@20	cleaved A-Y@C-term	905.786	-0.0396501	2714.34	3	17
					EEDEEEDVPGQAK	99	iTRAQ8plex@N-term; iTRAQ8plex(K)@13		695.019	0.0125876	2082.03	3	13						ALANSLACQGK	99	iTRAQ8plex@N-term; Methylthio(C)@8; iTRAQ8plex(K)@11		577.343	0.0595499	1729.01	3	14
					EEDEEEDVPGQAK	99	iTRAQ8plex@N-term; iTRAQ8plex(K)@13		695.017	0.00819262	2082.03	3	14						ELSDIAHR	99	iTRAQ8plex@N-term		415.572	0.0118454	1243.69	3	12
					EEDEEEDVPGQAK	99	iTRAQ8plex@N-term; No iTRAQ8plex(K)@13		889.926	0.021951	1777.84	2	23						FSHEEIAMATVTALR	99	iTRAQ8plex@N-term		660.687	-0.00529952	1979.04	3	22
					EEDEEEDVPGQAK	99	Glu->pyro-Glu@N-term; iTRAQ8plex(K)@13		880.916	0.0128264	1759.82	2	16						FSHEEIAMATVTALR	99	No iTRAQ8plex@N-term		559.302	0.0437853	1674.88	3	15
					EEEEAEDK	99	iTRAQ8plex@N-term; No iTRAQ8plex(K)@8		641.837	0.0718585	1281.66	2	14						FSHEEIAMATVTALRR	99	No iTRAQ8plex@N-term	missed R-R@15	611.342	0.0641579	1831.01	3	21
					EEEEAEDK	99	iTRAQ8plex@N-term; No iTRAQ8plex(K)@8		641.806	0.00933496	1281.6	2	14						GILAADESTGSIAK	99	No iTRAQ8plex@N-term; No iTRAQ8plex(K)@14		666.865	0.0221507	1331.72	2	21
					EEEEAEDK	98.59	iTRAQ8plex@N-term; iTRAQ8plex(K)@8		793.91	0.0117115	1585.81	2	14						GVVPLAGTNGETTTQGLDGLSER	99	iTRAQ8plex@N-term; Dehydrated(E)@11		853.444	-0.0200681	2557.31	3	20
					EPAVYFKEQFLDGDGWTSR	99	iTRAQ8plex@N-term; iTRAQ8plex(K)@7	cleaved A-E@N-term; missed K-E@7	714.123	0.00277503	2852.46	4	16						GVVPLAGTNGETTTQGLDGLSER	99	iTRAQ8plex@N-term		859.448	-0.0173684	2575.32	3	31
					EPAVYFKEQFLDGDGWTSR	99	iTRAQ8plex@N-term; iTRAQ8plex(K)@7	cleaved A-E@N-term; missed K-E@7	714.121	-0.00284097	2852.46	4	20						GVVPLAGTNGETTTQGLDGLSER	99	iTRAQ8plex@N-term		860.775	3.963	2579.3	3	15
					EQFLDGDGWTSR	99	iTRAQ8plex@N-term		857.417	-1.0074	1712.82	2	16						GVVPLAGTNGETTTQGLDGLSER	99	iTRAQ8plex@N-term; Dehydrated(D)@18		853.454	0.0120387	2557.34	3	26
					EQFLDGDGWTSR	99	iTRAQ8plex@N-term		857.924	0.00616585	1713.83	2	22						GVVPLAGTNGETTTQGLDGLSER	99	No iTRAQ8plex@N-term; Deamidated(N)@9		1137.08	0.0226006	2272.14	2	32
					EQFLDGDGWTSR	99	iTRAQ8plex@N-term		857.918	-0.00494409	1713.82	2	22						IGEHTPSALAIMENANVLAR	99	iTRAQ8plex@N-term		804.409	-0.0904838	2410.2	3	32
					EQFLDGDGWTSR	99	iTRAQ8plex@N-term		857.896	-0.0479188	1713.78	2	22						IGEHTPSALAIMENANVLAR	99	iTRAQ8plex@N-term		804.403	-0.106599	2410.19	3	31
					EQFLDGDGWTSR	99	iTRAQ8plex@N-term		857.886	-0.0685515	1713.76	2	22						IGEHTPSALAIMENANVLAR	99	Acetyl@N-term		717.041	0.0014864	2148.1	3	23
					EQFLDGDGWTSR	99	iTRAQ8plex@N-term		857.894	-0.0536569	1713.77	2	20						IGEHTPSALAIMENANVLAR	99	No iTRAQ8plex@N-term		703.041	0.0128847	2106.1	3	20
[truncated: 11,639 more rows]

[truncated: 1 more sheets: Sheet2]
