# Supplementary material for: Identification of nasopharyngeal carcinoma metastasis-related biomarkers by iTRAQ combined with 2D-LC-MS/MS
Source: Oncotarget. 2016 Apr 27;7(23):34022–37. doi: 10.18632/oncotarget.9067 (PMC5085135; doi:10.18632/oncotarget.9067)
Supplement: Supplementary file 3 [file oncotarget-07-34022-s003.xls]

## Sheet: goIndexByGo_cellular_component
GO Term	Count	p-Value	q-Value	Protein	Input Symbol
GO:0005737 cytoplasm	55	3.69e-64	5.9e-63	HSPA8;VCP;CALR;NPM1;PPIA;HSPA9;TPM4;EZR;CCT2;ANXA5;SFN;SET;KRT17;HSPB1;PRDX1;PTRF;TLN1;HINT1;TXN;GSN;PRDX6;RDX;STMN1;SQSTM1;PTGES3;SPTBN1;DFFA;RPLP0;ANXA3;NDRG1;EIF3G;TRIM29;CHMP5_HUMAN;UBXN1;KHSRP;TALDO1;GLRX3;PSMC1;TPM3;APP;SH3BGRL;MDH1;RPLP1;TJP2;RAN;ITGA5;HSD17B10;SERPINB4;SERPINB6;IDH1;ADAMTSL4;SH3BGRL3;PFDN1;WDR44;SCP2	P11142;P55072;P27797;P06748;P62937;P38646;P67936;P15311;P78371;P08758;P31947;Q01105;Q04695;P04792;Q06830;Q6NZI2;Q9Y490;P49773;P10599;P06396;P30041;P35241;P16949;Q13501;Q15185;Q01082;O00273;P05388;P12429;Q92597;O75821;Q14134;Q9NZZ3;Q04323;Q92945;P37837;O76003;P62191;P06753;P05067;O75368;P40925;P05386;Q9UDY2;P62826;P08648;Q99714;P48594;P35237;O75874;Q6UY14;Q9H299;O60925;Q5JSH3;P22307
GO:0005634 nucleus	39	1.01e-43	5.4e-43	VCP;CALR;NPM1;PPIA;CCT2;SFN;SET;KRT17;SFPQ;HSPB1;PRDX1;PTRF;HINT1;PRDX6;HIST4H4;HNRNPH3;SQSTM1;SPTBN1;DFFA;SNW1;NDRG1;MAT2B_HUMAN;CHMP5_HUMAN;NEDD8;KHSRP;PSMC1;DEK;SH3BGRL;PRPF40A;TJP2;RAN;ITGA5;EBNA1BP2;ACTL6A;CBX5;SH3BGRL3;LGALS3BP;HNRNPA3;DR1	P55072;P27797;P06748;P62937;P78371;P31947;Q01105;Q04695;P23246;P04792;Q06830;Q6NZI2;P49773;P30041;P62805;P31942;Q13501;Q01082;O00273;Q13573;Q92597;Q9NZL9;Q9NZZ3;Q15843;Q92945;P62191;P35659;O75368;O75400;Q9UDY2;P62826;P08648;Q99848;O96019;P45973;Q9H299;Q08380;P51991;Q01658
GO:0005829 cytosol	22	4.54e-35	1.82e-34	VCP;CALR;PPIA;EZR;CCT2;TXN;GSN;PRDX6;SQSTM1;DFFA;RPLP0;EIF3G;TALDO1;RPL23A;PSMC1;MDH1;RPLP1;DIABLO;RAN;SERPINB6;IDH1;GDA	P55072;P27797;P62937;P15311;P78371;P10599;P06396;P30041;Q13501;O00273;P05388;O75821;P37837;P62750;P62191;P40925;P05386;Q9NR28;P62826;P35237;O75874;Q9Y2T3
GO:0005739 mitochondrion	16	7.69e-23	2.46e-22	HSPA9;PTRF;TUFM;ALDOC;TIMM13;HIBADH;COX6B1;MRPL17;DIABLO;SLC25A24;HSD17B10;NDUFS8;MRPL41;MRRF;TOMM6;SCP2	P38646;Q6NZI2;P49411;P09972;Q9Y5L4;P31937;P14854;Q9NRX2;Q9NR28;Q6NUK1;Q99714;O00217;Q8IXM3;Q96E11;Q96B49;P22307
GO:0005886 plasma membrane	15	4.27e-13	6.21e-13	EZR;PTRF;TLN1;RDX;SPTBN1;NDRG1;APP;CLTC;TJP2;F5;SLC3A2;HSD17B10;ACTL6A;ADAMTSL4;PFDN1	P15311;Q6NZI2;Q9Y490;P35241;Q01082;Q92597;P05067;Q00610;Q9UDY2;P12259;P08195;Q99714;O96019;Q6UY14;O60925
GO:0005622 intracellular	12	0.000115	2.02e-05	HSPA8;ANXA5;STMN1;DFFA;TUFM;RPLP0;TRIM29;MAT2B_HUMAN;MRPL17;RPLP1;GDA;DR1	P11142;P08758;P16949;O00273;P49411;P05388;Q14134;Q9NZL9;Q9NRX2;P05386;Q9Y2T3;Q01658
GO:0005856 cytoskeleton	11	2.38e-13	3.81e-13	TPM4;KRT17;HSPB1;TLN1;HINT1;RDX;SPTBN1;ALDOC;NDRG1;TPM3;NES	P67936;Q04695;P04792;Q9Y490;P49773;P35241;Q01082;P09972;Q92597;P06753;P48681
GO:0005576 extracellular region	9	1.7e-08	1.09e-08	CALR;PPIA;CALU;SFN;GSN;APP;F5;ADAMTSL4;LGALS3BP	P27797;P62937;O43852;P31947;P06396;P05067;P12259;Q6UY14;Q08380
GO:0042470 melanosome	7	1.26e-15	2.87e-15	HSPA8;PDIA4;CALU;PRDX1;CLTC;RAN;SLC3A2	P11142;P13667;O43852;Q06830;Q00610;P62826;P08195
GO:0005730 nucleolus	7	3.3e-10	3.52e-10	NPM1;CCT2;KRT17;SPTBN1;SNW1;PSMC1;CBX5	P06748;P78371;Q04695;Q01082;Q13573;P62191;P45973
GO:0005783 endoplasmic reticulum	6	3.75e-07	1.72e-07	VCP;CALR;PDIA4;SET;PTRF;TXNDC5	P55072;P27797;P13667;Q01105;Q6NZI2;Q8NBS9
GO:0016020 membrane	6	0.0229135	0.00104449	TIMM13;SLC25A24;ITGA5;TOMM6;LGALS3BP;WDR44	Q9Y5L4;Q6NUK1;P08648;Q96B49;Q08380;Q5JSH3
GO:0005840 ribosome	5	5.25e-09	3.65e-09	RPLP0;RPL23A;MRPL17;RPLP1;MRPL41	P05388;P62750;Q9NRX2;P05386;Q8IXM3
GO:0009986 cell surface	5	1.09e-08	7.24e-09	HSPA8;HSPA9;HSPB1;APP;SLC3A2	P11142;P38646;P04792;P05067;P08195
GO:0005615 extracellular space	5	9.01e-07	3.53e-07	CALR;SFN;PSAP;F5;LGALS3BP	P27797;P31947;P07602;P12259;Q08380
GO:0005654 nucleoplasm	5	2.86e-06	9.33e-07	NPM1;PTRF;HIST4H4;DFFA;RAN	P06748;Q6NZI2;P62805;O00273;P62826
GO:0005794 Golgi apparatus	5	6.11e-06	1.63e-06	CALU;PSAP;APP;ITGA5;WDR44	O43852;P07602;P05067;P08648;Q5JSH3
GO:0016021 integral to membrane	4	0.0812155	0.00314636	PSAP;SLC25A24;ITGA5;SLC3A2	P07602;Q6NUK1;P08648;P08195
GO:0022625 cytosolic large ribosomal subunit	3	2.24e-07	1.09e-07	RPLP0;RPL23A;RPLP1	P05388;P62750;P05386
GO:0001726 ruffle	3	4.3e-07	1.86e-07	EZR;TLN1;RDX	P15311;Q9Y490;P35241
GO:0005788 endoplasmic reticulum lumen	3	1.51e-06	5.62e-07	CALR;PDIA4;TXNDC5	P27797;P13667;Q8NBS9
GO:0005792 microsome	3	2.38e-05	5.23e-06	VCP;CALR;PTRF	P55072;P27797;Q6NZI2
GO:0005882 intermediate filament	3	2.51e-05	5.31e-06	KRT17;KRT13;NES	Q04695;P13646;P48681
GO:0005874 microtubule	3	5.58e-05	1.08e-05	STMN1;TUBB6;TUBA4A	P16949;Q9BUF5;P68366
GO:0005743 mitochondrial inner membrane	3	8.94e-05	1.64e-05	COX6B1;MRPL17;SLC25A24	P14854;Q9NRX2;Q6NUK1
GO:0005862 muscle thin filament tropomyosin	2	5.43e-07	2.28e-07	TPM4;TPM3	P67936;P06753
GO:0005833 hemoglobin complex	2	5.96e-06	1.62e-06	HBA2;HBD	P69905;P02042
GO:0030175 filopodium	2	9.48e-06	2.28e-06	EZR;RDX	P15311;P35241
GO:0042645 mitochondrial nucleoid	2	3.91e-05	8.03e-06	HSPA9;TUFM	P38646;P49411
GO:0031093 platelet alpha granule lumen	2	5.04e-05	9.84e-06	APP;F5	P05067;P12259
GO:0000502 proteasome complex (sensu Eukaryota)	2	0.000105	1.9e-05	UBXN1;PSMC1	Q04323;P62191
GO:0005925 focal adhesion	2	0.000186	3.13e-05	TLN1;ITGA5	Q9Y490;P08648
GO:0019898 extrinsic to membrane	2	0.000247	3.97e-05	EZR;RDX	P15311;P35241
GO:0009897 external side of plasma membrane	2	0.000303	3.97e-05	CALR;ITGA5	P27797;P08648
GO:0016324 apical plasma membrane	2	0.000431	5.56e-05	EZR;SLC3A2	P15311;P08195
GO:0005777 peroxisome	2	0.000439	5.62e-05	IDH1;SCP2	O75874;P22307
GO:0048471 perinuclear region	2	0.000466	5.92e-05	CALR;SET	P27797;Q01105
GO:0005681 spliceosome complex	2	0.000786	8.61e-05	SNW1;HNRNPA3	Q13573;P51991
GO:0000785 chromatin	2	0.000969	9.94e-05	RAN;CBX5	P62826;P45973
GO:0005911 intercellular junction	2	0.00100808	0.000103	TLN1;ITGA5	Q9Y490;P08648
GO:0005764 lysosome	2	0.00140737	0.000131	PRDX6;PSAP	P30041;P07602
GO:0005578 extracellular matrix (sensu Metazoa)	2	0.00390156	0.000267	CALR;LGALS3BP	P27797;Q08380
GO:0031410 cytoplasmic vesicle	2	0.0111902	0.000585	PRDX6;CLTC	P30041;Q00610
GO:0043234 protein complex	2	0.113908	0.00430857	TUBB6;TUBA4A	Q9BUF5;P68366
GO:0048269 methionine adenosyltransferase complex	1	0.000302	3.97e-05	MAT2B_HUMAN	Q9NZL9
GO:0005956 protein kinase CK2 complex	1	0.000302	3.97e-05	CSNK2B	P67870
GO:0031618 nuclear centric heterochromatin	1	0.000605	7.11e-05	CBX5	P45973
GO:0031616 spindle pole centrosome	1	0.000907	9.58e-05	NPM1	P06748
GO:0005832 chaperonin-containing T-complex	1	0.00120871	0.000117	CCT2	P78371
GO:0033018 sarcoplasmic reticulum lumen	1	0.00151067	0.000132	CALU	O43852
GO:0005697 telomerase holoenzyme complex	1	0.00151067	0.000132	PTGES3	Q15185
GO:0032587 ruffle membrane	1	0.00151067	0.000132	ITGA5	P08648
GO:0010369 chromocenter	1	0.00151067	0.000132	CBX5	P45973
GO:0042719 mitochondrial intermembrane space protein transporter complex	1	0.00181253	0.000151	TIMM13	Q9Y5L4
GO:0035267 TIP60 histone acetyltransferase complex	1	0.00181253	0.000151	ACTL6A	O96019
GO:0042824 MHC class I peptide loading complex	1	0.0021143	0.000165	CALR	P27797
GO:0032420 stereocilium	1	0.0021143	0.000165	RDX	P35241
GO:0008091 spectrin	1	0.00271757	0.000202	SPTBN1	Q01082
GO:0030132 clathrin coat of coated pit	1	0.00301907	0.000218	CLTC	Q00610
GO:0016272 prefoldin complex	1	0.00301907	0.000218	PFDN1	O60925
GO:0005744 mitochondrial inner membrane presequence translocase complex	1	0.00332048	0.000235	TIMM13	Q9Y5L4
GO:0005844 polysome	1	0.00392303	0.000267	CALR	P27797
GO:0030130 clathrin coat of trans-Golgi network vesicle	1	0.00392303	0.000267	CLTC	Q00610
GO:0016514 SWI/SNF complex	1	0.00422417	0.000282	ACTL6A	O96019
GO:0005762 mitochondrial large ribosomal subunit	1	0.00482618	0.000312	MRPL41	Q8IXM3
GO:0030530 heterogeneous nuclear ribonucleoprotein complex	1	0.00512705	0.000326	HNRNPH3	P31942
GO:0005902 microvillus	1	0.00632963	0.000377	EZR	P15311
GO:0005901 caveola	1	0.00632963	0.000377	PTRF	Q6NZI2
GO:0016605 PML body	1	0.00723062	0.000419	CBX5	P45973
GO:0000781 chromosome, telomeric region	1	0.00783082	0.00044	PTGES3	Q15185
GO:0005884 actin filament	1	0.00813079	0.000452	EZR	P15311
GO:0008305 integrin complex	1	0.00843068	0.000463	ITGA5	P08648
GO:0005758 mitochondrial intermembrane space	1	0.00873047	0.000474	COX6B1	P14854
GO:0030863 cortical cytoskeleton	1	0.0096293	0.000519	EZR	P15311
GO:0022627 cytosolic small ribosomal subunit	1	0.0108265	0.000571	HBA2	P69905
GO:0005905 coated pit	1	0.0120222	0.000624	APP	P05067
GO:0005747 respiratory chain complex I (sensu Eukaryota)	1	0.0129181	0.00066	NDUFS8	O00217
GO:0030027 lamellipodium	1	0.0132166	0.000667	RDX	P35241
GO:0019717 synaptosome	1	0.0144095	0.000709	ITGA5	P08648
GO:0016363 nuclear matrix	1	0.0147075	0.00072	SFPQ	P23246
GO:0000776 kinetochore	1	0.0161961	0.000777	CBX5	P45973
GO:0005770 late endosome	1	0.0176826	0.000841	SQSTM1	Q13501
GO:0000786 nucleosome	1	0.0194634	0.000908	HIST4H4	P62805
GO:0005923 tight junction	1	0.0194634	0.000908	TJP2	Q9UDY2
GO:0005643 nuclear pore	1	0.021241	0.000974	RAN	P62826
GO:0005741 mitochondrial outer membrane	1	0.0239014	0.00108335	TOMM6	Q96B49
GO:0016607 nuclear speck	1	0.0265546	0.00117857	PRPF40A	O75400
GO:0005819 spindle	1	0.0289071	0.00126716	HSPB1	P04792
GO:0045177 apical part of cell	1	0.0353474	0.00150015	RDX	P35241
GO:0030659 cytoplasmic vesicle membrane	1	0.0391331	0.00164339	CLTC	Q00610
GO:0010008 endosome membrane	1	0.040295	0.0016746	WDR44	Q5JSH3
GO:0005813 centrosome	1	0.0584121	0.00237207	SERPINB6	P35237
GO:0005625 soluble fraction	1	0.0609725	0.00246665	MDH1	P40925
GO:0005635 nuclear envelope	1	0.0609725	0.00246665	CBX5	P45973
GO:0015629 actin cytoskeleton	1	0.0669199	0.00266348	GSN	P06396
GO:0005768 endosome	1	0.0725494	0.00284857	WDR44	Q5JSH3
GO:0031012 extracellular matrix	1	0.0919893	0.00352112	ADAMTSL4	Q6UY14
GO:0005694 chromosome	1	0.105898	0.00401509	HIST4H4	P62805
GO:0030054 cell junction	1	0.133611	0.00500649	TJP2	Q9UDY2
GO:0005624 membrane fraction	1	0.173593	0.00638503	EBNA1BP2	Q99848
GO:0005887 integral to plasma membrane	1	0.298823	0.0108171	APP	P05067
GO:0043231 intracellular membrane-bound organelle	1	0.910508	0.0323018	TLN1	Q9Y490

## Sheet: goIndexByGo_molecular_function
GO Term	Count	p-Value	q-Value	Protein	Input Symbol
GO:0005515 protein binding	51	2.59e-56	2.07e-55	HSPA8;PDIA4;ANXA5;KRT17;SFPQ;PRDX1;PTRF;TLN1;TXN;GSN;HIST4H4;HNRNPH3;STMN1;SQSTM1;ATIC;TUFM;RPLP0;SNW1;NDRG1;EIF3G;TRIM29;TIMM13;MAT2B_HUMAN;CHMP5_HUMAN;NEDD8;KHSRP;TALDO1;RPL23A;HBA2;GLRX3;PSMC1;TPM3;RPLP1;MT2A;DIABLO;PRPF40A;CLTC;TJP2;RAN;ITGA5;SLC3A2;HSD17B10;SERPINB4;EBNA1BP2;ACTL6A;SERPINB6;CBX5;LGALS3BP;HNRNPA3;TUBA4A;SCP2	P11142;P13667;P08758;Q04695;P23246;Q06830;Q6NZI2;Q9Y490;P10599;P06396;P62805;P31942;P16949;Q13501;P31939;P49411;P05388;Q13573;Q92597;O75821;Q14134;Q9Y5L4;Q9NZL9;Q9NZZ3;Q15843;Q92945;P37837;P62750;P69905;O76003;P62191;P06753;P05386;P02795;Q9NR28;O75400;Q00610;Q9UDY2;P62826;P08648;P08195;Q99714;P48594;Q99848;O96019;P35237;P45973;Q08380;P51991;P68366;P22307
GO:0000166 nucleotide binding	14	2.84e-15	5.68e-15	HSPA8;VCP;HSPA9;CCT2;SFPQ;HNRNPH3;TUFM;TUBB6;EIF3G;RPL23A;PSMC1;RAN;HNRNPA3;TUBA4A	P11142;P55072;P38646;P78371;P23246;P31942;P49411;Q9BUF5;O75821;P62750;P62191;P62826;P51991;P68366
GO:0005509 calcium ion binding	9	1.4e-11	1.87e-11	CALR;CALU;ANXA5;GSN;ANXA3;ANXA8L2;SLC25A24;F5;ITGA5	P27797;O43852;P08758;P06396;P12429;Q5VT79;Q6NUK1;P12259;P08648
GO:0046872 metal ion binding	9	4.83e-06	1.42e-06	SQSTM1;TRIM29;TIMM13;HBA2;HBD;APP;MT2A;NDUFS8;GDA	Q13501;Q14134;Q9Y5L4;P69905;P02042;P05067;P02795;O00217;Q9Y2T3
GO:0016491 oxidoreductase activity	8	3.77e-11	4.64e-11	PRDX1;PRDX6;HIBADH;MDH1;F5;HSD17B10;IDH1;SCP2	Q06830;P30041;P31937;P40925;P12259;Q99714;O75874;P22307
GO:0003723 RNA binding	8	5.93e-11	6.77e-11	NPM1;SFPQ;HNRNPH3;RPLP0;EIF3G;KHSRP;RPLP1;HNRNPA3	P06748;P23246;P31942;P05388;O75821;Q92945;P05386;P51991
GO:0051082 unfolded protein binding	7	6.16e-15	1.1e-14	CALR;NPM1;PPIA;HSPA9;CCT2;PTGES3;PFDN1	P27797;P06748;P62937;P38646;P78371;Q15185;O60925
GO:0008270 zinc ion binding	7	7.5e-06	1.85e-06	CALR;SQSTM1;TRIM29;TIMM13;APP;MT2A;GDA	P27797;Q13501;Q14134;Q9Y5L4;P05067;P02795;Q9Y2T3
GO:0003779 actin binding	6	7.57e-10	7.12e-10	TPM4;TLN1;GSN;RDX;SPTBN1;TPM3	P67936;Q9Y490;P06396;P35241;Q01082;P06753
GO:0005524 ATP binding	6	3.56e-06	1.1e-06	HSPA8;VCP;HSPA9;CCT2;PSMC1;ACTL6A	P11142;P55072;P38646;P78371;P62191;O96019
GO:0016787 hydrolase activity	6	6.57e-05	1.25e-05	VCP;HINT1;PRDX6;ATIC;PSMC1;GDA	P55072;P49773;P30041;P31939;P62191;Q9Y2T3
GO:0003735 structural constituent of ribosome	5	1.8e-09	1.44e-09	RPLP0;RPL23A;MRPL17;RPLP1;MRPL41	P05388;P62750;Q9NRX2;P05386;Q8IXM3
GO:0005198 structural molecule activity	5	1.57e-06	5.73e-07	KRT13;TUBB6;CLTC;NES;TUBA4A	P13646;Q9BUF5;Q00610;P48681;P68366
GO:0003677 DNA binding	5	0.000735	8.16e-05	CALR;SFPQ;HIST4H4;KHSRP;DEK	P27797;P23246;P62805;Q92945;P35659
GO:0016853 isomerase activity	4	8.15e-08	4.07e-08	PPIA;PDIA4;TXNDC5;PTGES3	P62937;P13667;Q8NBS9;Q15185
GO:0003924 GTPase activity	4	4.04e-07	1.8e-07	TUFM;TUBB6;RAN;TUBA4A	P49411;Q9BUF5;P62826;P68366
GO:0019904 protein domain specific binding	4	8.77e-07	3.53e-07	VCP;SFN;MRPL17;CSNK2B	P55072;P31947;Q9NRX2;P67870
GO:0005525 GTP binding	4	4.87e-06	1.42e-06	TUFM;TUBB6;RAN;TUBA4A	P49411;Q9BUF5;P62826;P68366
GO:0042802 identical protein binding	4	1.8e-05	4.12e-06	HSPB1;DFFA;APP;CSNK2B	P04792;O00273;P05067;P67870
GO:0042393 histone binding	3	2.18e-08	1.34e-08	NPM1;SET;DEK	P06748;Q01105;P35659
GO:0005544 calcium-dependent phospholipid binding	3	6.93e-08	3.58e-08	ANXA5;ANXA3;ANXA8L2	P08758;P12429;Q5VT79
GO:0005200 structural constituent of cytoskeleton	3	1.64e-06	5.84e-07	KRT17;TLN1;SPTBN1	Q04695;Q9Y490;Q01082
GO:0004867 serine-type endopeptidase inhibitor activity	3	3.19e-06	1.02e-06	APP;SERPINB4;SERPINB6	P05067;P48594;P35237
GO:0003682 chromatin binding	3	5.65e-06	1.59e-06	RAN;ACTL6A;CBX5	P62826;O96019;P45973
GO:0003713 transcription coactivator activity	3	2.51e-05	5.31e-06	NPM1;SNW1;RAN	P06748;Q13573;P62826
GO:0009055 electron carrier activity	3	4.18e-05	8.46e-06	GLRX3;NDUFS8;SH3BGRL3	O76003;O00217;Q9H299
GO:0008289 lipid binding	3	0.000256	3.97e-05	VCP;PSAP;SCP2	P55072;P07602;P22307
GO:0016740 transferase activity	3	0.0142689	0.000705	ATIC;TALDO1;SCP2	P31939;P37837;P22307
GO:0005488 binding	3	0.726449	0.0258293	HIBADH;MDH1;SLC25A24	P31937;P40925;Q6NUK1
GO:0051920 peroxiredoxin activity	2	1.9e-06	6.46e-07	PRDX1;PRDX6	Q06830;P30041
GO:0005344 oxygen transporter activity	2	7.04e-06	1.79e-06	HBA2;HBD	P69905;P02042
GO:0015035 protein disulfide oxidoreductase activity	2	9.48e-06	2.28e-06	GLRX3;SH3BGRL3	O76003;Q9H299
GO:0050681 androgen receptor binding	2	2.7e-05	5.61e-06	CALR;RAN	P27797;P62826
GO:0051287 NAD binding	2	4.75e-05	9.44e-06	HIBADH;MDH1	P31937;P40925
GO:0019825 oxygen binding	2	4.75e-05	9.44e-06	HBA2;HBD	P69905;P02042
GO:0005178 integrin binding	2	0.000114	2.02e-05	CALR;ITGA5	P27797;P08648
GO:0005507 copper ion binding	2	0.000203	3.39e-05	APP;F5	P05067;P12259
GO:0020037 heme binding	2	0.000631	7.11e-05	HBA2;HBD	P69905;P02042
GO:0005506 iron ion binding	2	0.00139201	0.00013	APP;NDUFS8	P05067;O00217
GO:0016887 ATPase activity	2	0.00407861	0.000275	VCP;PSMC1	P55072;P62191
GO:0008092 cytoskeletal protein binding	2	0.00854923	0.000465	EZR;ALDOC	P15311;P09972
GO:0003700 transcription factor activity	2	0.0330508	0.00141394	TRIM29;PFDN1	Q14134;O60925
GO:0003824 catalytic activity	2	0.453547	0.0162708	MAT2B_HUMAN;SLC3A2	Q9NZL9;P08195
GO:0003716 RNA polymerase I transcription termination factor activity	1	0.000302	3.97e-05	PTRF	Q6NZI2
GO:0042134 rRNA primary transcript binding	1	0.000302	3.97e-05	PTRF	Q6NZI2
GO:0003937 IMP cyclohydrolase activity	1	0.000302	3.97e-05	ATIC	P31939
GO:0004643 phosphoribosylaminoimidazolecarboxamide formyltransferase activity	1	0.000302	3.97e-05	ATIC	P31939
GO:0008831 dTDP-4-dehydrorhamnose reductase activity	1	0.000302	3.97e-05	MAT2B_HUMAN	Q9NZL9
GO:0048270 methionine adenosyltransferase regulator activity	1	0.000302	3.97e-05	MAT2B_HUMAN	Q9NZL9
GO:0008442 3-hydroxyisobutyrate dehydrogenase activity	1	0.000302	3.97e-05	HIBADH	P31937
GO:0004801 transaldolase activity	1	0.000302	3.97e-05	TALDO1	P37837
GO:0008709 7-alpha-hydroxysteroid dehydrogenase activity	1	0.000302	3.97e-05	HSD17B10	Q99714
GO:0047015 3-hydroxy-2-methylbutyryl-CoA dehydrogenase activity	1	0.000302	3.97e-05	HSD17B10	Q99714
GO:0008892 guanine deaminase activity	1	0.000302	3.97e-05	GDA	Q9Y2T3
GO:0033814 propanoyl-CoA C-acyltransferase activity	1	0.000302	3.97e-05	SCP2	P22307
GO:0030957 Tat protein binding	1	0.000605	7.11e-05	NPM1	P06748
GO:0008426 protein kinase C inhibitor activity	1	0.000605	7.11e-05	SFN	P31947
GO:0004537 caspase-activated deoxyribonuclease activity	1	0.000605	7.11e-05	DFFA	O00273
GO:0031593 polyubiquitin binding	1	0.000605	7.11e-05	UBXN1	Q04323
GO:0033130 acetylcholine receptor binding	1	0.000605	7.11e-05	APP	P05067
GO:0030060 L-malate dehydrogenase activity	1	0.000605	7.11e-05	MDH1	P40925
GO:0004450 isocitrate dehydrogenase (NADP+) activity	1	0.000605	7.11e-05	IDH1	O75874
GO:0001849 complement component C1q binding	1	0.000907	9.58e-05	CALR	P27797
GO:0050220 prostaglandin-E synthase activity	1	0.000907	9.58e-05	PTGES3	Q15185
GO:0004332 fructose-bisphosphate aldolase activity	1	0.000907	9.58e-05	ALDOC	P09972
GO:0019834 phospholipase A2 inhibitor activity	1	0.000907	9.58e-05	ANXA3	P12429
GO:0004616 phosphogluconate dehydrogenase (decarboxylating) activity	1	0.000907	9.58e-05	HIBADH	P31937
GO:0003720 telomerase activity	1	0.00120871	0.000117	PTGES3	Q15185
GO:0004470 malic enzyme activity	1	0.00120871	0.000117	MDH1	P40925
GO:0005432 calcium:sodium antiporter activity	1	0.00120871	0.000117	SLC3A2	P08195
GO:0046790 virion binding	1	0.00151067	0.000132	PPIA	P62937
GO:0030971 receptor tyrosine kinase binding	1	0.00151067	0.000132	SQSTM1	Q13501
GO:0005498 sterol carrier activity	1	0.00151067	0.000132	SCP2	P22307
GO:0030274 LIM domain binding	1	0.00181253	0.000151	TLN1	Q9Y490
GO:0003857 3-hydroxyacyl-CoA dehydrogenase activity	1	0.00181253	0.000151	HSD17B10	Q99714
GO:0016565 general transcriptional repressor activity	1	0.00181253	0.000151	CBX5	P45973
GO:0017166 vinculin binding	1	0.0021143	0.000165	TLN1	Q9Y490
GO:0051117 ATPase binding	1	0.0021143	0.000165	UBXN1	Q04323
GO:0003756 protein disulfide isomerase activity	1	0.00271757	0.000202	PDIA4	P13667
GO:0043621 protein self-association	1	0.00271757	0.000202	EZR	P15311
GO:0005112 Notch binding	1	0.00271757	0.000202	SNW1	Q13573
GO:0004385 guanylate kinase activity	1	0.00301907	0.000218	TJP2	Q9UDY2
GO:0005080 protein kinase C binding	1	0.00332048	0.000235	HINT1	P49773
GO:0004859 phospholipase inhibitor activity	1	0.0036218	0.000251	ANXA5	P08758
GO:0043499 eukaryotic cell surface binding	1	0.00422417	0.000282	ANXA5	P08758
GO:0002020 protease binding	1	0.00482618	0.000312	ADAMTSL4	Q6UY14
GO:0008601 protein phosphatase type 2A regulator activity	1	0.00512705	0.000326	SET	Q01105
GO:0042169 SH2 domain binding	1	0.00572852	0.00035	SQSTM1	Q13501
GO:0003746 translation elongation factor activity	1	0.00572852	0.00035	TUFM	P49411
GO:0051087 chaperone binding	1	0.00602912	0.000364	CALR	P27797
GO:0019843 rRNA binding	1	0.00602912	0.000364	RPL23A	P62750
GO:0043130 ubiquitin binding	1	0.00632963	0.000377	SQSTM1	Q13501
GO:0051539 4 iron, 4 sulfur cluster binding	1	0.00693038	0.000406	NDUFS8	O00217
GO:0051059 NF-kappaB binding	1	0.00723062	0.000419	NPM1	P06748
GO:0031202 RNA splicing factor activity, transesterification mechanism	1	0.00723062	0.000419	KHSRP	Q92945
GO:0050839 cell adhesion molecule binding	1	0.00753077	0.000429	EZR	P15311
GO:0004623 phospholipase A2 activity	1	0.00753077	0.000429	PRDX6	P30041
GO:0004864 protein phosphatase inhibitor activity	1	0.00783082	0.00044	SET	Q01105
GO:0004129 cytochrome-c oxidase activity	1	0.00813079	0.000452	COX6B1	P14854
GO:0003755 peptidyl-prolyl cis-trans isomerase activity	1	0.0102281	0.000546	PPIA	P62937
GO:0003704 specific RNA polymerase II transcription factor activity	1	0.0105273	0.000559	DEK	P35659
GO:0005044 scavenger receptor activity	1	0.0105273	0.000559	LGALS3BP	Q08380
GO:0051015 actin filament binding	1	0.012321	0.000636	EZR	P15311
GO:0008307 structural constituent of muscle	1	0.0129181	0.00066	TPM4	P67936
GO:0003954 NADH dehydrogenase activity	1	0.0132166	0.000667	NDUFS8	O00217
GO:0008137 NADH dehydrogenase (ubiquinone) activity	1	0.0132166	0.000667	NDUFS8	O00217
GO:0003729 mRNA binding	1	0.0141114	0.000701	CALR	P27797
GO:0005070 SH3/SH2 adaptor activity	1	0.0141114	0.000701	SH3BGRL	O75368
GO:0003743 translation initiation factor activity	1	0.0179796	0.000851	EIF3G	O75821
GO:0015631 tubulin binding	1	0.0209449	0.000964	STMN1	P16949
GO:0008201 heparin binding	1	0.0253763	0.00114051	APP	P05067
GO:0017124 SH3 domain binding	1	0.0262602	0.00117037	SH3BGRL	O75368
GO:0019901 protein kinase binding	1	0.0277316	0.00122233	SQSTM1	Q13501
GO:0016616 oxidoreductase activity, acting on the CH-OH group of donors, NAD or NADP as acceptor	1	0.0294943	0.00128586	IDH1	O75874
GO:0004222 metalloendopeptidase activity	1	0.0306677	0.00131904	ADAMTSL4	Q6UY14
GO:0003714 transcription corepressor activity	1	0.0362223	0.00153322	DR1	Q01658
GO:0005516 calmodulin binding	1	0.0400046	0.00166903	SPTBN1	Q01082
GO:0016829 lyase activity	1	0.0429041	0.00177841	ALDOC	P09972
GO:0046982 protein heterodimerization activity	1	0.0443506	0.00183125	NPM1	P06748
GO:0030145 manganese ion binding	1	0.0443506	0.00183125	IDH1	O75874
GO:0005529 sugar binding	1	0.0526976	0.00215643	CALR	P27797
GO:0042277 peptide binding	1	0.0529842	0.00216262	PPIA	P62937
GO:0016564 transcriptional repressor activity	1	0.0711452	0.00281763	CALR	P27797
GO:0042623 ATPase activity, coupled	1	0.0717072	0.00283287	HSPA8	P11142
GO:0042803 protein homodimerization activity	1	0.07283	0.0028491	NPM1	P06748
GO:0008047 enzyme activator activity	1	0.0966492	0.00368187	PSAP	P07602
GO:0004674 protein serine/threonine kinase activity	1	0.118796	0.00448287	CSNK2B	P67870
GO:0000287 magnesium ion binding	1	0.122523	0.00461263	IDH1	O75874
GO:0008134 transcription factor binding	1	0.12385	0.00465166	DR1	Q01658
GO:0043565 sequence-specific DNA binding	1	0.148437	0.00552966	DR1	Q01658
GO:0008233 peptidase activity	1	0.158691	0.00587745	ADAMTSL4	Q6UY14
GO:0004872 receptor activity	1	0.403063	0.0144922	ITGA5	P08648
GO:0004871 signal transducer activity	1	0.477352	0.0170864	STMN1	P16949
GO:0043169 cation binding	1	0.677338	0.0241368	SLC3A2	P08195
GO:0003674 molecular_function	1	0.991835	0.0350317	TPM3	P06753

## Sheet: goIndexByGo_biological_progress
GO Term	Count	p-Value	q-Value	Protein	Input Symbol
GO:0007165 signal transduction	12	1.29e-09	1.09e-09	NPM1;ANXA5;SFN;HINT1;TXN;PTGES3;ANXA3;DEK;RAN;ACTL6A;CSNK2B;LGALS3BP	P06748;P08758;P31947;P49773;P10599;Q15185;P12429;P35659;P62826;O96019;P67870;Q08380
GO:0006810 transport	8	1.79e-06	6.23e-07	VCP;TXN;KHSRP;HBA2;HBD;SLC25A24;SLC3A2;NDUFS8	P55072;P10599;Q92945;P69905;P02042;Q6NUK1;P08195;O00217
GO:0045454 cell redox homeostasis	7	1.02e-16	2.71e-16	PDIA4;PRDX1;TXN;TXNDC5;PRDX6;GLRX3;SH3BGRL3	P13667;Q06830;P10599;Q8NBS9;P30041;O76003;Q9H299
GO:0055114 oxidation reduction	7	9.45e-10	8.4e-10	PRDX1;PRDX6;HIBADH;COX6B1;MDH1;HSD17B10;IDH1	Q06830;P30041;P31937;P14854;P40925;Q99714;O75874
GO:0008380 RNA splicing	6	4.06e-10	4.06e-10	SFPQ;HNRNPH3;SNW1;KHSRP;PRPF40A;HNRNPA3	P23246;P31942;Q13573;Q92945;O75400;P51991
GO:0006355 regulation of transcription, DNA-dependent	6	8.76e-05	1.63e-05	CALR;SFPQ;PTRF;KHSRP;ACTL6A;DR1	P27797;P23246;Q6NZI2;Q92945;O96019;Q01658
GO:0006457 protein folding	5	2.17e-09	1.65e-09	HSPA8;PPIA;HSPA9;CCT2;PFDN1	P11142;P62937;P38646;P78371;O60925
GO:0006916 anti-apoptosis	5	3.94e-09	2.87e-09	NPM1;HSPA9;ANXA5;HSPB1;TXNDC5	P06748;P38646;P08758;P04792;Q8NBS9
GO:0044419 interspecies interaction between organisms	5	4.82e-08	2.57e-08	NPM1;PPIA;RPLP0;RAN;ITGA5	P06748;P62937;P05388;P62826;P08648
GO:0006928 cell motility	5	3.59e-07	1.69e-07	TPM4;HSPB1;TLN1;TXN;TPM3	P67936;P04792;Q9Y490;P10599;P06753
GO:0006350 transcription	5	0.00118516	0.000117	SFPQ;PTRF;KHSRP;ACTL6A;DR1	P23246;Q6NZI2;Q92945;O96019;Q01658
GO:0006414 translational elongation	4	3.27e-08	1.87e-08	TUFM;RPLP0;RPL23A;RPLP1	P49411;P05388;P62750;P05386
GO:0006412 protein biosynthesis	4	6.82e-06	1.79e-06	EIF3G;MRPL17;MRPL41;MRRF	O75821;Q9NRX2;Q8IXM3;Q96E11
GO:0007155 cell adhesion	4	9.57e-05	1.74e-05	APP;F5;ITGA5;LGALS3BP	P05067;P12259;P08648;Q08380
GO:0006915 apoptosis	4	0.000154	2.62e-05	SQSTM1;APP;DIABLO;MRPL41	Q13501;P05067;Q9NR28;Q8IXM3
GO:0008152 metabolism	4	0.228237	0.00833744	ALDOC;MAT2B_HUMAN;TALDO1;SCP2	P09972;Q9NZL9;P37837;P22307
GO:0006611 protein export from nucleus	3	3.04e-08	1.8e-08	CALR;HSPA9;RAN	P27797;P38646;P62826
GO:0051016 barbed-end actin filament capping	3	4.73e-08	2.57e-08	GSN;RDX;SPTBN1	P06396;P35241;Q01082
GO:0006334 nucleosome assembly	3	2.51e-06	8.36e-07	NPM1;SET;HIST4H4	P06748;Q01105;P62805
GO:0006979 response to oxidative stress	3	5.81e-06	1.6e-06	PRDX6;NDUFS8;IDH1	P30041;O00217;O75874
GO:0000398 nuclear mRNA splicing, via spliceosome	3	1.52e-05	3.57e-06	HNRNPH3;SNW1;HNRNPA3	P31942;Q13573;P51991
GO:0006913 nucleocytoplasmic transport	3	1.83e-05	4.13e-06	NPM1;SET;RAN	P06748;Q01105;P62826
GO:0006397 mRNA processing	3	0.000126	2.18e-05	SFPQ;KHSRP;PRPF40A	P23246;Q92945;O75400
GO:0006886 intracellular protein transport	3	0.000272	3.97e-05	NPM1;CLTC;RAN	P06748;Q00610;P62826
GO:0005975 carbohydrate metabolism	3	0.000596	7.11e-05	TALDO1;SLC3A2;IDH1	P37837;P08195;O75874
GO:0006357 regulation of transcription from RNA polymerase II promoter	3	0.00067	7.49e-05	SNW1;NEDD8;DEK	Q13573;Q15843;P35659
GO:0015031 protein transport	3	0.00169251	0.000145	TIMM13;CHMP5_HUMAN;TOMM6	Q9Y5L4;Q9NZZ3;Q96B49
GO:0008104 protein localization	3	0.00234768	0.00018	NPM1;SQSTM1;NEDD8	P06748;Q13501;Q15843
GO:0007242 intracellular signaling cascade	3	0.0110162	0.000578	STMN1;SQSTM1;DFFA	P16949;Q13501;O00273
GO:0007044 cell-substrate junction assembly	2	9.04e-07	3.53e-07	TLN1;ITGA5	Q9Y490;P08648
GO:0007016 cytoskeletal anchoring	2	1.36e-06	5.17e-07	EZR;TLN1	P15311;Q9Y490
GO:0006878 copper ion homeostasis	2	3.25e-06	1.02e-06	APP;MT2A	P05067;P02795
GO:0006098 pentose-phosphate shunt	2	4.07e-06	1.23e-06	HIBADH;TALDO1	P31937;P37837
GO:0030866 cortical actin cytoskeleton organization and biogenesis	2	4.97e-06	1.42e-06	CALR;TLN1	P27797;Q9Y490
GO:0007052 mitotic spindle organization and biogenesis	2	7.04e-06	1.79e-06	STMN1;RAN	P16949;P62826
GO:0015671 oxygen transport	2	7.04e-06	1.79e-06	HBA2;HBD	P69905;P02042
GO:0007040 lysosome organization and biogenesis	2	1.71e-05	3.97e-06	PSAP;CHMP5_HUMAN	P07602;Q9NZZ3
GO:0006099 tricarboxylic acid cycle	2	2.28e-05	5.07e-06	MDH1;IDH1	P40925;O75874
GO:0007159 leukocyte adhesion	2	2.49e-05	5.31e-06	EZR;ITGA5	P15311;P08648
GO:0006446 regulation of translational initiation	2	7.73e-05	1.45e-05	HSPB1;EIF3G	P04792;O75821
GO:0006096 glycolysis	2	0.000128	2.2e-05	ALDOC;MDH1	P09972;P40925
GO:0006986 response to unfolded protein	2	0.000209	3.46e-05	HSPA8;HSPB1	P11142;P04792
GO:0051258 protein polymerization	2	0.000222	3.62e-05	TUBB6;TUBA4A	Q9BUF5;P68366
GO:0007596 blood coagulation	2	0.000422	5.49e-05	ANXA5;F5	P08758;P12259
GO:0007018 microtubule-based movement	2	0.000512	6.45e-05	TUBB6;TUBA4A	Q9BUF5;P68366
GO:0042254 ribosome biogenesis and assembly	2	0.00057	7.11e-05	RPLP0;EBNA1BP2	P05388;Q99848
GO:0022900 electron transport chain	2	0.00058	7.11e-05	TXN;NDUFS8	P10599;O00217
GO:0006869 lipid transport	2	0.000762	8.41e-05	PSAP;SCP2	P07602;P22307
GO:0007605 sensory perception of sound	2	0.000845	9.19e-05	RDX;TIMM13	P35241;Q9Y5L4
GO:0008544 epidermis development	2	0.00104779	0.000106	KRT17;KRT13	Q04695;P13646
GO:0000122 negative regulation of transcription from RNA polymerase II promoter	2	0.0015332	0.000132	CALR;DR1	P27797;Q01658
GO:0006511 ubiquitin-dependent protein catabolism	2	0.00214422	0.000165	SQSTM1;NEDD8	Q13501;Q15843
GO:0008285 negative regulation of cell proliferation	2	0.00336921	0.000235	NPM1;SFN	P06748;P31947
GO:0006974 response to DNA damage stimulus	2	0.00463175	0.000302	VCP;SFPQ	P55072;P23246
GO:0016481 negative regulation of transcription	2	0.00533278	0.000336	SNW1;CBX5	Q13573;P45973
GO:0042981 regulation of apoptosis	2	0.0149166	0.000725	VCP;CALR	P55072;P27797
GO:0006629 lipid metabolism	2	0.0238855	0.00108335	PSAP;HSD17B10	P07602;Q99714
GO:0007399 nervous system development	2	0.0261795	0.00117003	STMN1;GDA	P16949;Q9Y2T3
GO:0007049 cell cycle	2	0.028741	0.00126334	MRPL41;PFDN1	Q8IXM3;O60925
GO:0006955 immune response	2	0.0296573	0.00128638	SQSTM1;SERPINB4	Q13501;P48594
GO:0008283 cell proliferation	2	0.0297803	0.00128638	PRDX1;TXN	Q06830;P10599
GO:0030154 cell differentiation	2	0.0615173	0.00247929	STMN1;SQSTM1	P16949;Q13501
GO:0006950 response to stress	2	0.0662749	0.002651	NPM1;SQSTM1	P06748;Q13501
GO:0006139 nucleobase, nucleoside, nucleotide and nucleic acid metabolism	2	0.318444	0.0115014	ATIC;GDA	P31939;Q9Y2T3
GO:0002502 peptide antigen assembly with MHC class I protein complex	1	0.000302	3.97e-05	CALR	P27797
GO:0010826 negative regulation of centrosome duplication	1	0.000302	3.97e-05	NPM1	P06748
GO:0035067 negative regulation of histone acetylation	1	0.000302	3.97e-05	SET	Q01105
GO:0006361 transcription initiation from RNA polymerase I promoter	1	0.000302	3.97e-05	PTRF	Q6NZI2
GO:0045226 extracellular polysaccharide biosynthesis	1	0.000302	3.97e-05	MAT2B_HUMAN	Q9NZL9
GO:0015827 tryptophan transport	1	0.000302	3.97e-05	SLC3A2	P08195
GO:0033144 negative regulation of steroid hormone receptor signaling pathway	1	0.000605	7.11e-05	CALR	P27797
GO:0006556 S-adenosylmethionine biosynthesis	1	0.000605	7.11e-05	MAT2B_HUMAN	Q9NZL9
GO:0006097 glyoxylate cycle	1	0.000605	7.11e-05	IDH1	O75874
GO:0007182 common-partner SMAD protein phosphorylation	1	0.000907	9.58e-05	SPTBN1	Q01082
GO:0045116 protein neddylation	1	0.000907	9.58e-05	NEDD8	Q15843
GO:0030970 retrograde protein transport, ER to cytosol	1	0.00120871	0.000117	VCP	P55072
GO:0048387 negative regulation of retinoic acid receptor signaling pathway	1	0.00120871	0.000117	CALR	P27797
GO:0051014 actin filament severing	1	0.00120871	0.000117	GSN	P06396
GO:0006188 IMP biosynthesis	1	0.00120871	0.000117	ATIC	P31939
GO:0030388 fructose 1,6-bisphosphate metabolism	1	0.00120871	0.000117	ALDOC	P09972
GO:0001919 regulation of receptor recycling	1	0.00120871	0.000117	CHMP5_HUMAN	Q9NZZ3
GO:0006102 isocitrate metabolism	1	0.00120871	0.000117	IDH1	O75874
GO:0040020 regulation of meiosis	1	0.00151067	0.000132	CALR	P27797
GO:0022417 protein maturation via protein folding	1	0.00151067	0.000132	CALR	P27797
GO:0022614 membrane to membrane docking	1	0.00151067	0.000132	EZR	P15311
GO:0030033 microvillus biogenesis	1	0.00151067	0.000132	RDX	P35241
GO:0031100 organ regeneration	1	0.00151067	0.000132	ATIC	P31939
GO:0006573 valine metabolism	1	0.00151067	0.000132	HIBADH	P31937
GO:0006337 nucleosome disassembly	1	0.00181253	0.000151	SET	Q01105
GO:0045039 protein import into mitochondrial inner membrane	1	0.00181253	0.000151	TIMM13	Q9Y5L4
GO:0006108 malate metabolism	1	0.00181253	0.000151	MDH1	P40925
GO:0033631 cell-cell adhesion mediated by integrin	1	0.00181253	0.000151	ITGA5	P08648
GO:0042921 glucocorticoid receptor signaling pathway	1	0.0021143	0.000165	CALR	P27797
GO:0006353 transcription termination	1	0.0021143	0.000165	PTRF	Q6NZI2
GO:0008333 endosome to lysosome transport	1	0.0021143	0.000165	CHMP5_HUMAN	Q9NZZ3
GO:0006107 oxaloacetate metabolism	1	0.0021143	0.000165	MDH1	P40925
GO:0008635 caspase activation via cytochrome c	1	0.0021143	0.000165	DIABLO	Q9NR28
GO:0035313 wound healing, spreading of epidermal cells	1	0.0021143	0.000165	ITGA5	P08648
GO:0032981 mitochondrial respiratory chain complex I assembly	1	0.0021143	0.000165	NDUFS8	O00217
GO:0010149 senescence (sensu Magnoliophyta)	1	0.00241598	0.000183	CALR	P27797
GO:0019047 provirus integration	1	0.00241598	0.000183	PPIA	P62937
GO:0045176 apical protein localization	1	0.00241598	0.000183	RDX	P35241
GO:0042255 ribosome assembly	1	0.00271757	0.000202	NPM1	P06748
GO:0043616 keratinocyte proliferation	1	0.00271757	0.000202	SFN	P31947
GO:0050766 positive regulation of phagocytosis	1	0.00301907	0.000218	CALR	P27797
GO:0001516 prostaglandin biosynthesis	1	0.00301907	0.000218	PTGES3	Q15185
GO:0007184 SMAD protein nuclear translocation	1	0.00301907	0.000218	SPTBN1	Q01082
GO:0043154 negative regulation of caspase activity	1	0.00332048	0.000235	SFN	P31947
GO:0045576 mast cell activation	1	0.00332048	0.000235	NDRG1	Q92597
GO:0030433 ER-associated protein catabolism	1	0.0036218	0.000251	VCP	P55072
GO:0045069 regulation of viral genome replication	1	0.0036218	0.000251	PPIA	P62937
GO:0008625 induction of apoptosis via death domain receptors	1	0.00392303	0.000267	DIABLO	Q9NR28
GO:0001836 release of cytochrome c from mitochondria	1	0.00422417	0.000282	SFN	P31947
GO:0030307 positive regulation of cell growth	1	0.00422417	0.000282	SFN	P31947
GO:0007043 intercellular junction assembly	1	0.00422417	0.000282	TLN1	Q9Y490
GO:0051208 sequestering of calcium ion	1	0.00452522	0.000297	CALR	P27797
GO:0042744 hydrogen peroxide catabolism	1	0.00452522	0.000297	PRDX1	Q06830
GO:0007019 microtubule depolymerization	1	0.00482618	0.000312	STMN1	P16949
GO:0007613 memory	1	0.00482618	0.000312	ITGA5	P08648
GO:0006309 DNA fragmentation during apoptosis	1	0.00512705	0.000326	DFFA	O00273
GO:0019674 NAD metabolism	1	0.00512705	0.000326	MDH1	P40925
GO:0007098 centrosome cycle	1	0.00542783	0.000337	NPM1	P06748
GO:0043588 skin development	1	0.00542783	0.000337	SFN	P31947
GO:0009395 phospholipid catabolism	1	0.00542783	0.000337	PRDX6	P30041
GO:0006687 glycosphingolipid metabolism	1	0.00542783	0.000337	PSAP	P07602
GO:0006626 protein targeting to mitochondrion	1	0.00542783	0.000337	TIMM13	Q9Y5L4
GO:0007157 heterophilic cell adhesion	1	0.00542783	0.000337	ITGA5	P08648
GO:0030968 unfolded protein response	1	0.00572852	0.00035	VCP	P55072
GO:0017148 negative regulation of protein biosynthesis	1	0.00602912	0.000364	CALR	P27797
GO:0045740 positive regulation of DNA replication	1	0.00632963	0.000377	CALR	P27797
GO:0051017 actin filament bundle formation	1	0.00663005	0.000391	EZR	P15311
GO:0008630 DNA damage response, signal transduction resulting in induction of apoptosis	1	0.00663005	0.000391	SFN	P31947
GO:0045665 negative regulation of neuron differentiation	1	0.00723062	0.000419	CALR	P27797
GO:0019059 initiation of viral infection	1	0.00723062	0.000419	PPIA	P62937
GO:0050821 protein stabilization	1	0.00753077	0.000429	CALR	P27797
GO:0007569 cell aging	1	0.00753077	0.000429	NPM1	P06748
GO:0006749 glutathione metabolism	1	0.00753077	0.000429	IDH1	O75874
GO:0050819 negative regulation of coagulation	1	0.00783082	0.00044	ANXA5	P08758
GO:0000723 telomere maintenance	1	0.00813079	0.000452	PTGES3	Q15185
GO:0051092 activation of NF-kappaB transcription factor	1	0.00843068	0.000463	NPM1	P06748
GO:0009408 response to heat	1	0.00843068	0.000463	HSPB1	P04792
GO:0019079 viral genome replication	1	0.00843068	0.000463	DEK	P35659
GO:0006405 RNA export from nucleus	1	0.00932978	0.000504	RAN	P62826
GO:0030162 regulation of proteolysis	1	0.00992873	0.000533	SERPINB4	P48594
GO:0030041 actin filament polymerization	1	0.0102281	0.000546	GSN	P06396
GO:0030521 androgen receptor signaling pathway	1	0.0108265	0.000571	RAN	P62826
GO:0030216 keratinocyte differentiation	1	0.0117234	0.000611	SFN	P31947
GO:0006302 double-strand break repair	1	0.0120222	0.000624	VCP	P55072
GO:0006919 caspase activation	1	0.0129181	0.00066	VCP	P55072
GO:0045787 positive regulation of progression through cell cycle	1	0.0129181	0.00066	CALR	P27797
GO:0006120 mitochondrial electron transport, NADH to ubiquinone	1	0.0129181	0.00066	NDUFS8	O00217
GO:0016197 endosome transport	1	0.0135149	0.000677	SQSTM1	Q13501
GO:0006338 chromatin remodeling	1	0.0135149	0.000677	ACTL6A	O96019
GO:0050905 neuromuscular physiological process	1	0.0141114	0.000701	APP	P05067
GO:0008360 regulation of cell shape	1	0.0147075	0.00072	EZR	P15311
GO:0006937 regulation of muscle contraction	1	0.0147075	0.00072	TPM3	P06753
GO:0051260 protein homooligomerization	1	0.0150054	0.000728	ANXA5	P08758
GO:0000079 regulation of cyclin-dependent protein kinase activity	1	0.0156009	0.000753	SFN	P31947
GO:0007219 Notch signaling pathway	1	0.0156009	0.000753	APP	P05067
GO:0007229 integrin-mediated signaling pathway	1	0.0161961	0.000777	ITGA5	P08648
GO:0009306 protein secretion	1	0.0173855	0.00083	PDIA4	P13667
GO:0006968 cellular defense response	1	0.0176826	0.000841	LGALS3BP	Q08380
GO:0031145 anaphase-promoting complex-dependent proteasomal ubiquitin-dependent protein catabolism	1	0.0185734	0.000875	PSMC1	P62191
GO:0051436 negative regulation of ubiquitin ligase activity during mitotic cell cycle	1	0.0185734	0.000875	PSMC1	P62191
GO:0010038 response to metal ion	1	0.0188701	0.000885	NDRG1	Q92597
GO:0051437 positive regulation of ubiquitin ligase activity during mitotic cell cycle	1	0.0194634	0.000908	PSMC1	P62191
GO:0006469 negative regulation of protein kinase activity	1	0.0206488	0.000956	SFN	P31947
GO:0008033 tRNA processing	1	0.0206488	0.000956	HSD17B10	Q99714
GO:0006865 amino acid transport	1	0.0209449	0.000964	SLC3A2	P08195
GO:0065002 intracellular protein transmembrane transport	1	0.0221286	0.00101159	TIMM13	Q9Y5L4
GO:0006633 fatty acid biosynthesis	1	0.0241965	0.00109363	PTGES3	Q15185
GO:0006730 one-carbon compound metabolism	1	0.0247866	0.00111714	MAT2B_HUMAN	Q9NZL9
GO:0006694 steroid biosynthesis	1	0.0259656	0.00116373	SCP2	P22307
GO:0051028 mRNA transport	1	0.0265546	0.00117857	KHSRP	Q92945
GO:0043161 proteasomal ubiquitin-dependent protein catabolism	1	0.0274375	0.00121271	UBXN1	Q04323
GO:0007050 cell cycle arrest	1	0.0292008	0.00127654	CALR	P27797
GO:0016567 protein ubiquitination	1	0.0297878	0.00128638	VCP	P55072
GO:0043122 regulation of I-kappaB kinase/NF-kappaB cascade	1	0.0297878	0.00128638	SQSTM1	Q13501
GO:0010033 response to organic substance	1	0.0315469	0.00135322	ANXA5	P08758
GO:0006310 DNA recombination	1	0.0335951	0.00143148	SFPQ	P23246
GO:0048015 phosphoinositide-mediated signaling	1	0.0335951	0.00143148	HIST4H4	P62805
GO:0006164 purine nucleotide biosynthesis	1	0.0365138	0.00154148	ATIC	P31939
GO:0006333 chromatin assembly or disassembly	1	0.0382608	0.00161098	CBX5	P45973
GO:0006816 calcium ion transport	1	0.0397142	0.00166342	SLC3A2	P08195
GO:0016055 Wnt receptor signaling pathway	1	0.0400046	0.00166903	CSNK2B	P67870
GO:0016042 lipid catabolism	1	0.0489648	0.00201398	PRDX6	P30041
GO:0016049 cell growth	1	0.0498275	0.00204421	SLC3A2	P08195
GO:0008015 circulation	1	0.0567014	0.00230845	F5	P12259
GO:0006917 induction of apoptosis	1	0.0655072	0.00263346	DIABLO	Q9NR28
GO:0006897 endocytosis	1	0.0660726	0.00264953	APP	P05067
GO:0007067 mitosis	1	0.0666375	0.00265885	RAN	P62826
GO:0045944 positive regulation of transcription from RNA polymerase II promoter	1	0.0708641	0.00281346	SQSTM1	Q13501
GO:0040008 regulation of growth	1	0.071988	0.00283696	ACTL6A	O96019
GO:0006260 DNA replication	1	0.0725494	0.00284857	SET	Q01105
GO:0006281 DNA repair	1	0.0764701	0.0029842	SFPQ	P23246
GO:0001501 skeletal development	1	0.080096	0.00311809	PRDX1	Q06830
GO:0043066 negative regulation of apoptosis	1	0.0806526	0.00313214	DFFA	O00273
GO:0043065 positive regulation of apoptosis	1	0.0831531	0.00321365	ADAMTSL4	Q6UY14
GO:0008284 positive regulation of cell proliferation	1	0.0870294	0.00335535	CALR	P27797
GO:0007417 central nervous system development	1	0.0897882	0.00345339	NES	P48681
GO:0006325 establishment and/or maintenance of chromatin architecture	1	0.0906142	0.0034768	HIST4H4	P62805
GO:0044262 cellular carbohydrate metabolism	1	0.0925388	0.0035337	MDH1	P40925
GO:0045893 positive regulation of transcription, DNA-dependent	1	0.0977422	0.00371467	RAN	P62826
GO:0006259 DNA metabolism	1	0.142485	0.00532654	RAN	P62826
GO:0016192 vesicle-mediated transport	1	0.148437	0.00552966	CLTC	Q00610
GO:0019941 modification-dependent protein catabolism	1	0.155116	0.00575837	VCP	P55072
GO:0030163 protein catabolism	1	0.163772	0.00605162	PSMC1	P62191
GO:0007267 cell-cell signaling	1	0.169578	0.00625172	TXN	P10599
GO:0006366 transcription from RNA polymerase II promoter	1	0.195823	0.00718617	TRIM29	Q14134
GO:0045184 establishment of protein localization	1	0.208636	0.00763885	VCP	P55072
GO:0008219 cell death	1	0.246332	0.00897792	APP	P05067
GO:0006508 proteolysis	1	0.27128	0.00986472	NEDD8	Q15843
GO:0009653 morphogenesis	1	0.27985	0.0101533	NEDD8	Q15843
GO:0006464 protein modification	1	0.356154	0.0128344	NEDD8	Q15843
GO:0007275 development	1	0.522539	0.0186621	STMN1	P16949
GO:0008150 biological_process	1	0.98882	0.0350025	CALU	O43852
